# Supplementary material for: Parameterization of cell-free systems with time-series data using KETCHUP
Source: PLoS Comput Biol. 2025 Nov 21;21(11):e1013724. doi: 10.1371/journal.pcbi.1013724 (PMC12637948; doi:10.1371/journal.pcbi.1013724)
Supplement: S3 Data — (CSV) [file pcbi.1013724.s003.csv]

time(s)	A1	A2	A3	A5	A6	A7	A8	B1	B2	B3	B5	B6	B7	B8	C1	C2	C3	C5	C6	C7	C8	D1	D2	D3	D5	D6	D7	D8	E1	E2	E3	E5	E6	E7	E8	F1	F2	F3	F5	F6	F7	F8	G1	G2	G3	G5	G6	G7	G8
31.0	0.2715811963336685	0.10296982519350209	0.05505252573918326	5.669376979749735	5.922384017775922	0.1781188139551934	0.16947798946343098	0.19631098118324034	0.06133676173319227	0.02048922777213359	1.2696840170339285	1.2227900783173649	0.16921614629701395	0.17680959812310817	0.11213433601809861	0.04065115158624589		0.35499376444021963	0.36609446041713156	0.1723582642940185	0.1684306167977628	0.040127465253411806	0.02075107093855063		0.20011363993422504	0.19409124710663303	0.17288195062685255	0.16633587146642645	0.17602406862385708	0.0749526063868785	0.04955381924442536	4.702586903667044	4.849776244257539	0.09537637336740784	0.0888302942069818	0.11344355185018382	0.037509033589241375	0.015514207610209782	1.0721648262604453	1.039817613042602	0.0951145302009908	0.09275794170323741	0.060289389067524096	0.021798443604218804		0.29949028455566024	0.2838601865594571	0.09720927553232714	0.09459084386815672
70.0	0.33470964654081536	0.11717481697162668	0.057998261361375	5.694266616037157	5.913146392073589	0.20990549094041275	0.20228682431712397	0.23815449051902304	0.07266147868072939	0.022911277061491243	1.2792900710983846	1.2288360348379965	0.2058469218609486	0.21451296114990553	0.12817222996114247	0.04778637787111032	0.01374676623689475	0.3768615487367235	0.3898732150687561	0.20406687308903626	0.20176313798428985	0.04228767137635242	0.02343496339432533		0.2150114326855451	0.20995834433341973	0.2078107456090764	0.20453770602886337	0.19998308921237756	0.08208783267174294	0.0506666527016978	4.76013008849573	4.878532313412208	0.11586560113954147	0.10958136514553243	0.13655121128648784	0.04333504404202059	0.01715072740031631	1.0810340236006564	1.0458635695632337	0.11769850330446077	0.11455638530745625	0.07056673334939305	0.025529708725661675		0.3158593623574062	0.2966691668173784	0.11769850330446077	0.11665113063879261
109.0	0.39651627351727964	0.13177257349937682	0.06055123223394114	5.663546283929516	5.859285425931086	0.2480705885477596	0.24084468667409634	0.2753250688537086	0.08385527404505798	0.025464247934057407	1.2965068697549733	1.2332861567677773	0.24097560825730488	0.2557673233612499	0.14172261382322446	0.054266996239932135	0.015514207610209782	0.40083668576316084	0.4129847544057409	0.24032100034126225	0.23814818681972438	0.04379326958325041	0.025726091100474448		0.24464141258714348	0.23702274596385467	0.24445763761092792	0.23874994134276	0.2317078144453123	0.08935398053981589	0.05243409407501283	4.800487521187179	4.88758572493348	0.13465284832996427	0.1299396713344575	0.15795689014108108	0.04955381924442536	0.018132639274380198	1.0801439992147004	1.0304268196785575	0.13805680949338586	0.13517653466279836	0.07940394021596825	0.028868209097478965		0.3250427842798985	0.3113236566388162	0.13700943682771768	0.13700943682771768
148.0	0.4582379226545893	0.1468285555683568	0.06356242864773715	5.669453563580591	5.86206312943916	0.28180508127287596	0.27622830658791653	0.31097053193394597	0.0949836086177823	0.02795175801501933	1.3038878628545394	1.2434903906869228	0.27609738500470804	0.29298384543998934	0.15311279156236585	0.06094399698356672	0.01747803135833762	0.42176850192965465	0.4378694328656849	0.27031162054633856	0.2707043852959641	0.04470972066571007	0.02795175801501933		0.2688462683338503	0.2623530425664312	0.2798412575247482	0.2733480317573291	0.26334756183909236	0.09707835394911864	0.05361238832388954	4.835918773236518	4.906690202712187	0.15258910522953176	0.14839961456685907	0.17851157870481893	0.0551834473223918	0.01957277668967395	1.0839648947704417	1.0388510048257906	0.15756412539145556	0.15442200739445103	0.08739015679168807	0.03240309184410906		0.3366539532413928	0.3196365712229029	0.1559930663929533	0.15625490955937035
187.0	0.49752363174949094	0.1628009887197964	0.06644270347832461	5.684292133610578	5.842774437479392	0.314531235427425	0.30934722549209115	0.34461313717095465	0.10676655110654922	0.030570189679189747	1.3215496737041064	1.2647122990803141	0.30934722549209115	0.32879926419853595	0.1628009887197964	0.0669663898111587	0.01904909035683985	0.4455667736288297	0.4617986261480685	0.3004721964297241	0.3030377747008876	0.0449715638321271	0.029784660179938617		0.29691209888589953	0.2879842164305255	0.3128292548457142	0.30555049957904407	0.293769980888895	0.10440996260879583	0.05492160415597474	4.860700779173735	4.919011867246017	0.1701325973794736	0.16541942038396681	0.1911924320395107	0.0609439969835667	0.020881992521759152	1.1016267056200084	1.048349428540041	0.1756313038742315	0.17222734271080994	0.09472176545136524	0.03554520984111355		0.3480951665245777	0.3322032253619575	0.1732747153764781	0.17432208804214624
226.0	0.5616053875383342	0.1786425002880275	0.06945389989212061	5.69761145288057	5.8535768512532265	0.34276762760743806	0.34001827436005916	0.37554602920533964	0.11763304251285653	0.033057699760151674	1.346592477653239	1.2798116671222184	0.34179832313197145	0.3624286560872929	0.17052536212909916	0.07233417472270809	0.020751070938550643	0.4441221685921217	0.4619226563112449	0.3299649510488154	0.3327923724863959	0.04536432858175268	0.03122479759523237		0.3253574808393226	0.3161677552175316	0.3456731172352201	0.33391781334226556	0.3245719513400715	0.11187249285168158	0.05609989840485145	4.8921269214862715	4.940494573651325	0.1864977952805388	0.18204646145144904	0.20754259874336073	0.06683546822795018	0.02206028677063586	1.1003992993912801	1.0598886990381204	0.1933057176073819	0.18937807011112626	0.1011369230285828	0.03855640625490956		0.3589994801266768	0.34376214688009926	0.18937807011112626	0.19147281544246259
265.0	0.6158968750816598	0.19520408056390545	0.07266147868072939	5.7111915701624785	5.857213532627907	0.3729345071901223	0.3701851539427433	0.4084094086423958	0.1284340731275595	0.03574159221592634	1.3573493541155686	1.2852283972688108	0.3724888890474898	0.39594664344039165	0.1776605884139636	0.0781601851754873	0.0226494338950742	0.4663727782410256	0.4877333635039732	0.35908445796583144	0.3600009090482911	0.045429789373356934	0.032599474218921835		0.3528278605676348	0.3410725566746804	0.3721489776908712	0.3632991634256987	0.35704256602750206	0.1203169349686312	0.057998261361375	4.916387331399653	4.949471401341742	0.20201200289074858	0.19808435539449296	0.22391228249476108	0.07266147868072939	0.02343496339432533	1.115759465445101	1.067085477956625	0.20105628262489472	0.20567780722058718	0.10774846298061314	0.04150214187710129		0.37070884027557743	0.3550787422793743	0.19362139097782144	0.1964488124154019
304.0	0.6869146480239559	0.19714306037619977	0.07593451826094243	5.7279633566260895	5.846978252189411	0.4042595580244783	0.3984209401731018	0.4376925675384225	0.13982425086670092	0.038490945463305296	1.378418094847249	1.3091203788200705	0.40216481269314197	0.42693178291812917	0.18355205965834706	0.08352797008703668	0.024613257643202022	0.492183485433754	0.5171041682405264	0.3860638817571117	0.38632572492352873	0.0458225541229825	0.03377776846779853		0.381456411547619	0.3687846565722048	0.4042595580244783	0.38962397930093634	0.3880277055052396	0.12804130837793395	0.05943839877666871	4.949179556810475	4.975143431664914	0.20523255993931566	0.20135776583606702	0.2401837750587551	0.07829110675869581	0.024613257643202022	1.1297080110891324	1.0874173619640604	0.22023326481667074	0.20910735404256434	0.1136399342249966	0.04477518145731433	0.014139530986520314	0.38271277398669723	0.36708267599049405	0.20884551087614728	0.2101547267082325
343.0	0.7479413465656121	0.2186237776727222	0.07894571467473842	5.760202939493727	5.845827429791537	0.43071529548292453	0.4223110993603846	0.46506475607932835	0.1506907422730082	0.04124029871068425	1.388990757128517	1.3232531386451631	0.4288823933180052	0.45647678498057287	0.18839615823706232	0.08837206866575198	0.02605339505849576	0.5179941926264825	0.5393547778894303	0.40843583533889927	0.41047772727722864	0.04569163253977398	0.03495606271667521	0.013484923070477706	0.40791214900606515	0.39497855086423395	0.42893524671101224	0.41377598165463614	0.41974552108922114	0.13602752495365378	0.06087853619196245	4.994922673129166	4.98393604517427	0.22375493421504908	0.21618912098476728	0.255669738123498	0.08313520533741112	0.02605339505849576	1.1285571886912595	1.0916066858819244	0.23189728717117195	0.2239387091912646	0.119007719136546	0.04726269153827624	0.01479413890256292	0.39505661905443556	0.3789556881184053	0.22380778760805606	0.2251170034401413
382.0	0.8002830619481185	0.23215973628724346	0.08234967583815998	5.756750472300109	5.869382029500025	0.45312628315981285	0.44715674372522785	0.4672628026269817	0.16142631209610692	0.043596887208437636	1.416411789704251	1.329744107358773	0.45359711609963993	0.4637027050831571	0.192585648899735	0.09334708882767577	0.02788629722341506	0.5384647535034741	0.5562652412225972	0.4326268717876998	0.4351924500588633	0.04569163253977398	0.03574159221592634	0.014270452569728835	0.4354542932252803	0.4196152054556671	0.45351904790943837	0.4386216260194794	0.4495133322229812	0.14388281994616506	0.062187752024047666	5.0031936906146885	5.008533836930424	0.2357198338310681	0.22789217743436924	0.2721111863658012	0.08837206866575198	0.02683892455774689	1.1495948829035896	1.102700944187026	0.24564223555910328	0.23603453039049213	0.12372089613205277	0.04988112320244667	0.01557966840181405	0.40419409723287403	0.389087685569505	0.23755273599598742	0.23873103024486408
421.0	0.8534071713663752	0.25039444664971083	0.08562271541837303	5.7945909994954	5.891938974472351	0.4619226563112448	0.4512423636797709	0.4904034366618417	0.17229280350241422	0.04608439728939956	1.4262020579497687	1.3459177139676948	0.45836255876742016	0.4904034366618417	0.18852866258094086	0.09792934423997404	0.029588277805125858	0.5616053875383342	0.5865260703451066	0.45874209193987303	0.45730195452457933	0.045822554122982515	0.036658043298386005	0.014925060485771456	0.4627478076263303	0.44764139596296115	0.45836255876742016	0.4604692873187784	0.45836255876742016	0.15186903652188488	0.06388973260575846	5.036430928218487	5.028267541083171	0.24678149571287922	0.24251393686000502	0.2857384265187758	0.09400169674371839	0.028279061973040642	1.1540450048333704	1.102547776525315	0.2591385541288693	0.25065628981612786	0.128303151544351	0.05236863328340859	0.016234276317856674	0.419810375931171	0.39844736686960536	0.2521744954216231	0.2519655056482131
460.0	0.9133596313410139	0.26603775799416574	0.0891575981650031	5.76357882285649	5.867310136196846	0.47527302210058714	0.46815282701293787	0.5144340950826579	0.18289745174230446	0.049095593703195536	1.43287724084444	1.3635795248172613	0.47527302210058714	0.5179941926264825	0.19150021894998162	0.10277344281868932	0.03129025838683662	0.5820759484153258	0.6069966312220982	0.4539124368376394	0.4539124368376394	0.04595347570619102	0.03757449438084564	0.01557966840181405	0.46103263192528865	0.4467922417499901	0.47883311964441166	0.457472534381464	0.4823932171882363	0.1601170962640217	0.06532987002105219	5.048015736028072	5.024262431346369	0.2601991401427892	0.2540206109347942	0.2996797572815199	0.09936948165526775	0.029457356221917322	1.1472166542769884	1.1067060539238287	0.2729489633084049	0.26407393424603787	0.13288540695664924	0.05511798653078753	0.01715072740031631	0.4265786582132588	0.40864482511230926	0.2603829151190048	0.26334125813979375
499.0	0.9669287529522487	0.28352657890213717	0.09256155932842464	5.768473956979249	5.855878496048972	0.49574358297757865	0.48506329034610474	0.5313445584158248	0.19363302156540318	0.05171402536736597	1.455142341285498	1.3684746589400203	0.492183485433754	0.5384647535034741	0.19071529540038495	0.10722477664777905	0.03286131738533888	0.6025465092923175	0.6274671920990897	0.47082290017080636	0.47082290017080636	0.04595347570619102	0.03836002388009677	0.01636519790106518	0.48506329034610474	0.47082290017080636	0.49574358297757865	0.4779430952584555	0.5099839731528771	0.16875792075578414	0.06716277218597148	5.051867678103164	5.020994178333811	0.2715094318427656	0.26671818665705727	0.31342470566945124	0.10460634498360862	0.030504728887585493	1.1584951267631511	1.1116011880465875	0.28412833342517274	0.2718241284021896	0.1368130544529049	0.05747457502854092	0.018198100065984466	0.4353233716420718	0.41738953854112226	0.2734732555908934	0.2764315986116824
538.0	1.0200528623705054	0.3000139708884943	0.09590005970024194	5.773967270956698	5.866711956342158	0.5153241194686141	0.5046438268371402	0.5509250949068604	0.20377944426406364	0.05426699623993215	1.4603293199395242	1.3892515551404339	0.5153241194686141	0.5651654850821588	0.19426908924491096	0.11108696335243044	0.03462875875865391	0.6221270457833529	0.6434876310463006	0.4939635342056663	0.4868433391180171	0.045888014914586765	0.03908009258774365	0.016823423442295014	0.5117640219247894	0.49752363174949094	0.5153241194686141	0.4939635342056663	0.5402448022753864	0.17680959812310817	0.06840652722645245	5.060921089624436	5.022927394767434	0.28359834339304	0.27715797101862794	0.32286997075836066	0.10925406118751115	0.03174848392806646	1.1622083919686865	1.1206545995678598	0.2983900584969851	0.28786590224591424	0.14067524115755628	0.060027545901107066	0.0186563256072143	0.4472813616091378	0.42908568534177116	0.28773498066270575	0.2889132749115824
577.0	1.0747728063796131	0.3149504268735541	0.09917309928045498	5.792779904204137	5.885524589589597	0.5349046559596495	0.5171041682405264	0.5705056313978958	0.20158687860668192	0.05675450632089406	1.4809220019588762	1.4034608987963817	0.5313445584158248	0.5811859240293696	0.196141025504931	0.11514553243189461	0.035807053007530606	0.6417075822743883	0.6686236108003496	0.5064238756090526	0.5064238756090526	0.045495250164961205	0.03947285733736921	0.017216188191920577	0.5349046559596495	0.5135440706967017	0.5313445584158248	0.5135440706967017	0.5705056313978958	0.18505765786524506	0.07010850780816323	5.085073869187613	5.054200369418259	0.2922253485868962	0.2890832305898917	0.3355807598288756	0.11409815976622643	0.03292677817694315	1.1700343972612308	1.1313038456799833	0.3071479852740498	0.2963619858565619	0.1444719670706034	0.06225321281565194	0.01931093352325691	0.4562482781596125	0.43831444505866296	0.29623106427335344	0.29918940729414245
616.0	1.1265618792189351	0.33247197817732765	0.10264252123548082	5.786994745695422	5.8988894461710935	0.5518151192928165	0.5340146315736933	0.5838559971872381	0.21162068487037528	0.05917655561025168	1.5021439103522678	1.4182994688263693	0.5482550217489919	0.5980963873625367	0.19842524356212704	0.11861495438692043	0.037705415964054176	0.6536318731086512	0.6934056167375657	0.5268944364860441	0.5162141438545702	0.045822554122982515	0.04006200446180757	0.017805335316358917	0.5589353143804657	0.5411348266613426	0.5482550217489919	0.5304545340298688	0.5909761922748874	0.19324025681577767	0.07174502759826976	5.099175582493355	5.054798549272949	0.304562889955336	0.29799159599771535	0.3485729091133579	0.11887679755333748	0.03430145480063262	1.1731494826120772	1.1326388822589175	0.31822916420341124	0.3070504000362979	0.14794138902562923	0.0646752621050096	0.020423766980529348	0.4450121929780778	0.45012830009426863	0.3067885568698808	0.3115269486625821
655.0	1.178350952058258	0.3495353039398715	0.10598102160729811	5.8071734620411455	5.90630148579001	0.5687255826259835	0.5509250949068604	0.6043265580642297	0.2214581087592558	0.06199136964923489	1.5169824803822551	1.4249746517210404	0.5687255826259835	0.6185669482395282	0.20038215766130174	0.12221529792515477	0.03868732783811808	0.676633830273955	0.7100242355394655	0.5438048998192111	0.5366847047315618	0.04575709333137825	0.04052023000303739	0.018263560857588734	0.5829659728012819	0.5616053875383342	0.5722856801698081	0.5402448022753864	0.6185669482395282	0.2015537773495188	0.07298878263875071	5.1140141525233425	5.065340165034867	0.31709681369858844	0.3097399902417167	0.3595886272511152	0.12352451375724	0.035283366674696524	1.1890312446897318	1.139314065153589	0.33076308794666376	0.3174115102580125	0.1510180462310295	0.06670454664474167	0.020881992521759166	0.4548024612235955	0.4572692241287772	0.31958432377955037	0.3220189804675053
694.0	1.2234958885222595	0.36605542632203075	0.10938498277071966	5.811070941427744	5.909155773128941	0.5811859240293696	0.5633854363102465	0.6203469970114406	0.22884135891263102	0.06460980131340532	1.5333403011722382	1.439552423739111	0.5811859240293696	0.6417075822743883	0.2002776627745967	0.1256192590885763	0.04052023000303739	0.6912116022920256	0.7327653946928524	0.5598253387664219	0.5527051436787727	0.04575709333137825	0.04104391633587147	0.01852540402400578	0.606106606836142	0.5883061191170189	0.5811859240293696	0.5598253387664219	0.6452676798182128	0.19454475170923421	0.07482168480367	5.128591924541412	5.068931309098041	0.32704564212312714	0.31790876989434314	0.37171026919719174	0.12849953391916377	0.03659258250678174	1.1855021936652577	1.1467716420840102	0.340580994787994	0.329271309037672	0.15389832106161694	0.06879929197607801	0.021667522021010296	0.4672628026269817	0.44590221736403396	0.3291403874544635	0.33144412255920985
733.0	1.2742107227945647	0.38430335003274985	0.11278894393414123	5.823792080843045	5.921140055819998	0.5963163385906243	0.5820759484153258	0.6354774115726952	0.23947061600006136	0.06696638981115871	1.5506647301790326	1.459700093565485	0.5963163385906243	0.6603980943794674	0.20289548848911268	0.12902322025199786	0.0418294458351226	0.7149193696622242	0.7536499212434717	0.5749557533276766	0.5642754606962027	0.04575709333137825	0.041305759502288514	0.019049090356839864	0.6319173140288705	0.6105567287659228	0.599876436134449	0.5713956557838519	0.6690686229933277	0.2009593033367973	0.07639274380217226	5.138796158460558	5.079135543017187	0.3379367423769745	0.3286689485649819	0.38299413420066464	0.13321271091467057	0.03763995517244991	1.195706427584403	1.1523725864116638	0.35199578137467535	0.33812051735319004	0.15730228222503848	0.07089403730741435	0.022453051520261426	0.47527302210058714	0.4539124368376394	0.3385132821028156	0.34094793879077046
772.0	1.3257389976219702	0.4011835067687325	0.11638928747237556	5.826952703505397	5.9196973888908575	0.6123367775378351	0.5909761922748874	0.6514978505199058	0.24873210611275529	0.06925751751730783	1.5716258405605075	1.4742778655835556	0.6158968750816598	0.6637595231969412	0.20592559600080457	0.13236172062381515	0.04333504404202059	0.7248938520888033	0.7763910803968586	0.5909761922748874	0.5838559971872381	0.04569163253977398	0.04176398504351833	0.019769159064486726	0.6586180456075551	0.6408175578884321	0.6123367775378351	0.5874160947310627	0.6889865413271352	0.20956618553344863	0.07789834200907025	5.146990592115225	5.083769879128029	0.3470673109064599	0.3377995170944673	0.39521396733414754	0.13786042711857308	0.038883710212930855	1.206724102058649	1.1616102121139975	0.36191187940341196	0.34790569379871805	0.15985525309760465	0.07292332184714644	0.023173120227908284	0.4841732659601486	0.46281268069720094	0.35133486975933415	0.35060219365309
811.0	1.379568917245122	0.4183645407662331	0.11959686626098434	5.861632608038336	5.9635838726067805	0.6301372652569582	0.6123367775378351	0.6536318731086512	0.2570381110478888	0.07167956680666548	1.5948885957377281	1.4993206695326884	0.6301372652569582	0.6742556016473538	0.20661293431264932	0.13530745624600693	0.04470972066571007	0.7499366560379361	0.8032139331179038	0.6052165824501858	0.5980963873625367	0.04601893649779529	0.04209128900153964	0.020096463022508036	0.6625321169682128	0.6500717755648266	0.6301372652569582	0.6052165824501858	0.7239727811834967	0.2209086016795727	0.07953486179917678	5.160309911385217	5.0999124392176	0.3597189428846692	0.34979654115663406	0.4076037561459398	0.14237722173926706	0.0399965436702033	1.2118800341933245	1.1767095801559018	0.37403982504878713	0.3599027178608847	0.16227730238696234	0.07455984163725296	0.02376226735234664	0.49129346104779786	0.47349297332867485	0.3600336394440932	0.3624682961320482
850.0	1.4316953719272165	0.43641608210213945	0.12286990584119739	5.867908316051535	5.967773196524645	0.6417075822743883	0.6203469970114406	0.680868655256459	0.26885826978279304	0.0741670768876274	1.6090213555628206	1.5180567189492726	0.6452676798182129	0.704715135743079	0.20547428010852786	0.13805680949338586	0.045888014914586765	0.7740128517702574	0.820906790486821	0.6203469970114406	0.6096667043799666	0.04562617174816973	0.04222221058474816	0.020489227772133602	0.6975949406554296	0.6723679225252356	0.6452676798182129	0.6132268019237913	0.7462689281439057	0.2308177900593561	0.08097499921447052	5.179045960801801	5.117605296586516	0.36837176882537437	0.35640747515900983	0.41678026841947907	0.14695947715156532	0.04117483791907999	1.2206726477026804	1.1901054832567493	0.3851273076774472	0.3704665141567107	0.16450296930150718	0.07652366538538079	0.02441687526838925	0.5028637780652279	0.48150319280228016	0.3708592789063363	0.37164480840558745
889.0	1.4772853205841963	0.4505537952396963	0.12601202383820187	5.875504569851513	5.960392203425078	0.6550579480637304	0.6336973628007829	0.6942190210458014	0.2766865321291464	0.07652366538538079	1.6268673805934486	1.5330795031603213	0.6586180456075551	0.7143977736383909	0.20720208143708765	0.14067524115755628	0.047459073913089025	0.7936389255727978	0.8323694771540451	0.6336973628007829	0.6194569726254844	0.04562617174816973	0.04274589691758225	0.021012914104967688	0.7126177248664785	0.6891707555081967	0.6586180456075551	0.6265771677131337	0.777618486625587	0.23634231730096306	0.08254605821297277	5.186948549925201	5.119124547346512	0.3742890608166069	0.36818859979881335	0.4246085307658324	0.151148967814238	0.04222221058474816	1.2221918984626758	1.1898446852448323	0.3924318836909665	0.38033666844139347	0.16712140096567762	0.07861841071671713	0.025202404767640376	0.5126540463107456	0.49129346104779786	0.37677657089756883	0.38072943319101904
928.0	1.5179801351184175	0.4450121929780778	0.12941598500162343	5.906562283801927	5.980463289420596	0.6621781431513797	0.6408175578884321	0.6811915825539416	0.2827869931469399	0.07888025388313417	1.640555128225563	1.5449872020205238	0.669298338239029	0.7326888108619969	0.20568387583159237	0.14355551598814376	0.04876828974517424	0.8154900603402286	0.8623839990567922	0.6443776554322568	0.6265771677131337	0.04562617174816973	0.043007740083999296	0.021274757271384732	0.7344688596339093	0.7174052286390314	0.6657382406952043	0.6372574603446075	0.8012496701649301	0.2442228270906689	0.08411711721147504	5.201679489604982	5.13029538948247	0.3826932569391468	0.3738962960669813	0.43762019709786515	0.15560030164332775	0.04326958325041634	1.2369228381424575	1.1900288994258936	0.40096700139671493	0.38617528629276987	0.16921614629701395	0.08045131288163643	0.025987934266891506	0.5197742413983949	0.5019737536792718	0.3888717861471418	0.3884790213975162
967.0	1.5666541226068933	0.46281268069720094	0.13268902458183646	5.93178930193212	6.011767310590773	0.6799786308705028	0.6514978505199058	0.694695116004995	0.29225116933374523	0.08084407763126197	1.6675621951276693	1.5702142201507179	0.6870988259581521	0.7451491522653831	0.20588025820640515	0.14604302606910566	0.04994658399405092	0.8407170784704228	0.8812276788235823	0.6586180456075551	0.6408175578884321	0.04549525016496119	0.043138661667207805	0.021667522021010282	0.756872636944524	0.7362489084058216	0.6641279515590638	0.6479377529760811	0.8200933499317202	0.25533613046617804	0.0858190977931858	5.2258633156875085	5.153742358840751	0.3920265115427436	0.3815804234818744	0.44813174595033867	0.15992071388920892	0.044186034332875976	1.2504263715935107	1.2099157712403508	0.4108239423331458	0.3952466977299497	0.17117997004514177	0.0821532934633472	0.026380699016517056	0.5268944364860441	0.5090939487669209	0.3962940703956178	0.39820504075073865
1006.0	1.6202998280489833	0.4841732659601486	0.13576568178723672	5.934980971113823	6.034415330186109	0.6942190210458014	0.6586180456075551	0.7096102698658378	0.30187899749956126	0.08313520533741112	1.6860374465323371	1.5915127123749646	0.6708797182845905	0.7646675957177177	0.2113185957095485	0.1483341537752548	0.051190339034531886	0.8655756682384941	0.9060862685916538	0.6728584357828535	0.6479377529760811	0.04569163253977398	0.04307320087560355	0.022125747562240113	0.7898946138479119	0.7547241598104891	0.6726597670565028	0.6586180456075551	0.8566754243789326	0.26140386108816943	0.0873246960000838	5.220154741009649	5.17682089983691	0.40191618287497666	0.38929728129256946	0.4551939958449912	0.16456843009311142	0.04516794620693989	1.2536180407752124	1.2102841996024736	0.4194572512263006	0.40348724187347895	0.17320925458487382	0.0836588916702452	0.02710076772416393	0.5411348266613426	0.5162141438545702	0.407231114393519	0.40592189856143385
1045.0	1.6651529199817179	0.49752363174949094	0.13916964295065828	5.978790870998891	6.070798699660104	0.6841224537237269	0.6790886064845466	0.721072956533062	0.31083270070178426	0.0854917938351645	1.7156069562421061	1.6065354965860132	0.6805623561799024	0.7796903799287664	0.20922445632786663	0.15095258543942522	0.05223771170020006	0.874215114086139	0.9374358270733352	0.6826487040283713	0.6612881187654235	0.04569163253977398	0.04333504404202059	0.022387590728657158	0.806697446830873	0.7796903799287664	0.6905057920871309	0.6599386276411998	0.8734782573618937	0.2721376130623048	0.08863391183216902	5.265744689666629	5.2000070711832755	0.41086988607719965	0.40003103326670486	0.46480230696325686	0.16875792075578414	0.04595347570619102	1.2650807274424367	1.2263501758611894	0.4276254249292726	0.4128337098253275	0.17530399991621018	0.0854917938351645	0.02762445405699802	0.5509250949068604	0.526004412100088	0.41361923932457867	0.41539928809649096
1084.0	1.7031010775272148	0.5162141438545702	0.14224630015605855	5.970151425151245	6.082782982351162	0.6961067364147846	0.6673196207407658	0.7348372879960319	0.31530355157842443	0.08752107837489659	1.7329313852489006	1.62563997436472	0.7024900747781886	0.7952347601636488	0.2097676597082511	0.1529818699791573	0.05348146674068102	0.8997029302282499	0.9547602560801298	0.6726597670565028	0.669298338239029	0.04562617174816973	0.04353142641683338	0.02284581626988699	0.8258019246095798	0.8033981472989651	0.6978867851866969	0.6673196207407658	0.9071294606393209	0.27865035587727416	0.09040135320548406	5.267048679726213	5.192104482059876	0.42094272643599384	0.4080619816871696	0.4592525831533763	0.17288195062685255	0.04719723074667198	1.2706816717700904	1.2273478305973513	0.43874563795373483	0.42047189349616665	0.17707144128952526	0.08699739204206251	0.028082679598227852	0.5553752168366412	0.5411348266613426	0.4256030500384936	0.4232993149337472
1123.0	1.7468033470620765	0.5268944364860441	0.14551933973627157	5.991449917375492	6.115068102530305	0.7092418415037152	0.6740713874662925	0.7461923443130503	0.32628593337072503	0.08948490212302442	1.7478465391097435	1.646938466588967	0.7092418415037152	0.8101499140244917	0.20983312049985536	0.1552075368937022	0.05492160415597475	0.9263415687682337	0.9813988946201135	0.6794115337820293	0.6764185333266782	0.04575709333137825	0.0436623480000419	0.02297673785309551	0.8524405631495635	0.8318168346108612	0.7046385519122235	0.6868380641931003	0.9337680991793047	0.2860726401257502	0.09184149062077777	5.290127220722372	5.223346410191351	0.42750141299501715	0.41647878520830683	0.4699328757848502	0.17694051970631675	0.04785183866271459	1.2820367280871086	1.2351427893705451	0.4446497165967156	0.4285487856606853	0.178511578704819	0.08869937262377328	0.02873728751427046	0.566055509468115	0.5446949242051672	0.4303816878256046	0.43111436393184877
1162.0	1.782081431449705	0.5438048998192111	0.1488578401080889	5.981920447141892	6.081785327615	0.7075694230820087	0.6833855969994816	0.7462999746632561	0.3335577789884421	0.09203787299559055	1.752557459051441	1.6434859993953483	0.709349471853921	0.8166408827381015	0.2113972698494045	0.15723682143343423	0.055641672863621615	0.9228891015746149	0.991449960877548	0.6823424049518145	0.6652787739569368	0.04569163253977398	0.04385873037485468	0.023173120227908284	0.868874967770402	0.8418679008682957	0.715732810217325	0.6851656457713939	0.9392158758452473	0.291564436971555	0.09334708882767577	5.264270976218139	5.204610360774767	0.43207675875836227	0.42071421961503336	0.46548275385506943	0.18106454957738516	0.049095593703195536	1.2750241633496655	1.2316903221769264	0.45087418954876446	0.43364781775686456	0.18054086324455107	0.09020497083067128	0.028933669889083233	0.5722856801698081	0.5473649973630357	0.436475239194445	0.43568970969519394
1201.0	1.8347294821556333	0.560715363152378	0.1518035757302806	6.007255095622292	6.114546506506471	0.7222237789309349	0.6898765657130914	0.7609543305121822	0.3422823694200503	0.09367439278569707	1.778935299579508	1.6698638399234151	0.7286071172943388	0.83307528735894	0.21098498805222854	0.15939702755637483	0.0570163494873111	0.9510469908745942	1.023167947721352	0.698776809572653	0.6717697426705466	0.045495250164961205	0.04418603433287599	0.023500424185929597	0.895252808298469	0.8682457413963626	0.7286071172943388	0.6980399528484078	0.9673737651452268	0.30246184092470096	0.0949836086177823	5.289911960021961	5.240194780485818	0.4408013491899704	0.4306951724857197	0.4788331196444118	0.18531950103166211	0.049946583994050935	1.2914585679705035	1.2445646292539403	0.46164067191870195	0.4431050842947168	0.18191553986824052	0.09184149062077777	0.02978466017993863	0.5820759484153258	0.5642754606962027	0.44585443754209575	0.4465871136483399
1240.0	1.8675217075664547	0.5794058752574573	0.15494569372728512	5.998799863955709	6.082644305481606	0.7308321782592292	0.6938816754498942	0.7695627298404766	0.3467859506924925	0.09576913811703343	1.7882805556320478	1.685592434339359	0.7308321782592292	0.8434637354591467	0.20978087305650284	0.16122992972129416	0.058063722152979245	0.9713788748820295	1.0399397341849625	0.7010018705375434	0.673994803635437	0.04575709333137825	0.04418603433287599	0.02376226735234664	0.9127614514863249	0.8821942870403938	0.7372155166226332	0.7002650138132982	0.9912657466964867	0.30861454938584704	0.09655466761628455	5.278633487535798	5.236036503087304	0.45090691994456655	0.43519875375816197	0.4868433391180171	0.18924714852791774	0.050993956659719106	1.2947268209830611	1.2450096414469183	0.4672696940470139	0.44925779275586286	0.1834865988667428	0.09367439278569707	0.030308346512772717	0.5900861678889312	0.5651654850821588	0.45174530283682474	0.45056700858794807
1279.0	1.9090299626557763	0.5980963873625367	0.15802235093268535	6.039264926997363	6.154719725016859	0.7399932201307076	0.6994826197775479	0.7805038204838672	0.3563351047184525	0.09779842265676551	1.8173284693179834	1.7110802504814697	0.7481566072660238	0.8544048261025372	0.21032407643688728	0.1629973710946092	0.059045634027043166	0.9922634014326488	1.0544409223721778	0.7211495403639174	0.6941424734618109	0.04542978937335695	0.04438241670768878	0.02395864972715943	0.9382492676284359	0.9030788135910133	0.7463765584941116	0.7058659581409519	1.0103702244751938	0.31855646816143257	0.09779842265676551	5.29565158121917	5.244154352911115	0.4581523388657802	0.4443551430344964	0.4984136561354471	0.19337117839898615	0.051975868533783026	1.3028446708068726	1.2623340704537127	0.46281268069720094	0.4585451036154058	0.18473035390722375	0.09491814782617804	0.031028415220419592	0.5980963873625367	0.5767358020995889	0.4652473191562349	0.459854319447491
1318.0	1.948987920465752	0.6087766799940105	0.16109900813808561	6.036195378958022	6.155210274521342	0.7465607726751728	0.7060501723220132	0.7789079858930161	0.36352827619631356	0.09956586403008055	1.8302793602258527	1.7275912389331638	0.7483408214470851	0.8673557170104065	0.21042226762429372	0.1647648124679242	0.06028938906752411	1.004171100292851	1.0663486212323798	0.7294971416802949	0.6961067364147846	0.04562617174816973	0.04457879908250155	0.02441687526838925	0.9519370152605504	0.931313286721848	0.7483408214470851	0.7124335106854172	1.036824648834116	0.3244932772002155	0.09956586403008055	5.316765859262356	5.24642495118751	0.46560735351005833	0.4507627850131063	0.5019737536792718	0.1969715219372205	0.05269593724142989	1.305852125807513	1.2635614766824412	0.46281268069720094	0.4646128342373972	0.18623595211412175	0.09642374603307603	0.03148664076164941	0.5980963873625367	0.5767358020995889	0.44857229052190245	0.4642200694877716
1357.0	1.9986285161710395	0.6256871433271775	0.16391382217706885	6.057785715713534	6.1729341784096095	0.7546475759796336	0.714136975626474	0.7979814171523727	0.3702764354811966	0.1013333054033956	1.853649745753279	1.7392381397814491	0.7546475759796336	0.8772225690867796	0.2099445250355135	0.16653225384123926	0.06127130094158803	1.0367480650032608	1.0961023451232101	0.7265973170298602	0.7041935397192454	0.04556071095656547	0.0445133382908973	0.024613257643202036	0.9799106903794684	0.9447402363420456	0.7610309143430376	0.7286837011251943	1.0584149855896299	0.3315032796515155	0.1008096190705615	5.307789031571939	5.274398626306429	0.4512423636797709	0.45468352286040886	0.5117640219247894	0.19266529985060657	0.05367784911549381	1.3185422187034657	1.2670449903954104	0.4761630464865433	0.4548024612235955	0.1874797071546027	0.097667501073557	0.031944866302879245	0.6078866556080543	0.5900861678889312	0.45836255876742016	0.4548024612235955
1396.0	2.0252216173995183	0.6429515804771775	0.16679409700765632	6.093585396124997	6.206216953324914	0.7652202382609017	0.7229295891358297	0.803950789842149	0.3794655551533332	0.10316620756831489	1.8741658439417754	1.7561941404261212	0.7616601407170771	0.8877952313680477	0.21038953722849157	0.16836515600615856	0.0623186736072562	1.0544409223721778	1.1102351049483028	0.735389930539216	0.7030427173213725	0.045822554122982515	0.0445133382908973	0.02487510080961908	1.0085901757032814	0.9798030600292627	0.7716035766243057	0.7356962658626376	1.0761078429585473	0.343127056011607	0.10238067806906377	5.336468516895752	5.278587950224292	0.4592525831533763	0.4643963288653795	0.5233343389422195	0.19507413579171246	0.0542015354483279	1.3291148809847337	1.2822209422681698	0.4841732659601486	0.4592525831533763	0.18878892298668792	0.09923856007205925	0.032468552635713334	0.6194569726254844	0.5980963873625367	0.4663727782410256	0.4663727782410256
1435.0	2.0675888503554454	0.6519284081675945	0.16993621500466083	6.099738982995834	6.2034702963361905	0.7706369684074941	0.7237430296909304	0.8047642303972498	0.3833145285097328	0.10526095289965125	1.8820994795845252	1.7722911632041873	0.7724170171794064	0.8967720590584647	0.21274551977659048	0.16993621500466083	0.06336604627292437	1.0570344116991908	1.1355387069093523	0.7425867094577205	0.7137995937837018	0.045822554122982515	0.04477518145731434	0.025136943976036125	1.0165238113460313	0.9813533573086086	0.7724170171794064	0.7365097064177384	1.0985882041000172	0.3491488428895445	0.10368989390114898	5.322735231952132	5.276578149959814	0.47082290017080636	0.45658250999550787	0.5313445584158248	0.19926302050473066	0.05524890811399607	1.3299283215398343	1.2830343828232706	0.49574358297757865	0.4672628026269817	0.18436559861477167	0.10054777590414447	0.0329922389685474	0.6310272896429144	0.606106606836142	0.474382997714631	0.4672628026269817
1474.0	2.1079152365275435	0.6723679225252356	0.17288195062685255	6.111278253493914	6.2218234265984975	0.7839562876774859	0.7398855897805017	0.8180835496672416	0.3923532095511104	0.10689747268975776	1.9089223323055704	1.7845672904265122	0.771189610950678	0.9182547654637727	0.21455829894430495	0.17157273479476734	0.0644788797301968	1.0756938772849196	1.1513749316755018	0.7576860774996248	0.7171754771464651	0.04562617174816973	0.04457879908250155	0.025202404767640376	1.0369633257036726	1.0127794996211452	0.7793529980859943	0.7434456873243263	1.130014346412554	0.35858028868054775	0.10506457052483845	5.353855038941248	5.301620953908947	0.47794309525845563	0.4637027050831571	0.5384647535034741	0.20290870183736442	0.05609989840485145	1.3368643024464224	1.2899703637298585	0.4993036805214033	0.47794309525845563	0.18492201534340785	0.10192245252783394	0.0333195429265687	0.6381474847305637	0.6167868994676159	0.48506329034610474	0.47794309525845563
1513.0	2.156144211823042	0.693589830918627	0.17543492149941875	6.143180454518779	6.254031962946785	0.7789079858930161	0.7447807239032604	0.8211986350180882	0.3984467609199509	0.1086649140630728	1.923760902335558	1.8093492963637283	0.7870713730283325	0.91854660999504	0.21408055635552473	0.17255464666883125	0.06519894843784367	1.1004758832221355	1.1807602272042095	0.765404452441963	0.728453949632628	0.04556071095656547	0.04477518145731434	0.025398787142453166	1.0645685724604677	1.0293981184230452	0.7888514218002448	0.7465607726751728	1.1420296756229622	0.36928131025888095	0.10657016873173646	5.350893121252112	5.328183008618075	0.4841732659601486	0.4699328757848502	0.5482550217489919	0.20769303737411962	0.056558123946081285	1.3509660157521646	1.299468787444109	0.5090939487669209	0.4841732659601486	0.1886589782144949	0.10316620756831489	0.03377776846779853	0.6479377529760811	0.623017070169309	0.4877333635039732	0.4841732659601486
1552.0	2.194429751211311	0.7130316905401061	0.17857703949642326	6.179992280458558	6.296183935202301	0.7901864583791791	0.754279147617511	0.8434637354591467	0.40522765060063604	0.11049781622799211	1.9577494874557573	1.8316143968047867	0.7965697967425831	0.937988469616519	0.21363554416254665	0.17438754883375057	0.06624632110351185	1.11635764529979	1.2019821355976008	0.7685195377928096	0.7361723245749661	0.04556071095656547	0.04503702462373139	0.025922473475287252	1.0893505783976836	1.0541801243602609	0.802953135105987	0.7624425347528273	1.165031632788266	0.37441307275086233	0.10787938456382168	5.392308236783382	5.336207718883836	0.4939635342056663	0.4761630464865433	0.5509250949068604	0.20934277051247788	0.05760549661174943	1.3558611498749231	1.3135705007498513	0.5117640219247894	0.4868433391180171	0.18695760358243863	0.10447542340040011	0.03430145480063262	0.6506078261339496	0.6256871433271775	0.49752363174949094	0.4904034366618417
1591.0	2.2407255100731858	0.724156995364558	0.18113001036898943	6.212784505869379	6.3524231299714025	0.8041350040232104	0.7618443548981384	0.8492488939678615	0.4139912751273449	0.11226525760130715	1.986981615322754	1.8580232838522042	0.8105183423866142	0.9483769177167258	0.21595879631484344	0.1756313038742315	0.06722823297757577	1.1438097243948744	1.2266109738731061	0.7824680834368408	0.7483408214470851	0.045757093331378264	0.04497156383212713	0.026118855850100042	1.110419319129364	1.0780721059115206	0.8041350040232104	0.7700077420334546	1.1942637606552629	0.3842240699432393	0.10938498277071967	5.448241096229063	5.409510544647816	0.5055338512230964	0.4841732659601486	0.5696156070119396	0.21501713043518922	0.05858740848581334	1.3698096955189545	1.3211357080304786	0.5304545340298688	0.5055338512230964	0.18967362048436098	0.10571917844088108	0.03475968034186245	0.6657382406952043	0.6443776554322568	0.5055338512230964	0.5019737536792718
1630.0	2.273931701157635	0.743859652997954	0.18387936361636834	6.208303337420248	6.309211409941025	0.8057308386140614	0.7616601407170771	0.8508447285587126	0.4168060891663281	0.11370539501660087	2.000300934592746	1.8741658439417754	0.7993475002506574	0.9599161882148054	0.21233323797941453	0.1768095981231082	0.06788284089361836	1.1525257540733747	1.2509169210979936	0.7904472563910958	0.7517167048098485	0.04562617174816973	0.04510248541533564	0.025987934266891506	1.1255186871712684	1.0885681843619333	0.8220576128846939	0.7762068662157973	1.2203497566520625	0.3902590701694285	0.1108251201860134	5.417796052925493	5.388702601928053	0.5090939487669209	0.4877333635039732	0.5696156070119396	0.2186955421636251	0.05924201640185594	1.367845432565981	1.3308949297566461	0.5268944364860441	0.5055338512230964	0.1902627676087993	0.1071593158561748	0.035152445091488	0.6554119218805636	0.6443776554322568	0.5090939487669209	0.5055338512230964
1669.0	2.3167439463065405	0.7632249287885776	0.18656325607214302	6.230491854030451	6.364790331816739	0.8197559680889481	0.7739052214200515	0.8584865196701954	0.4267347945936619	0.11534191480670739	2.026049548746774	1.9016945068677151	0.8215360168608603	0.9721612689177797	0.21503604153308511	0.17818427474679766	0.06873383118447374	1.1882178041346312	1.2656789072971257	0.7980890475025786	0.7639617855128229	0.04569163253977398	0.04516794620693989	0.026315238224912805	1.1576506396887	1.120700136879365	0.8343026935876683	0.7856287060991924	1.2450551787584234	0.4001877755967624	0.11219979680970286	5.424394651989308	5.401684539355273	0.5179941926264825	0.5001937049073594	0.5785158508715011	0.22310032629900647	0.06009300669271132	1.3935940467200085	1.3449200592315327	0.5393547778894303	0.5108739975388333	0.1914473655569746	0.10801030614703018	0.0354797490495093	0.6694370513554504	0.6568379968356427	0.5179941926264825	0.5179941926264825
1708.0	2.3401453783533173	0.7741660194319682	0.1896399132775433	6.234743270987017	6.360878361637987	0.8108101869178815	0.7731228273843012	0.8640874639978491	0.43450389984770965	0.11710935618002244	2.0377274961144094	1.9016489695562104	0.8189735740531978	0.9721157316062747	0.2154483233302611	0.17942802978727865	0.06971574305853766	1.1927755564146176	1.2911667234392366	0.8072500893740568	0.758576101885581	0.04562617174816973	0.04536432858175268	0.026511620599725592	1.1739318766478275	1.1288179867031762	0.8225336715970224	0.7830662632915297	1.2641596565371302	0.40947508645630537	0.11344355185018383	5.450312989532243	5.401639002043767	0.5224443145562633	0.5046438268371402	0.5865260703451066	0.22712555903301404	0.0608130754003582	1.3882083630927666	1.3395343756042908	0.5473649973630357	0.5224443145562633	0.19238333368698465	0.10951590435392819	0.03593797459073913	0.6704347060916124	0.6648482163092482	0.526004412100088	0.5224443145562633
1747.0	2.377694061017341	0.791827830281535	0.19245472731652655	6.240987932480865	6.367859879856079	0.826691948995536	0.7808412023266393	0.8654225005767833	0.4396810001340904	0.11861495438692043	2.053609258192064	1.9093673444985484	0.826691948995536	0.9879974936839292	0.21319053196956855	0.18067178482775956	0.07069765493260158	1.2104373672641846	1.306005293469224	0.8050250284091665	0.7627343792840946	0.045822554122982515	0.045298867790148425	0.026708002974538382	1.1869903979059027	1.1482598463246554	0.8284719977674484	0.790784638233868	1.2853815649305216	0.4149668833021102	0.1146873068906648	5.438450827983546	5.412180617805685	0.5286744852579565	0.5073138999950086	0.5891961435029751	0.23026076738106543	0.061533144108005075	1.3941466892631924	1.3490327993185414	0.5464749729770796	0.5179941926264825	0.19242927743103855	0.11075965939440915	0.03639620013196896	0.6699896938986343	0.663958191923292	0.532234582801781	0.5286744852579565
1786.0	2.4144603496456147	0.8104872958672639	0.1890127088690197	6.270634026021488	6.400329214216283	0.8382312194936156	0.7906004240528066	0.8751817223029504	0.4472342059657749	0.12005509180221416	2.081475302960776	1.9407934868110852	0.8300678323582993	0.9913733770466925	0.21668516872178892	0.18158823591021922	0.07135226284864417	1.227316784078001	1.3211046615111282	0.8183443476791583	0.7615069730553662	0.04569163253977398	0.04516794620693989	0.02683892455774689	1.2038698147197193	1.1779059398652798	0.8400112682655279	0.7959405703685436	1.3040410305162502	0.4237764515728729	0.11612744430595852	5.453856531348872	5.427586321171011	0.532234582801781	0.5144340950826579	0.599876436134449	0.23545738471499655	0.062187752024047666	1.4056859597612723	1.3616152618642878	0.5642754606962027	0.532234582801781	0.19631667893288446	0.11167611047686879	0.03678896488159451	0.6833090131686261	0.6563019462665197	0.5393547778894303	0.532234582801781
1825.0	2.440577392161765	0.8231008049323609	0.18966101308576366	6.288587681402323	6.406559384917976	0.8409012926514841	0.7851071100753588	0.8814118930046437	0.45222813722559463	0.12156069000911218	2.093045619978206	1.9551870446480946	0.8263545671527638	1.0103702244751938	0.21589333552323917	0.18283199095070019	0.07207233155629106	1.2498737290503268	1.3472217040272785	0.8256177104285185	0.7833270613034465	0.04562617174816974	0.04510248541533565	0.027035306932559695	1.2299868572358694	1.1958595952461137	0.8426813414233963	0.7968305947544998	1.3230378779447514	0.42994867708156936	0.1173711993464395	5.464689991642056	5.445233641228423	0.5411348266613426	0.5197742413983949	0.6052165824501858	0.23636753209815758	0.06290782073169456	1.4083560329191407	1.3660653837940688	0.5624954119242903	0.537574729117518	0.19578668890075174	0.11291986551734975	0.03724719042282436	0.6923624246898986	0.6689154553316168	0.5482550217489919	0.5411348266613426
1864.0	2.5022333170774598	0.8424660807229847	0.19350938049250885	6.3310935912278055	6.452625392287285	0.850323132534879	0.7980890475025786	0.8908337328880387	0.4596894555691714	0.1231317490076144	2.1177510420845667	1.9844957563459467	0.850323132534879	1.021572113130501	0.21678335990919534	0.1818321447897559	0.07285786105554218	1.2727991023847751	1.3701470773617266	0.8304362607204219	0.794528949958754	0.04562617174816973	0.04510248541533564	0.027297150098976722	1.2656789072971257	1.2187849685805623	0.8584865196701954	0.8126357730012987	1.3449200592315327	0.43806460334118874	0.11868041517852469	5.4855289808811705	5.487309029653083	0.5571552656085534	0.532234582801781	0.6212370213973967	0.24073958583773686	0.06369335023094568	1.425941259937852	1.3854306595846921	0.5785158508715011	0.5500350705209042	0.1988495268082458	0.11396723818301792	0.03750903358924139	0.7017842645732937	0.6829405848065035	0.5535951680647287	0.5500350705209042
1903.0	2.528534573774672	0.8570438527410553	0.19570862071055023	6.33038778102291	6.476409743488338	0.8560006606933882	0.7956031885257715	0.8965112610465479	0.4651088819744188	0.1249646511725337	2.143315442057533	1.9909101412287014	0.8542206119214759	1.0290296900609226	0.21589333552323917	0.18492673628203654	0.07364339055479331	1.2937602127662498	1.3829448006078853	0.8361137888789312	0.7856597526185428	0.04562617174816973	0.04536432858175268	0.027297150098976722	1.2720932921798802	1.2333627405986327	0.8595607582372128	0.8218733987036326	1.3740445567483237	0.448615186288763	0.11998963101060992	5.498326704127329	5.480219881084784	0.5589353143804657	0.537574729117518	0.6265771677131337	0.2449807179941076	0.0644788797301968	1.4270154985048693	1.3801215597883059	0.5802958996434135	0.5446949242051672	0.19848318875512372	0.1150146108486861	0.03803271992207548	0.7092418415037152	0.6822347746016088	0.5624954119242903	0.5518151192928165
1942.0	2.547976433396151	0.8683223252272181	0.19848379470477817	6.3533897381882145	6.480568020886852	0.8491723101370061	0.8033215634681097	0.904229635988886	0.4708423989894358	0.12627386700461893	2.1581540120875204	2.0085719520782686	0.8573356972723224	1.032144775411769	0.2154483233302611	0.18332452964840212	0.07442892005404445	1.3050386852524123	1.4041667090012766	0.8402720662774447	0.7979814171523727	0.04562617174816973	0.04536432858175268	0.027558993265393766	1.2851518134379551	1.259187938583516	0.8654990844076387	0.8196483377387422	1.3871030780063989	0.4553960759694482	0.12129884684269512	5.499968076029686	5.494321594390527	0.5580452899945095	0.5366847047315618	0.6292472408710021	0.24801773515475256	0.06500256606303088	1.4382939709910323	1.387839934730644	0.5865260703451066	0.554485192450685	0.19816909814535413	0.11658566984718835	0.03855640625490956	0.7187402652179657	0.6871299087243676	0.5651654850821588	0.5580452899945095
1981.0	2.579464668747389	0.8883934112227365	0.20325491689328162	6.36425424500075	6.480445899744492	0.859299960225296	0.803505777649171	0.9061938989418596	0.47461900190527806	0.1276485436283084	2.1626351805366513	2.0212165076627158	0.8656832985887	1.0358890871366548	0.2172611024979755	0.1853991519825336	0.07527991034489984	1.312343094521123	1.4277978925406196	0.8457964267742428	0.7953423905138547	0.04569163253977399	0.04542978937335695	0.027624454056998034	1.3151663353407024	1.2845991708947713	0.8674633473606124	0.8152292623283118	1.4043509231823381	0.462785629822122	0.12267352346638458	5.509789390794554	5.4895961836566745	0.5687255826259835	0.5473649973630357	0.6328073384148267	0.2497524461322655	0.06559171318746924	1.433874895580602	1.3898041976836177	0.5936462654327559	0.5616053875383342	0.1983327501243648	0.11717481697162671	0.03862186704651383	0.7161012385794476	0.6954775100407451	0.5722856801698081	0.5651654850821588
2020.0	2.6241024999797116	0.8957744043223026	0.20500914491834493	6.390354731789704	6.534290310159798	0.8677241453725291	0.8073266732049122	0.9128380353171804	0.47349297332867485	0.12921960262681065	2.1891661887264293	2.044187418308669	0.8677241453725291	1.0460933210558003	0.21579514433583277	0.18471872331964198	0.07606543984415096	1.3360508618913216	1.443342272775502	0.8577807094653005	0.8037665756610877	0.04569163253977398	0.04569163253977398	0.02762445405699802	1.3370940539389886	1.2919801639943373	0.8776675812797576	0.8300367858389488	1.4326619801440281	0.46993285755592923	0.12398273929846979	5.533803493488174	5.5245969143051905	0.5696156070119396	0.5482550217489919	0.6408175578884321	0.2551976932843619	0.06637724268672035	1.4550657574546428	1.400008431602763	0.594536289818712	0.5696156070119396	0.1994323702333855	0.11822218963729486	0.0391455533793479	0.7326888108619969	0.7056817439598906	0.5731757045557643	0.566055509468115
2059.0	2.6554520584613925	0.9171805268967553	0.205611505391035	6.428518150035613	6.5350727041955485	0.8692433961325247	0.8198325519198035	0.9097539964856843	0.48328324157419245	0.13079066162531292	2.2105723113008824	2.0592102025197176	0.872066636952104	1.062159297314516	0.2172611024979755	0.18466647587628948	0.07685096934340208	1.3521168381500375	1.4583650569865507	0.8557398626814714	0.7953423905138547	0.04569163253977398	0.045429789373356934	0.028148140389832106	1.350336789378125	1.307002948205386	0.8791868320397532	0.8315560365989444	1.447684764355077	0.47260294894271865	0.125291955130555	5.549563134423468	5.534279552200502	0.5794058752574573	0.5580452899945095	0.647047728590125	0.2563237400898861	0.06716277218597148	1.4519817186231467	1.3997476335908463	0.5972063629765805	0.5722856801698081	0.20102924997873678	0.11953140546938008	0.039407396545764944	0.7324280128500802	0.6990376075845698	0.5829659728012819	0.5722856801698081
2098.0	2.686464235100302	0.9375124109041906	0.209243973375417	6.438906598135819	6.534780859664281	0.877851795460819	0.8220576128846939	0.9183623958139787	0.4841732659601486	0.1322962598322109	2.2227408081730013	2.0813221352990654	0.877851795460819	1.0643843582794064	0.21767338429515148	0.185471522423091	0.07757103805104895	1.361462094202577	1.4769168922220737	0.8597449724182742	0.803950789842149	0.04562617174816973	0.04536432858175268	0.028082679598227852	1.3660653837940688	1.3354982193481377	0.8877952313680477	0.8320010487919225	1.4697966971344245	0.47349297332867485	0.12653571017103596	5.5428879515287965	5.551788195388358	0.5874160947310627	0.5624954119242903	0.6465116780210021	0.25843800246877285	0.06762099772720132	1.458810069179529	1.4083560329191407	0.6123367775378351	0.5767358020995889	0.20170337494232976	0.12051331734344399	0.039865622086994776	0.7445965097221992	0.7175894428200928	0.5909761922748874	0.5802958996434135
2137.0	2.7150671365932593	0.9543918277180072	0.2105204588117001	6.461738831912216	6.592477212154678	0.8830077275954946	0.8318168346108612	0.928121617540146	0.49129346104779786	0.13354001487269188	2.255210142533205	2.099244744160549	0.885830968415074	1.0713203391859942	0.21764065389934933	0.18774252713203526	0.07829110675869583	1.3893281389712893	1.5001796473992943	0.8677241453725291	0.8218733987036326	0.04556071095656547	0.04556071095656547	0.028279061973040642	1.3911081877432014	1.3569809257534458	0.8893910659588986	0.8417602705180898	1.486676113948241	0.4841732659601486	0.12777946521151692	5.5934641089315456	5.56081056039028	0.5874160947310627	0.566055509468115	0.6516676101556776	0.26366735019850607	0.06834106643484819	1.4721293884495208	1.423455400961045	0.6123367775378351	0.5802958996434135	0.20193248771294464	0.12149522921750791	0.04032384762822461	0.7497524418568748	0.72734866454626	0.5909761922748874	0.5802958996434135
2176.0	2.7499767926187655	0.9658545143852313	0.21487929920302756	6.444844924306246	6.581966642912112	0.8827469295835779	0.8269527470074527	0.9296408683001415	0.5010837292933156	0.1349801522879856	2.2628063963331826	2.109664238780106	0.8809668808116655	1.0710595411740773	0.217130180914767	0.187755740480287	0.07894571467473842	1.4043509231823381	1.508819093246939	0.871023444904437	0.8251726982355405	0.04569163253977398	0.045429789373356934	0.028409983556249147	1.4025708744104257	1.3656203716010906	0.8909103167188941	0.8368961829146813	1.5080822365226936	0.4939635342056663	0.1289577594603936	5.5694500062379255	5.565583573370679	0.5936462654327559	0.5722856801698081	0.6613502480509894	0.26841895533945914	0.06899567435089078	1.4672653008461123	1.423194602949128	0.6221270457833529	0.5900861678889312	0.20359482824990022	0.12241168029996752	0.04071661237785016	0.7512716926168703	0.724264625714764	0.600766460520405	0.5900861678889312
2215.0	2.7840274707776658	0.985664802368833	0.21742536042664065	6.469995358605584	6.6142372722991	0.8890536841161263	0.8332595015400013	0.9423309611960939	0.5073138999950086	0.13635482891167505	2.2979002665397497	2.1266512859441282	0.8954370224795303	1.0827064420223629	0.21506877192888726	0.18964719378785744	0.07979670496559381	1.419557921574448	1.5385728171377693	0.8727269098454937	0.8233160656327727	0.04575709333137823	0.04549525016496119	0.028737287514270446	1.4295013574816764	1.3872107083566045	0.898997120023355	0.8495862758106338	1.5286293812305405	0.5001937049073594	0.13007059291766604	5.586437053401948	5.598897394805333	0.6069966312220982	0.5785158508715011	0.661273664220134	0.2713577813126977	0.06958482147532913	1.4789122016943979	1.4394447933889052	0.6319173140288705	0.5963163385906243	0.20166434084722898	0.12352451375723995	0.041043916335871455	0.7657418342847352	0.7369547186107164	0.6105567287659228	0.599876436134449
2254.0	2.799464220662342	1.0011015522535094	0.21942821826986925	6.456644992816242	6.6090502936450735	0.8945469980935743	0.8341495259259575	0.935057598446734	0.5090939487669209	0.13753312316055177	2.2952301933818817	2.1484713741922086	0.8945469980935743	1.0881997559998107	0.21780430587835997	0.19073360054862643	0.08045131288163643	1.4286113330957204	1.5476262286590416	0.8828235134144333	0.8270293308383082	0.04562617174816973	0.04562617174816973	0.028606365931061938	1.4385547690029492	1.4026474582412811	0.9027103852288905	0.8550795897880816	1.5405060335713925	0.5055338512230964	0.13124888716654273	5.571306638840692	5.566703349249201	0.6016564849063613	0.5802958996434135	0.6621636886060902	0.2736224823223434	0.0699775862249547	1.4872287564914248	1.4367747202310368	0.6301372652569582	0.594536289818712	0.20453079637991023	0.12444096483969962	0.041436681085497036	0.7584684715353751	0.7378447429966726	0.6087766799940105	0.6016564849063613
2293.0	2.8491814001984848	1.0135618936568958	0.22251748287386677	6.501022026036647	6.6413975068629165	0.8981070956373989	0.8387528155174491	0.9450010343539625	0.5162141438545702	0.13884233899263698	2.325060501103567	2.1655350051870865	0.8945469980935743	1.1045265302704432	0.21767338429515148	0.19290641407016426	0.08097499921447052	1.4584416408174063	1.5710731980173236	0.8863836109582579	0.8323694771540451	0.045888014914586765	0.04536432858175268	0.028868209097478982	1.4666050279527223	1.4214911380080713	0.9062704827727152	0.8604197361038185	1.5675131004734988	0.5162141438545702	0.13255810299862794	5.592236702702817	5.594753608198975	0.6087766799940105	0.5874160947310627	0.6721071245133188	0.2768426685095494	0.07076311572420584	1.5007322899424782	1.4421148665467736	0.6372574603446075	0.6052165824501858	0.20288166919120643	0.12548833750536778	0.04169852425191408	0.7666318586706913	0.7414048405404972	0.6158968750816598	0.6052165824501858
2332.0	2.839269010810607	1.014636132223913	0.22445487992549107	6.464839426470908	6.614421486480161	0.8874578495252754	0.8316636669491504	0.9361318370137512	0.5144340950826579	0.1401515548247222	2.3115880141718645	2.1485024207115586	0.892061139116767	1.0892739945668282	0.2166524383259868	0.19049818407871283	0.08176052871372165	1.4513524922491072	1.5721474365843409	0.8757343648461344	0.8199401822700094	0.045888014914586765	0.04562617174816973	0.028868209097478982	1.4584726873367566	1.4225653765750885	0.8956212366605916	0.8479904412197828	1.5767507261758325	0.5179941926264825	0.13360547566429612	5.54641700255327	5.552494005593252	0.6105567287659228	0.5856360459591504	0.6678412167645993	0.27930375189400786	0.07128680205703992	1.4883029950584423	1.43146562043465	0.6354774115726952	0.6034365336782735	0.20403353674357963	0.12627386700461893	0.041960367418331125	0.7723093868292005	0.7389189815636901	0.6212370213973967	0.6034365336782735
2371.0	2.8531409726237826	1.029551286084756	0.22550225259115925	6.438200787930926	6.5817058449001955	0.8906495187069774	0.826691948995536	0.9329401678320492	0.5215542901703072	0.14119892749039037	2.318339780897391	2.1616375258004896	0.882486131571661	1.102409099655759	0.21869433026431612	0.19267099760025072	0.08228421504655573	1.4598843077465462	1.5788992033098674	0.8807060827997487	0.8185285618602197	0.04562617174816973	0.04562617174816973	0.028868209097478982	1.4733878411975994	1.43287724084444	0.900592954614206	0.8447987720380808	1.5725158649464634	0.5215542901703072	0.13491469149638133	5.561025821090692	5.537578851732411	0.6212370213973967	0.5927562410467997	0.668209645126722	0.28278578124763093	0.07181048838987401	1.4787279875133361	1.4300540000248605	0.6354774115726952	0.6034365336782735	0.2044263014932052	0.12732123967028708	0.04274589691758225	0.7744578639632353	0.7438906995173044	0.6212370213973967	0.6105567287659228
2410.0	2.8885411781537718	1.0440214277526205	0.2280155834189702	6.449723502701808	6.599736084111884	0.8951762244676136	0.8358219443476639	0.9402901144122648	0.520664265784351	0.14224630015605855	2.332073065841011	2.177150859516021	0.891616126923789	1.0969923695091663	0.21798747490492104	0.1926187501568982	0.08280790137938981	1.4789577390059025	1.5951493937496446	0.8898360781518766	0.8276585572123476	0.04562617174816973	0.04562617174816973	0.029130052263896023	1.486077934093552	1.4601140592391126	0.9015595628310176	0.8539287673902087	1.5933693449777322	0.5277844608720003	0.1359620641620495	5.53989498732031	5.534248505681152	0.6167868994676159	0.5918662166608435	0.6791196892507622	0.28391182805315507	0.07259601788912513	1.494241321228868	1.437403946605076	0.6417075822743883	0.6096667043799666	0.20576133807213945	0.12810676916953823	0.04274589691758225	0.7818078105434509	0.7484174052779407	0.6239070945552652	0.6132268019237913
2449.0	2.896812195639294	1.0505123964662304	0.23062710543418752	6.44774474895668	6.580263177971054	0.8881636597301703	0.8288093796102205	0.935057598446734	0.5304545340298688	0.14375189836295654	2.340344083326533	2.1836418282296313	0.8927669493216619	1.0981431919070392	0.21599152671064553	0.19418289950644735	0.08352797008703669	1.4872287564914248	1.6062436520547463	0.8846035621863457	0.8206459924749042	0.04556071095656547	0.04556071095656547	0.029326434638708813	1.5025123387143904	1.4602216895893187	0.8981070956373989	0.844092961833186	1.6080237008266587	0.5340146315736933	0.13720581920253047	5.520115745856059	5.520852602580304	0.6194569726254844	0.5909761922748874	0.6820505604205473	0.28665427165158097	0.07305424343035496	1.4872287564914248	1.4403348177748614	0.6479377529760811	0.6123367775378351	0.20554543864977629	0.1293505242100192	0.04294227929239504	0.782958632941324	0.7513482764477258	0.623017070169309	0.6087766799940105
2488.0	2.9139524104650274	1.0658725625200514	0.2320540295012295	6.446041284015624	6.592063246481051	0.8981836794682543	0.8388293993483045	0.945077618184818	0.5349046559596495	0.14440650627899915	2.355704249380354	2.186235317556644	0.8882402435610257	1.0971765836902276	0.21802020530072316	0.19317516688553443	0.08418257800307928	1.4944255354099294	1.6251639156523918	0.8882402435610257	0.8260627226214966	0.04595347570619102	0.04569163253977398	0.029457356221917322	1.522475794359703	1.4691985172797355	0.8918003411048503	0.8505528840274454	1.6170005285170754	0.5420248510472988	0.1381222702849901	5.51380899132351	5.535475911909881	0.6239070945552652	0.5954263142046682	0.6856872417952274	0.28847396046824847	0.07370885134639757	1.4862621482746132	1.4358081120142252	0.6523878749058619	0.6132268019237913	0.20618683321756714	0.13026697529247883	0.04333504404202059	0.7837720734964246	0.7521617170028265	0.6274671920990897	0.6167868994676159
2527.0	2.9439979788871242	1.0824145974910957	0.23600058809538105	6.4722204195704744	6.604738848584849	0.8994421322163331	0.8400878520963833	0.9399527325694927	0.5402448022753864	0.14591210448589714	2.3686861868075737	2.217324078026409	0.8958820346725085	1.1147618107089392	0.2154483233302611	0.19251425527019317	0.08464080354430913	1.5091875216090616	1.641705950623436	0.8894986963091045	0.8337045137329794	0.04562617174816973	0.04562617174816973	0.02965373859673011	1.5390178293307473	1.4903438418422714	0.9012221809882455	0.8599747239108404	1.64808928898684	0.5473649973630357	0.13936602532547107	5.555578044424749	5.545328273194099	0.6292472408710021	0.6043265580642297	0.6869456945433063	0.2924205190624001	0.07390523372121036	1.493903939386096	1.4452299518976202	0.6541679236777743	0.6256871433271775	0.2037458728303136	0.1309870440001257	0.04379326958325042	0.7914138646079074	0.7644067977058009	0.639927533502476	0.6221270457833529
2566.0	2.989848725556021	1.1040815180774652	0.23876254874135727	6.521937599106618	6.6508959305771675	0.90478227853207	0.8500312880036119	0.9516762172486336	0.5509250949068604	0.14709039873477386	2.4091967871607336	2.234387709021287	0.9012221809882455	1.120101957024676	0.21538286253865685	0.19462160800012682	0.08555725462676879	1.5344145397392555	1.6651529199817179	0.8948388426248415	0.8372646112768041	0.045757093331378264	0.045757093331378264	0.029784660179938645	1.5596415578694498	1.5173509087443777	0.9175489552588779	0.863534821454665	1.66693296875363	0.5580452899945095	0.1405443195743478	5.578288157058786	5.59326540395833	0.639927533502476	0.6078866556080543	0.6922858408590432	0.29761713639633125	0.07482168480367002	1.525514295879694	1.4668968724839897	0.6545984813254628	0.6292472408710021	0.20737143116574247	0.13190349508258536	0.04392419116645896	0.8031373492870483	0.7679668952496256	0.6434876310463006	0.6292472408710021
2605.0	3.0101806095634567	1.1098666765861802	0.24216590395512436	6.523119468023841	6.674481576805006	0.9197740162237684	0.8540363977404146	0.9602846165769281	0.5518151192928165	0.14787592823402498	2.424925381576677	2.2518963522091426	0.911610629088452	1.1304904051248825	0.21773884508675573	0.1971085121314342	0.08608094095960285	1.5501431341551992	1.684441611941486	0.9034472419531359	0.844092961833186	0.045495250164961205	0.04575709333137825	0.02952281701352159	1.5817534906487976	1.5330795031603213	0.9197740162237684	0.8721432207829594	1.6872648527610654	0.566055509468115	0.14159169224001594	5.590150318607483	5.589107126559815	0.6443776554322568	0.6158968750816598	0.7008942401873375	0.30102049161009825	0.0753453711365041	1.523136067253093	1.4709019822207925	0.6586035910622656	0.6372574603446075	0.20794736494192906	0.13268902458183648	0.04418603433287599	0.807142459023851	0.7801353921217445	0.6514978505199058	0.6372574603446075
2644.0	3.0105490379255793	1.1148383945397944	0.24337692859980317	6.477637149717067	6.6218790634105815	0.9048588623629255	0.8409012926514841	0.9471495114879974	0.5518151192928165	0.14925060485771446	2.4235137611668875	2.245144585483616	0.9048588623629255	1.1255186871712684	0.21777157548255788	0.19384298814982878	0.08667008808404121	1.545171416201585	1.681249942759784	0.8949154264556969	0.8327379055161678	0.045822554122982515	0.04556071095656547	0.0298501209715429	1.5785618214670953	1.5380512211139359	0.914802298270154	0.8590081156940288	1.6957966682585042	0.5731757045557643	0.14270452569728836	5.546754384396042	5.563511680067499	0.6443776554322568	0.6123367775378351	0.7023058605971273	0.3026242810044027	0.0756726750945254	1.5100009621641624	1.464150215495266	0.6600152114720552	0.6336973628007829	0.2063309681490274	0.13354001487269188	0.0445133382908973	0.803950789842149	0.773383625396218	0.6514978505199058	0.6336973628007829
2683.0	3.0520717838070555	1.1308277869676548	0.24353427687951518	6.537266718641089	6.683288681106516	0.9109048188835571	0.8433871516282911	0.9560187088282085	0.5571552656085534	0.15029797752338264	2.442326394414327	2.262177169959143	0.9155081084750488	1.1379479820553042	0.21688155109660173	0.19677490447411428	0.08745561758329234	1.5721474365843409	1.70822596314254	0.9137280597031365	0.8416071028563789	0.045822554122982515	0.04556071095656547	0.0298501209715429	1.6009345522583596	1.5586439031332877	0.9172881572469611	0.8714374105780646	1.7100060119144525	0.5785158508715011	0.14375189836295654	5.57090716395922	5.585884410858764	0.6532778992918181	0.6212370213973967	0.708351817117759	0.30495444280565254	0.07619636142735949	1.529856787459269	1.4747994616073892	0.6642811192207747	0.6390375091165198	0.20748283570140058	0.134325544371943	0.04503702462373139	0.8192033255457641	0.7840328715083413	0.6568379968356427	0.6390375091165198
2722.0	3.0699488553570338	1.1543513401567922	0.2449939313423593	6.519236479429399	6.646414762128037	0.9209248386216413	0.8406404946395672	0.9532720518394846	0.5616053875383342	0.15154173256386358	2.4559065116962353	2.274714095193385	0.9191447898497289	1.1380245658861594	0.21894296008248143	0.19566898066579497	0.08791384312452218	1.5829043130466705	1.717202790832957	0.9109814027144126	0.838860445867655	0.045757093331378264	0.045757093331378264	0.03004650334635569	1.6180747670840931	1.575784117959021	0.9191447898497289	0.8651306560455161	1.7253661779682732	0.5829659728012819	0.14473381023702048	5.576323894105812	5.579883991649638	0.647047728590125	0.6221270457833529	0.7137685472643513	0.3065450188517052	0.07691643013500636	1.5288901792424574	1.4784361429820692	0.6714778981392794	0.639927533502476	0.20624599030987278	0.13530745624600693	0.045233406998544175	0.8182367173289525	0.7958329400183377	0.6577280212215989	0.6434876310463006
2761.0	3.0873809147140343	1.1646632044261434	0.24808319594635686	6.541271828377891	6.642179900898667	0.9113498310765353	0.8456122125931815	0.958243769793099	0.5687255826259835	0.15258910522953176	2.4715585222813234	2.2931893465980524	0.9159531206680269	1.1419530917921068	0.21907388166568997	0.19949092137603663	0.08843752945735625	1.5932161773160214	1.731074752646133	0.9095697823046229	0.8438321638212692	0.04575709333137825	0.045495250164961205	0.030308346512772717	1.6319467288972687	1.5814926926368806	0.9258965565752555	0.8718824227710427	1.7392381397814491	0.5900861678889312	0.14604302606910566	5.572825889600688	5.578166035916425	0.6577280212215989	0.6256871433271775	0.7187402652179657	0.3116761753940321	0.07770195963425748	1.52925860760458	1.4788045713441917	0.6700662777294897	0.6434876310463006	0.20815696066499356	0.13609298574525802	0.04575709333137825	0.8186051456910752	0.7962013683804603	0.6648482163092482	0.6506078261339496
2800.0	3.1172422689550707	1.17285763808081	0.2517679113740914	6.549466262032558	6.698741986718389	0.9124240696435528	0.8484664999321112	0.9547147187686247	0.5776258264855451	0.15330917393717863	2.4861362942993943	2.3141504569795273	0.9088639720997282	1.141247281587212	0.21815112688393168	0.1989609313439039	0.08889575499858605	1.6042338517902675	1.7520358630276074	0.9042606825082364	0.8431263536163744	0.04569163253977399	0.04569163253977399	0.030242885721168466	1.6493477417349187	1.6006737542464429	0.9188074080069567	0.8711766125661478	1.7555959605714322	0.6025465092923175	0.1470249379431696	5.566779933080056	5.592006951210251	0.6595080699935112	0.6310272896429144	0.7198145037849832	0.3141045283826884	0.07789834200907027	1.5384962333069137	1.4862621482746132	0.6711405162965072	0.6559479724496866	0.211056146593477	0.1368130544529049	0.04621531887260808	0.8260627226214966	0.8036589453108818	0.670188362624985	0.6523878749058619
2839.0	3.1374665226123	1.196641989281864	0.2517616076747927	6.582150857093174	6.678025118621635	0.9244849361654659	0.8551872201382875	0.9713788748820295	0.5758457777136328	0.15455292897765954	2.5134807430442727	2.322344890634194	0.9145415002582373	1.1614715352444414	0.2173592936853819	0.19994914691726645	0.08987766687264995	1.62341491339983	1.7666136350456783	0.9163215490301495	0.8505839305467958	0.045888014914586765	0.04562617174816973	0.03043926809598124	1.674912141707885	1.6198548158560053	0.9326483233007822	0.870470802361253	1.7747770221809944	0.6078866556080543	0.1480068498172335	5.592344333053023	5.591301141005356	0.6561943159163138	0.6363674359586513	0.7191086935800883	0.31792016539363144	0.07809472438388304	1.5459538102373354	1.495499773976947	0.6913647699537366	0.6506078261339496	0.20835334303980635	0.1377949663269688	0.04614985808100381	0.833520299551918	0.8065132326498117	0.6633145110039631	0.6462508800090855
2878.0	3.171225356239933	1.2069538535512154	0.2529071715278673	6.593505913410191	6.725718007101144	0.9248533645275885	0.8555556485004101	0.9681872057003276	0.5829659728012819	0.15553484085172345	2.5074658330429913	2.3354799957231247	0.9131298798484475	1.1536765764712476	0.21897569047828358	0.2001782596878814	0.09007404924746275	1.6355068264410932	1.7815287889065212	0.9149099286203599	0.8456122125931815	0.045822554122982515	0.045822554122982515	0.030373807304376985	1.6742373780223407	1.6319467288972687	0.9312367028909925	0.873662471542955	1.7914722248137496	0.6150068506957036	0.14925060485771446	5.587372615099408	5.613336489953848	0.6565627442784365	0.6434876310463006	0.7386271370324229	0.3195894155795401	0.07881479309152992	1.559088915326266	1.4986914431586489	0.6817897624086307	0.6612881187654235	0.20858245581042129	0.13851503503461568	0.046346240455816604	0.8338887279140408	0.8068816610119343	0.6601228418222611	0.6612881187654235
2917.0	3.208774038903957	1.2327790515360983	0.25528958077246966	6.6498982758410055	6.774559653043486	0.9307916906980144	0.861493974670836	0.971302291051174	0.5927562410467997	0.15658221351739163	2.551397854070419	2.369468580843324	0.9336149315175937	1.1649550489574105	0.2167506295133932	0.19986416907811183	0.09085957874671387	1.658508783606397	1.8091340356633165	0.9244083523346104	0.861493974670836	0.04556071095656547	0.04556071095656547	0.03063565047079403	1.70822596314254	1.6531686372906602	0.948161657016314	0.8813808464852932	1.8126941332071411	0.6247971189412214	0.15029797752338264	5.640204879986397	5.661134943848522	0.672444506356091	0.6425976066603445	0.7399621736113571	0.322102746407351	0.079338479424364	1.5685873390405163	1.5145732052363035	0.6912881861228811	0.6525576345416337	0.21195938432768485	0.13903872136744977	0.046869926788650686	0.8497704899916951	0.8082166975908684	0.66501797594502	0.6543376833135461
2956.0	3.2286919572377646	1.2374133876469404	0.2588106442211936	6.622922255458249	6.767901025876011	0.9300858804931196	0.8625682132378535	0.9769798192096832	0.594536289818712	0.15749866459985126	2.5659756260884903	2.384046352861395	0.9219224933578034	1.1706325771159196	0.2175751931077451	0.20108149742208928	0.09125234349633943	1.6659663605368185	1.815548420546071	0.9283058317212074	0.8480214877391332	0.04569163253977398	0.04569163253977398	0.030504728887585493	1.716420396797207	1.6723496989002224	0.931865929265032	0.8824550850523107	1.8336552435886158	0.6336973628007829	0.15121442860584228	5.62599553633045	5.653739459956801	0.6625321169682128	0.6514978505199058	0.742816460950287	0.3241056042505796	0.07973124417398955	1.5650582880160422	1.5110441542118294	0.6987457630533026	0.669298338239029	0.21100389915012446	0.1399551724499094	0.047000848371859194	0.8490646797868003	0.8156742745212899	0.6643121657401252	0.6554119218805636
2995.0	3.2349531744588083	1.2464978456875633	0.263581766409697	6.63734685981461	6.753538514558352	0.9302700946741809	0.8645324761908271	0.9807241309345691	0.6016564849063613	0.15834965489070668	2.576840132901025	2.3949108596739297	0.9284900459022687	1.1725968400688933	0.21938797227545953	0.20480524694492455	0.09184149062077779	1.6878174953042493	1.8391796040854143	0.9302700946741809	0.8563690890555108	0.045757093331378264	0.045757093331378264	0.03083203284560682	1.7301081444293214	1.6814341569408453	0.9402135305814096	0.882639299233372	1.8427397016292386	0.6395756971144144	0.15232726206311473	5.614149930508949	5.641893854135301	0.6754830078760821	0.6550579480637304	0.7511640622666644	0.32748944241679623	0.08058223446484497	1.5734058893324199	1.5147884659367152	0.7007100260062762	0.6619794744250289	0.2111675511291351	0.1405443195743478	0.04732815232988052	0.8528089915116862	0.8222418270657552	0.6790431054199068	0.6555961360616251
3034.0	3.2298427796356375	1.2538477922677789	0.260754950921771	6.583562477502963	6.733144537512215	0.9230733157556762	0.8619389868638141	0.9699672544722399	0.5972063629765805	0.15939702755637483	2.5689064972582747	2.375990596076284	0.9131298798484475	1.1636200123784763	0.21716291131056914	0.19928193160262658	0.09236517695361186	1.67706061884192	1.8284227276230847	0.9166899773922722	0.8456122125931815	0.04575709333137825	0.04575709333137825	0.030832032845606806	1.731074752646133	1.6870040547491487	0.9312367028909925	0.8818258586782712	1.8383661635303132	0.639927533502476	0.15337463472878285	5.57313222492411	5.612599633229602	0.6619028905941734	0.647047728590125	0.7439672833481599	0.33013369482781574	0.080844077631262	1.5626490128700905	1.504031589474386	0.7016766342230878	0.6583427930503488	0.21085346051936554	0.14159169224001594	0.04758999549629755	0.842052115049357	0.8168250969191628	0.6718463265014021	0.6565627442784365
3073.0	3.2829668890538937	1.2764047372401046	0.26793430310172583	6.656573458735677	6.764601726344102	0.933906776048861	0.8600057704301909	0.9744173764020206	0.6096667043799666	0.16024801784723025	2.5950235397744255	2.4095341690035053	0.9321267272769487	1.1780135702154857	0.21986571486423973	0.20198473515629717	0.09269248091163318	1.7031776613580702	1.854539770139235	0.9321267272769487	0.8564456728863663	0.04556071095656547	0.04556071095656547	0.030897493637211056	1.755411746390371	1.7113410484933866	0.9420701631841772	0.8908792701995436	1.8698233523622005	0.6467724760329188	0.15422562501963824	5.61809294720705	5.663943693875947	0.6745163996592705	0.6595080699935112	0.7484174052779407	0.33579484140227533	0.0811713815892833	1.5734824731632753	1.5230284369028868	0.7061267561528686	0.6610128662082173	0.21177621530112384	0.1421808393644543	0.04791729945431886	0.8663891087935949	0.82943860598426	0.6780764972030952	0.6627929149801296
3112.0	3.2989562814817543	1.286010791304561	0.2679934601940314	6.658752982389062	6.7859312650877	0.9264491991184395	0.8670949189984897	0.9896699121056357	0.611446753151879	0.16136085130450267	2.6127929809741985	2.420920271839874	0.9374358270733352	1.1787193804203806	0.21913934245729422	0.2031693331044725	0.09354347120248856	1.7127837154225267	1.8733524033866744	0.9282292478903518	0.8653148702265774	0.045888014914586765	0.045888014914586765	0.03096295442881531	1.7678410412744068	1.7273304409212469	0.949159311752476	0.8869817908129469	1.8904160343815524	0.6592017709169545	0.15533845847691066	5.611678562324296	5.6376424371787355	0.6816055482275694	0.6577280212215989	0.759066651390064	0.33637768482741504	0.08176052871372165	1.5713650425485906	1.5290743934235187	0.716776002264992	0.6634987251850244	0.21104984289417833	0.14303182965530967	0.04824460341234016	0.862491629406998	0.8365277545525587	0.6869456945433063	0.6716621123203408
3151.0	3.338761071630019	1.308751950457948	0.2717109060175681	6.701687348680328	6.835985826466615	0.9374668735926857	0.8763325447008234	0.9861408610811615	0.6167868994676159	0.1621463808037538	2.6390942376714097	2.447221528537086	0.9402901144122648	1.199680490801855	0.2218094156151627	0.20254115188493338	0.0938053143689056	1.7355248745759138	1.8950503704923944	0.9392469223645978	0.8699492063374195	0.045888014914586765	0.04562617174816973	0.03096295442881531	1.7959223467435306	1.750071600074634	0.9537936478633182	0.8898360781518766	1.9085539039434476	0.6620560582558843	0.15638583114257884	5.672107081011264	5.683830565690404	0.6862398843384114	0.6666282650811605	0.7637009875009061	0.34022605223416025	0.08228421504655573	1.5941062017019776	1.5482554550330812	0.7260136279673257	0.6791196892507622	0.21385083763525534	0.14381735915456081	0.0485064465787572	0.8781125934727357	0.8411620906634008	0.69618332024564	0.6808997380226745
3190.0	3.3418761569808657	1.310086987036882	0.27030410494773094	6.674972126309489	6.8095769394191965	0.9451852485350238	0.8695041941444415	0.9839158001162711	0.623017070169309	0.16325921426102621	2.6422093230222563	2.4531598547075117	0.9352418126277953	1.1892920427016485	0.2194861634628659	0.20581988921479058	0.09439446149334393	1.743243249518252	1.891782117479837	0.9416251509911993	0.8613408070091251	0.04569163253977398	0.04569163253977398	0.031290258386836606	1.805420770457781	1.7485833958339887	0.9451852485350238	0.8876110171869863	1.9198323764296106	0.6715544819701349	0.15749866459985126	5.654598437823408	5.685165602269338	0.6939582592807496	0.669298338239029	0.769639313671332	0.34099206468586096	0.08287336217099407	1.5936611895089996	1.5396470557047868	0.7209653261828561	0.6659080003309761	0.21343855583807939	0.14440650627899915	0.0488337505367785	0.8695041941444415	0.8389370296985104	0.6911350184611703	0.6740713874662925
3229.0	3.339052916161286	1.3253705692598476	0.2713514776133991	6.678532223853313	6.826334235090654	0.9388019101716198	0.8695041941444415	0.9839158001162711	0.623017070169309	0.1643065869266944	2.6503727101575727	2.44855656511602	0.9334617638558829	1.1956753810650524	0.2194861634628659	0.2041707620260868	0.09517999099259507	1.743980106242497	1.9017255533870658	0.9370218613997076	0.8659440966006168	0.04595347570619102	0.04569163253977398	0.03155210155325365	1.810760916773518	1.76030688051313	0.9416251509911993	0.8830077275954946	1.921612425201523	0.6733345307420472	0.15854603726551944	5.61304464542258	5.662455489635302	0.6875749209173456	0.669298338239029	0.763255975307928	0.34586137806177075	0.08339704850382816	1.5854978023736834	1.5495904916120153	0.7209653261828561	0.6722913386943801	0.2135694774212879	0.14519203577825027	0.049095593703195536	0.8776675812797576	0.8442771760142473	0.6929150672330826	0.6740713874662925
3268.0	3.3584637292634145	1.3320147056351683	0.2742966072859364	6.67019911332909	6.813397834974939	0.9436659977750281	0.8725882329759376	0.9887798877196796	0.6203469970114406	0.16522303800915406	2.6580600385805604	2.4697474269900606	0.9319425130958874	1.1959361790769691	0.21821658767553595	0.20468123501066915	0.09531091257580361	1.7616108705727136	1.9101497385342987	0.941885949003116	0.8644248458406212	0.04608439728939956	0.045822554122982515	0.03142117997004514	1.8209651506926634	1.7705111144322752	0.9518293849103445	0.894255153562307	1.9381999974840722	0.6835387646611926	0.15920064518156207	5.622818357940902	5.652342330339167	0.6878357189292624	0.670188362624985	0.7762834500466528	0.3474192237120213	0.08352797008703669	1.5885818412051793	1.5335245153532995	0.7322127521496684	0.6743321854782092	0.21421087198907873	0.1458466436942929	0.04922651528640407	0.8814884768354991	0.8491412636176559	0.697779154836491	0.6761122342501216
3307.0	3.3750823480653147	1.340469937301752	0.2785572564898575	6.692157878446727	6.830753310501083	0.9432209855820501	0.8675399311914678	0.9855116347071221	0.6301372652569582	0.16620494988321796	2.671855416562881	2.4799827074285563	0.9378808392663133	1.192667926064412	0.2176079235035472	0.2045962571715145	0.09603098128345049	1.7619027151039808	1.9313716469276903	0.935057598446734	0.8675399311914678	0.045757093331378264	0.045757093331378264	0.03135571917844089	1.8340236719507383	1.7835696356903503	0.9432209855820501	0.8955901901412413	1.954818616285972	0.686653850012039	0.16044440022204304	5.624153394519837	5.666137708321487	0.6891707555081967	0.6603836398341778	0.771235148262183	0.3479888537889092	0.08398619562826652	1.5934769753279383	1.5476262286590416	0.728944499137111	0.6756672220571434	0.21195308062838625	0.14656671240193977	0.049422897661216866	0.887426803005925	0.8522563489685023	0.7008942401873375	0.6838306091924597
3346.0	3.4023812594986884	1.3553085073317392	0.27932326894155823	6.68606638461459	6.811464618541316	0.9381726837975805	0.8724350653142265	0.9868466712860563	0.6328073384148267	0.16679409700765632	2.683870745773289	2.4902179878670525	0.942775973389072	1.20038630100675	0.21897569047828358	0.20596402414625087	0.09635828524147177	1.7785213339058807	1.9416069273661858	0.9445560221609843	0.862491629406998	0.045822554122982515	0.045822554122982515	0.031683023136462186	1.850642290752638	1.794848108176513	0.9481161197048089	0.8905418883567715	1.9632738479525558	0.6897689353628855	0.1612953905128984	5.630522242091086	5.671769699168491	0.7004492279943595	0.6634987251850244	0.7761302823849419	0.3527077285340602	0.08457534275270487	1.604755447814101	1.5525213627818006	0.7302795357160452	0.6851656457713939	0.21345176918633113	0.14741770269279517	0.04975020161923816	0.8941019859005961	0.8553714343193488	0.7040093255381841	0.6933290329067102
3385.0	3.450057592251002	1.3749345811342797	0.2815747566029521	6.726622522279255	6.876941439012752	0.9460752729209798	0.8767775568938014	0.9947492604094559	0.6390375091165198	0.1678414696733245	2.71522030425497	2.511624110441505	0.9488985137405592	1.2118489876739742	0.21866159986851402	0.20578085511968983	0.09688197157430586	1.798147407708421	1.9711764370759548	0.9496353704648045	0.8686141697584853	0.04608439728939956	0.045822554122982515	0.031683023136462186	1.8720484133270907	1.8198143282947903	0.9606219984197002	0.898444477480171	1.9910633088904122	0.7012316220301098	0.16234276317856658	5.66365184934468	5.7166227911012255	0.7065717683458467	0.6632379271731077	0.7822528227364292	0.35535198094507964	0.08483718591912191	1.6162181344813251	1.5639840494490247	0.7417422223832695	0.6803015581679855	0.21300675699335306	0.14794138902562923	0.05027388795207225	0.8938411878886794	0.8632740234427483	0.7119119146615837	0.6884649453033018
3424.0	3.442676599151436	1.3828371702576794	0.2838917050559503	6.722064769999268	6.841079665562589	0.9440344261371508	0.8747367101099724	0.9955316544452062	0.6381474847305637	0.16849607758936708	2.7241660854260368	2.5205698916125714	0.9404743285933261	1.2126313817097243	0.21993117565584402	0.2052703821351075	0.09753657949034847	1.810653286423312	1.9673555415202135	0.9504177645005548	0.8729566613380602	0.04621531887260808	0.04569163253977399	0.03181394471967071	1.8763909049066658	1.8323202070096816	0.9504177645005548	0.9010069202878336	1.9971858492418995	0.7119574519730886	0.16325921426102621	5.648107469109798	5.69039811823487	0.7126943086973339	0.6739637571160866	0.7965387502232326	0.3561507237925825	0.08522995066874747	1.6152204797451633	1.5566030563494588	0.744304665190932	0.6910273881109643	0.21440725436389155	0.14859599694167186	0.050404809535280766	0.8981836794682543	0.8676165150223232	0.7098710678777546	0.694587485654789
3463.0	3.445576423801871	1.3864738516323594	0.27978210043244256	6.731347933013106	6.846802731032604	0.9423309611960939	0.8666499068055116	0.9892248999126576	0.6390375091165198	0.16954345025503526	2.7142992333496636	2.5124830883081106	0.9451542020156734	1.2045445784052635	0.21846521749370124	0.2041971887225903	0.09806026582318254	1.8107298702541674	1.9773755612582975	0.93594762283269	0.8648698580335993	0.04595347570619102	0.04569163253977398	0.031813944719670695	1.8782475375094334	1.832396790840537	0.9504943483314102	0.894700165755285	1.999042481844667	0.7092107949843647	0.16404474376027736	5.639590144404513	5.672674214346602	0.7127708925281893	0.6630537129920464	0.7820686085553678	0.3576431086512288	0.08575363700158155	1.6135170148041063	1.556679640180314	0.7316145722949795	0.684720633578416	0.21129216901304498	0.14911968327450592	0.05040480953528075	0.9000403120710219	0.863089809261687	0.7099476517086101	0.6865006823503281
3502.0	3.4807779243586436	1.4109950595576586	0.28699418300819957	6.735982269123949	6.8937277162685175	0.9469652973069361	0.8822708708712493	0.9938592360234998	0.6479377529760811	0.1701980581710779	2.752323974726016	2.5487277809125506	0.9416251509911993	1.210958963288018	0.21928978108805314	0.20706364425527157	0.09819118740639107	1.8242644502245713	2.005456866727422	0.9533486356703401	0.874107483735933	0.045822554122982515	0.04556071095656547	0.031683023136462186	1.9063288429785574	1.8477114195828532	0.9615120228056564	0.8975544530942149	2.0289038360857035	0.7184484206866985	0.16496119484273702	5.6684083065978825	5.7178191508106035	0.7174052286390314	0.6740713874662925	0.7867029446662099	0.36129509368316115	0.08614640175120712	1.6280947868221771	1.5712574121983849	0.7507956339045418	0.6957383080526619	0.21580775173443006	0.14977429119054855	0.05079757428490633	0.9128380353171804	0.8677241453725291	0.7209653261828561	0.6957383080526619
3541.0	3.494542255821614	1.4275826318402078	0.2885520286584501	6.736243067135866	6.885088270420874	0.9518293849103445	0.8761483305197622	0.9923399852635042	0.6488277773620373	0.1711145092535375	2.754364821509845	2.55076862769638	0.9500493361384321	1.217603099663339	0.21815112688393168	0.2077050388230624	0.09884579532243368	1.842632071279033	2.0138810518746544	0.9518293849103445	0.8743682817478498	0.04595347570619102	0.04595347570619102	0.03207578788608774	1.9101497385342987	1.8625189430934899	0.9599927720456608	0.9041985894695356	2.0309446828695323	0.7304327033777562	0.16640133225803075	5.6516054736149215	5.697762555607239	0.7176660266509483	0.6807155238416132	0.7887437914500389	0.36463298810532396	0.08653916650083268	1.6283555848340938	1.5715182102103016	0.752836480688371	0.6995592036084033	0.2148000191135171	0.1506907422730082	0.05092849586811484	0.9130988333290971	0.8807516201112537	0.7184028833751934	0.6995592036084033
3580.0	3.5149051863483995	1.4326619801440281	0.2890234675479316	6.748442610527334	6.898761527260833	0.9469652973069361	0.8712842429163538	1.000242574386904	0.6514978505199058	0.17216188191920564	2.76300426735749	2.5576280247721126	0.9416251509911993	1.2127390120599304	0.2177061146909536	0.2072600266300843	0.09936948165526775	1.8494914683547654	2.0143571105869835	0.9533486356703401	0.8758875325078453	0.04595347570619102	0.04595347570619102	0.03207578788608774	1.9315558611087515	1.8793217760764511	0.9515685868984278	0.8975544530942149	2.0424073695367566	0.733732002909664	0.1669250185908648	5.66662825782597	5.695415373499989	0.7128019390475397	0.6822347746016088	0.8030297189368425	0.3653662701612226	0.0873246960000838	1.6298748355940895	1.5730374609702973	0.7444122955411379	0.6975183568245742	0.2158732125260343	0.15121442860584228	0.051190339034531886	0.9128380353171804	0.8758875325078453	0.7163620365913644	0.7010784543683989
3619.0	3.491903229183096	1.4331069923370063	0.29058131319818215	6.704080068099083	6.84267550015344	0.9420701631841772	0.8681691575655072	0.9825807635373369	0.6559479724496866	0.1728164898352483	2.7598891820066433	2.552732890649353	0.9385100656403527	1.2096239267090838	0.21986571486423975	0.20612137242596287	0.09976224640489334	1.8300496087332863	2.0211854611433653	0.9374668735926857	0.8646090600216826	0.04608439728939956	0.045822554122982515	0.03194486630287923	1.91033395271536	1.8779867394975167	0.9484535015475812	0.8962194165152806	2.042852381729735	0.7260136279673257	0.16810331283974153	5.623739428846209	5.671370224287018	0.7132469512405178	0.6745163996592705	0.7935312952225919	0.36705503739468165	0.08745561758329234	1.6157731222883471	1.558935747664555	0.7430772589622037	0.69618332024564	0.21473455832191285	0.15186903652188488	0.051583103784157466	0.9033396116029299	0.874552495928911	0.7214103383758341	0.7043467073809563
3658.0	3.4980713068460885	1.4435720242680685	0.29225686708338944	6.697175133711847	6.830430419450466	0.944371807979923	0.8669107048174283	0.9894856979245744	0.6506078261339496	0.1736020193344994	2.7604107780304767	2.550431245853608	0.9390316616641861	1.2101455227329172	0.21897569047828358	0.2052313480400067	0.10002408957131038	1.8405146406643484	2.0298704443025146	0.937988469616519	0.8715139944089201	0.04608439728939956	0.045822554122982515	0.032206709469296275	1.924359082190247	1.8721249971579461	0.9525351951152394	0.8931809149952895	2.0469340752973926	0.7364786598983879	0.16888884233899265	5.618920878554306	5.641324655864921	0.7201518856277553	0.6768180444550164	0.7912296504268461	0.36786699359043623	0.08771746074970939	1.6208980079036723	1.56406063327988	0.7535422908932657	0.7002650138132982	0.21193356358083587	0.15239272285471897	0.051844946950574504	0.9056412563986758	0.8786341894965692	0.7191086935800883	0.6938816754498942
3697.0	3.51932426175883	1.4477613481859324	0.2934546783798165	6.6906841649982365	6.841003081731735	0.9414409368101379	0.8739232695548718	0.9801714883913852	0.6550579480637304	0.17458393120856333	2.763863245224096	2.5556637618191385	0.9378808392663133	1.207214651563132	0.21951889385866805	0.2039945026484789	0.10074415827895726	1.8539105437651957	2.034059768220379	0.9478242751735418	0.8639798336476432	0.0460189364977953	0.045757093331378264	0.03214124867769202	1.9395350340630064	1.8873009490307058	0.9478242751735418	0.8920300925974166	2.0621100271701525	0.7371078862724274	0.16960891104663953	5.593586230073905	5.644777123058539	0.7126177248664785	0.6820505604205473	0.7946821176204648	0.3708448536587756	0.08817568629093919	1.611583798370483	1.5692931492454112	0.746008130131989	0.6991141914154253	0.21247676696122034	0.15311279156236585	0.05177948615897025	0.9190371594995231	0.8693199799633801	0.722561160773707	0.7072775785507415
3736.0	3.522776728952449	1.450170623331884	0.29494706323846276	6.6824131475127135	6.804681805296438	0.9385100656403527	0.8628290112497703	0.9871840531288285	0.6559479724496866	0.17536946070781448	2.7744359075053637	2.562676326556582	0.941333306459932	1.2014605395737674	0.21818385727973383	0.20826145555169862	0.10100600144537429	1.8627031572745512	2.037512235413998	0.933906776048861	0.8628290112497703	0.04601893649779529	0.045495250164961205	0.032141248677692004	1.9437243579808705	1.8897102241766577	0.9385100656403527	0.8908792701995436	2.0662993510880163	0.7395171614183791	0.1706562837123077	5.576108633405401	5.642583108613	0.7114669024686056	0.6727363508873582	0.7970913927664165	0.37233723851742184	0.08869937262377325	1.6122130247445225	1.5581988909403097	0.7576239844609238	0.689799981882236	0.2112726519654946	0.15363647789519988	0.05230317249180432	0.9115029987382461	0.874552495928911	0.7231903871477465	0.69618332024564
3775.0	3.55334389339838	1.4608509159633578	0.29738171992641765	6.733604040497347	6.84549874097302	0.933906776048861	0.8727724471569989	0.9825807635373369	0.653892671120568	0.17589314704064857	2.7968396848159784	2.587903344686776	0.933906776048861	1.2195673626163124	0.21805293569652529	0.20826145555169862	0.10152968777820838	1.8815468370413413	2.0662993510880163	0.9420701631841772	0.8582257216582786	0.0460189364977953	0.045757093331378264	0.03240309184410906	1.959007940203836	1.9131571935349394	0.9502335503194935	0.9008227061067723	2.0815829333109814	0.7558439356890116	0.1714418132115588	5.615882377034314	5.667073270018948	0.7214103383758341	0.6762964484311829	0.7970913927664165	0.37529558153821085	0.08896121579019031	1.628539799015155	1.5699223756194507	0.7548007436413445	0.6997434177894646	0.21318362232061547	0.15389832106161694	0.05256501565822138	0.9168431450539831	0.879892642244648	0.7267504846915711	0.707906804924781
3814.0	3.5659263559441263	1.483376814416333	0.3002091413639981	6.696775658830373	6.847400910887293	0.941885949003116	0.8725882329759376	0.9823965493562756	0.655488505711419	0.17667867653989966	2.809422147361725	2.595882517641031	0.9447091898226952	1.212999810071847	0.21805293569652529	0.204701358007874	0.10205337411104247	1.88136262286028	2.0742785240422714	0.935502610639712	0.8644248458406212	0.0460189364977953	0.045757093331378264	0.03266493501052611	1.973370451521495	1.9229164152611067	0.9482692873665199	0.907021830289115	2.1041088317639574	0.7592198190517749	0.17248918587722697	5.609621159813271	5.6473085193468515	0.7230061729666851	0.6842756213854377	0.7986872273572675	0.3748247485983838	0.0894849021230244	1.6347389231974978	1.5715182102103016	0.7609998678236872	0.7013392523803157	0.21496367109252779	0.15468385056086809	0.052826858824638424	0.9166589308729218	0.8878718151989031	0.7301263680543344	0.7095026395156319
3853.0	3.565481343751148	1.4928752381305834	0.29873687950255673	6.715174326404186	6.856592999278121	0.9460442264016296	0.8703631720110472	0.9865548267547892	0.6657382406952043	0.17739874524754654	2.80363698885301	2.603600892583369	0.9442641776297173	1.2171580874703607	0.21744427152453655	0.20804555612933545	0.10251159965227227	1.8908610465745306	2.0784368014407852	0.9432209855820501	0.8657598824195554	0.04595347570619102	0.04569163253977398	0.03233763105250478	1.978265585644254	1.9278115493838657	0.9478242751735418	0.8938101413693289	2.105443868342891	0.7633780964502885	0.17320925458487385	5.599969568437309	5.648643555925785	0.728944499137111	0.6838306091924597	0.8064056022996058	0.37678166269755853	0.08968128449783716	1.6279105726411158	1.5774565363807276	0.7605548556307091	0.7008942401873375	0.21283680131504373	0.15540391926851493	0.053023241199451183	0.92437730581526	0.8920300925974166	0.734284645452848	0.7090576273226539
3892.0	3.5752716119966665	1.4991054088322766	0.3024870557218955	6.692617381431861	6.841156249393444	0.9423309611960939	0.868429955577424	0.9892248999126576	0.6710783870109412	0.178511578704819	2.8251507417776685	2.601667676149746	0.936990814880357	1.219828160628229	0.21671789911759107	0.20731918372238994	0.1028389036102936	1.8953111685043111	2.0935672160020395	0.9423309611960939	0.8730332451689156	0.0460189364977953	0.0460189364977953	0.03266493501052611	1.9908790947093506	1.9404250584489626	0.9441110099680062	0.8929201169833727	2.1233975237237255	0.7696082671519816	0.1743220880421463	5.602639641595179	5.627866659725372	0.7252312339315755	0.6865006823503281	0.8072956266855619	0.3825737308552266	0.09027043162227553	1.6259773562074926	1.580126609538596	0.7568415904251736	0.7035643133452061	0.21375955609680203	0.1559930663929533	0.05308870199105547	0.9188839918378121	0.8918769249357057	0.7433380569741204	0.7181110388439262
3931.0	3.5976753893072813	1.5044455551480134	0.3054453987426845	6.710417869150984	6.8510996853006745	0.9405509124241815	0.8730332451689156	0.978238271957762	0.661273664220134	0.1792971082040701	2.832270936865318	2.607007822465483	0.9323875252888654	1.2170049198086499	0.21671789911759107	0.2074501053055985	0.10336258994312768	1.912374799499189	2.1006874110896887	0.9441110099680062	0.8638266659859323	0.04601893649779529	0.04601893649779529	0.03292677817694314	1.9997793385689122	1.9411619151732078	0.9441110099680062	0.8993034553467767	2.1287376700394622	0.7731683646958062	0.17536946070781448	5.605156547091336	5.633943662765354	0.7333946210668918	0.6900607798941528	0.8108557242293866	0.3840138682705203	0.09027043162227552	1.629537453751317	1.5836867070824203	0.7667850263324022	0.7117277004805223	0.21553960486871437	0.15651675272578738	0.0533505451574725	0.9288274277450408	0.8918769249357057	0.7387347673826288	0.7053443621171183
3970.0	3.6020944647177116	1.5124247281022685	0.30619819784613356	6.700596554386115	6.852695519891524	0.9421467470150326	0.8664656926244503	0.9844373961401046	0.6529260629037567	0.180017176911717	2.8366900122757484	2.626710480098879	0.9304232623358917	1.2132606080837638	0.21681609030499743	0.20563732613788405	0.10355897231794048	1.9121905853181276	2.1033264377282066	0.9375434574235411	0.8646856438525379	0.04595347570619105	0.04595347570619105	0.032861317385338894	2.0077585115231673	1.9601277160823583	0.9503101341503489	0.8881326132108198	2.1321135534022257	0.7765442480585696	0.17608952941546133	5.5942920402788	5.616695817589416	0.7349904556577428	0.6898765657130914	0.8106715100483253	0.3846357457907608	0.09072865716350537	1.6275731907983435	1.5852825416732714	0.7666008121513409	0.711543486299461	0.21563779605612077	0.1569749782670172	0.0535469275322853	0.9268631647920671	0.8916927107546444	0.7339472636100757	0.711543486299461
4009.0	3.603766883139418	1.5276006799750281	0.3093069794976814	6.703312164855488	6.829140920183036	0.9392158758452473	0.863534821454665	0.9815065249703194	0.6663219660046038	0.1804754024529468	2.843702577013192	2.6283828985205853	0.9402590678929145	1.2149330265054703	0.2170974505189649	0.20604960793506	0.10401719785917028	1.9156430525117467	2.118502389600967	0.9392158758452473	0.8617547726827528	0.045888014914586765	0.04562617174816973	0.032795856593734615	2.008387737897207	1.9607569424563978	0.9537626013439677	0.8979684187678425	2.1419493589592484	0.7771734744326089	0.1768095981231082	5.583504117297121	5.619411428058788	0.7384429228513616	0.6997123712701142	0.8095206876504523	0.386357243420022	0.09118688270473517	1.635628947583454	1.5851749113230658	0.765449989753468	0.7103926639015881	0.2142700290813844	0.15743320380824702	0.05374330990709806	0.9257123423941942	0.8951451779482631	0.7455631179390108	0.7103926639015881
4048.0	3.5917060166175045	1.5254832493603436	0.3093988669857892	6.688428057513996	6.817386388984546	0.9317582989148261	0.8642406316595599	0.9804322864033019	0.6705878737533233	0.18165369670182352	2.839805097626595	2.624485419133989	0.9345815397344053	1.2110355471188734	0.21449283815270068	0.2035759171520043	0.10467180577521289	1.92629229862387	2.1146049102143696	0.9353183964586507	0.8642406316595599	0.04601893649779529	0.04575709333137825	0.033188621343360175	2.017256935237418	1.9650228502051172	0.9463050244135462	0.8823474547021048	2.1444352179360555	0.7842626230009078	0.17798789237198492	5.55437961978033	5.598450317677314	0.7263820563294484	0.6958148918835174	0.8102264978553471	0.3863182093249212	0.09157964745436073	1.631731468196857	1.5794973831645565	0.7579924128230465	0.7128785228783953	0.21166541671512018	0.15834965489070665	0.054136074656723626	0.9264181525990891	0.889467649789754	0.7444888793719933	0.7128785228783953
4087.0	3.635530407294727	1.540214189040125	0.3083388869215238	6.709848670880602	6.861210779661768	0.9383258514592913	0.8672480866602006	0.9834397414039426	0.66721199039056	0.18204646145144907	2.8637426164893593	2.650202986768666	0.931205656371642	1.2158230508914265	0.21607650454980018	0.20720147548743317	0.10480272735842142	1.9346398999402477	2.127555801122239	0.942929141050783	0.8672480866602006	0.045888014914586765	0.04562617174816973	0.032795856593734615	2.033767923689112	1.979753789884899	0.9447091898226952	0.9034617327452903	2.160946206387749	0.7926102243172852	0.17838065712161047	5.581140379462674	5.617047690224342	0.7393329472373178	0.6942190572926663	0.8132339528559878	0.3893420131373144	0.0919724122039863	1.6411222615609016	1.5888881765286011	0.7663400141394241	0.7176660266509483	0.2114690343403074	0.1584805764739152	0.05452883940634919	0.9347657539154666	0.8978152511061316	0.7446730935530547	0.7158859778790359
4126.0	3.6502923934938587	1.5577994160588367	0.3137054599337642	6.724610657079735	6.853568988550284	0.9406274962550372	0.866726490636367	0.989301483743513	0.6730737327301304	0.18257014778428315	2.8802846514604044	2.6631849241958854	0.9370673987112125	1.2262880828224887	0.21353735297514026	0.20822242145659783	0.10506457052483845	1.9486650294151344	2.1487011256847746	0.9441875937988617	0.873109828999771	0.045888014914586765	0.04562617174816973	0.03305769976015165	2.049573101935911	1.9909556785402063	0.9505709321622657	0.8993800391776322	2.1767513846345485	0.7984719666568558	0.17942802978727865	5.592035932794559	5.622909432563912	0.7434146408049759	0.7018608484041491	0.8226557927393828	0.39114848860573026	0.09249609853682038	1.6423807143089806	1.5919266780485923	0.7750249972985739	0.719967671446694	0.21262090189268057	0.15926610597316632	0.05452883940634919	0.9388474474831248	0.9036769934457021	0.756918174256029	0.725307817762431
4165.0	3.6381549431410902	1.571932175883929	0.31111406091575167	6.729230502398423	6.840388346149849	0.9348733842656727	0.8655756682384941	0.9881506613456402	0.6737029591041698	0.18361752044995133	2.8862540241501806	2.66455100729417	0.9359165763133397	1.2205339708331238	0.21576241394003065	0.20688738487766362	0.10558825685767254	1.9528543533329985	2.1564505471464637	0.9430367714009888	0.8637956194665818	0.04614985808100381	0.045888014914586765	0.03305769976015165	2.055542474625687	1.998705100001895	0.9540233993558844	0.8982292167797592	2.179897516504745	0.7991011930308951	0.1804754024529468	5.588061869577107	5.632132567474091	0.7422638184071029	0.6989299772343639	0.815121631978106	0.39316455979721054	0.09275794170323742	1.6483500869987566	1.594335953194544	0.7692708853092094	0.7269802361841373	0.2131968356688672	0.1597897923060004	0.05479068257276624	0.9330933354937603	0.9043062198197416	0.7447807239032604	0.7223769465926457
4204.0	3.663121163259367	1.5734514266439246	0.3168929157251681	6.728232847662261	6.871431569308109	0.9346125862537558	0.8734782573618937	0.9769032353788278	0.6752222098641654	0.18237534817014034	2.8977167108174045	2.6706735476456576	0.9338757295295105	1.2220532215931197	0.21897569047828358	0.2081896910607957	0.10604648239890237	1.9579337016368186	2.1579697979064587	0.9363926350256682	0.8716982085899814	0.045822554122982515	0.045822554122982515	0.03273039580213036	2.0687852100648234	2.018331173804435	0.9537626013439677	0.8933651291763508	2.199523590307286	0.8105638796981194	0.18067178482775956	5.588844263612858	5.6247515743745256	0.7391797795756068	0.7004492279943595	0.8212441723295931	0.39663967950188056	0.09295432407805021	1.6463092402149275	1.5876918168192233	0.7707901360692049	0.722116148580729	0.21245724991366996	0.16024801784723025	0.054987064947579	0.9473792629805637	0.9022653730359124	0.7445199258913437	0.7238961973526412
4243.0	3.681151402471057	1.5868783762641225	0.3176261977810667	6.740922940558214	6.875958275068745	0.939139292014392	0.8634582376238096	0.9842531819590432	0.6797489156248016	0.18486127549043227	2.9093636116656896	2.6922638844011715	0.9419625328339714	1.2201965889903517	0.21853067828530548	0.20787560045102618	0.10630832556531941	1.9741838920765957	2.172439939574324	0.9473026791497082	0.8698415759872136	0.045822554122982515	0.045822554122982515	0.0329922389685474	2.076872013369284	2.0264179771088964	0.9473026791497082	0.8897284478016707	2.2093904423836586	0.8104872958672639	0.18198100065984482	5.580604292646687	5.635355283175144	0.7437064853362431	0.7031958849830834	0.8339342652255457	0.3991530103296915	0.09321616724446725	1.652615994747476	1.6003819097151757	0.781700180193245	0.7266428543413652	0.21366136490939563	0.1607717041800643	0.054987064947579	0.939139292014392	0.9085721275684608	0.7472665828800678	0.7284229031132775
4282.0	3.671652978756806	1.5791600013217844	0.3168475779307687	6.695517206082295	6.8519131258557735	0.9314209170720538	0.8621232010448754	0.9783148557886174	0.6784138790458674	0.18571226578128766	2.908028575086756	2.6827654606869213	0.9306840603478085	1.2334082779101379	0.2170974505189649	0.20835334303980638	0.10689747268975776	1.9746289042695735	2.1700617109477225	0.93958430420737	0.8585631035010508	0.04614985808100381	0.045888014914586765	0.03305769976015165	2.079097074334175	2.0268629893018746	0.9378042554354578	0.8866133624508243	2.198111969897496	0.817315646423646	0.18257014778428315	5.562942481797119	5.601673033378367	0.7441514975292212	0.7036408971760615	0.8198325519198035	0.40041628241772287	0.0938053143689056	1.6431175710332258	1.590883486000925	0.7757618540228193	0.7207045281709393	0.2161809994365052	0.16136085130450267	0.05531436890560029	0.93958430420737	0.9008537526261228	0.7477115950730457	0.7207045281709393
4321.0	3.67722287656511	1.5882899966739121	0.3192299871753711	6.690406811259123	6.835385581676885	0.9352107661084447	0.8595297117178624	0.9775014152335166	0.6747771976711873	0.18649779528053878	2.907215134531655	2.686555309723312	0.93165066856462	1.2226514014478087	0.2167833599091953	0.2062592036581245	0.1071593158561748	1.975595512486385	2.1756316087560257	0.9387708636522694	0.8613097604897746	0.04614985808100381	0.04562617174816973	0.0333195429265687	2.08644702091439	2.0324328871101773	0.9387708636522694	0.8875799706676358	2.207241965249624	0.8136789650489659	0.18361752044995133	5.54788865106672	5.593739397735616	0.7515014441094366	0.7063875541647854	0.8254024497281067	0.40180417238966404	0.09432900070173969	1.6405240817062126	1.5882899966739121	0.7767284622396309	0.7216711363877508	0.21217588969970252	0.1621463808037538	0.055576212072017336	0.9469342507875855	0.9099837479782505	0.7486782032898573	0.7234511851596632
4360.0	3.702373310864448	1.6081002846575139	0.31966869566905054	6.745081217956727	6.867962546387295	0.9351341822775893	0.859453127887007	0.9820281209941529	0.6874672905671397	0.18305638278268646	2.9305855200590814	2.7035423568873345	0.9315740847337646	1.2243548663888655	0.2163056173204151	0.20591238265255282	0.10761754139740463	1.9936257516980747	2.1890585583762237	0.9369142310495016	0.859453127887007	0.04608439728939956	0.045822554122982515	0.03325408213496445	2.106257308897992	2.0394764983669713	0.9432975694129055	0.8938867252001843	2.2387757379123667	0.8281491067168307	0.18459943232401524	5.588322667589024	5.627053219170271	0.7514248602785814	0.6981475831986137	0.8207225763057597	0.4034992433224217	0.09426353991013543	1.6521709825544981	1.6017169462941099	0.7812551680002671	0.7261978421483871	0.21182906869413085	0.16234276317856658	0.05577259444683012	0.938694279821414	0.9099071641473951	0.7486016194590019	0.7215945525568954
4399.0	3.704229943467216	1.6199003531675102	0.32281020771640057	6.734171173832687	6.865952746122817	0.9387708636522694	0.8613097604897746	0.985664802368833	0.684720633578416	0.18800339348743678	2.9406055397971653	2.7135623766254184	0.9270473789731284	1.2279915477635455	0.21483965915827236	0.2063573948455309	0.10814122773023872	2.0008225306165794	2.209022014021536	0.9469342507875855	0.8613097604897746	0.04608439728939956	0.045822554122982515	0.03325408213496445	2.1052907006811807	2.0594399540122836	0.9451542020156734	0.8893600194395481	2.237809129695555	0.8236224009561944	0.18538496182326636	5.576675766740738	5.623569705457303	0.7468981545179451	0.7081676029366977	0.8243592576804397	0.405253471347485	0.09478722624296952	1.6522475663853533	1.6035735788968777	0.784891849374947	0.7316145722949795	0.21418505124222975	0.16260460634498364	0.05603443761324717	0.9522743971033225	0.9117637967501628	0.7604016879689982	0.7333946210668918
4438.0	3.721293574462094	1.6334038866185634	0.32738494753009123	6.755838094419056	6.86061259980708	0.9451542020156734	0.863089809261687	0.9810615127773412	0.6928840207137321	0.18412327249590502	2.954109073248219	2.7306260076202964	0.9352107661084447	1.2297715965354579	0.21671789911759104	0.20836655638805812	0.10833761010505151	2.0079427257042286	2.2179222578810975	0.9423309611960939	0.8613097604897746	0.0460189364977953	0.045757093331378264	0.033450464509777234	2.118794234132234	2.064780100328021	0.9469342507875855	0.8957433578029521	2.2559159527381	0.8435092727706517	0.18610503053091326	5.5713356204250015	5.617186367093899	0.7550615416532613	0.7099476517086101	0.83890598317916	0.408702770305306	0.09498360861778231	1.6593677614730027	1.6035735788968777	0.7884519469187716	0.7234511851596632	0.2122413504913068	0.1633246750526305	0.056230819988059955	0.9540544458752349	0.9153238942939875	0.7667850263324022	0.7333946210668918
4477.0	3.7395535651663496	1.6360739597764322	0.32682222710215636	6.732544292722484	6.8984531270023695	0.9396608880382256	0.8575964952842392	0.9819515371632975	0.6937740450996883	0.18911622694470923	2.9659857255890705	2.7378993703696564	0.9389240313139803	1.2370449592848178	0.21576241394003065	0.20919111998241002	0.10873037485467706	2.0233794755889054	2.2216355230866336	0.9432209855820501	0.8621997848757308	0.045888014914586765	0.045888014914586765	0.03358138609298574	2.1278476456535063	2.0819968989846096	0.9542076135369458	0.8938101413693289	2.262146123439793	0.8443992971566078	0.1867596384469558	5.564368592999063	5.620899632299434	0.7577316148111297	0.71722101445797	0.8334126692017121	0.41170014742119576	0.09537637336740785	1.6630810266785383	1.6080237008266587	0.7893419713047278	0.7325045966809356	0.2149768844407795	0.16371743980225606	0.05636174157126846	0.9531644214892788	0.9225972570433477	0.764851809898779	0.734284645452848
4516.0	3.745477400544621	1.6494243255657741	0.3270777665692748	6.754794902371389	6.88835652343343	0.9277842356973737	0.863089809261687	0.9810615127773412	0.6918408286660651	0.18494153239095829	2.970129512195429	2.7349229618883664	0.9288274277450408	1.2333316940792824	0.21661970793018467	0.20839928678386027	0.10918860039590689	2.0196662103833694	2.24136922723938	0.9405509124241815	0.8648698580335993	0.04608439728939956	0.045822554122982515	0.03351592530138149	2.1440212522624273	2.085403828866723	0.9487142995594979	0.8929201169833727	2.2683762941414862	0.8488494190863886	0.18800339348743678	5.583489626504966	5.632163613993443	0.7586216391970859	0.7117277004805223	0.8442461294948969	0.41017563811640184	0.09583459890863769	1.6611478102449149	1.6089137252126147	0.790231995690684	0.7287913314754002	0.21253592405352595	0.16443750850990294	0.056819967112498294	0.9576145434190595	0.9234872814293038	0.7657418342847352	0.7351746698388042
4555.0	3.751798645869324	1.6618225739304595	0.32961061444463613	6.771796440327567	6.874790896943677	0.940182484062059	0.8673246704910561	0.982473133187131	0.6996357874392587	0.18517064516157317	2.9853510013796942	2.7437611127092265	0.9366223865182344	1.2311832169452475	0.21671789911759104	0.20671742919935432	0.10964682593713672	2.0356245562918795	2.2392207501053445	0.9455226303777959	0.8754880576263724	0.0460189364977953	0.045757093331378264	0.03371230767619428	2.151816211035621	2.1041854155948125	0.9529491607888669	0.8925516886212501	2.2825545912780836	0.8520410882680906	0.18872346219508368	5.575570481654371	5.628541423410917	0.7664165979702796	0.719522659253716	0.8438777011327743	0.41231572124213767	0.09629282444986752	1.6671627202461963	1.614928635213896	0.793423664872386	0.7365862902485938	0.21428324242963614	0.16489573405113275	0.056754506320894044	0.9618494046484285	0.9266789506110058	0.7717567442860165	0.7429696286119978
4594.0	3.7682640970095127	1.6739910708025785	0.33120119049068875	6.755914678249912	6.891256348083865	0.9505709321622657	0.866726490636367	0.9939047733350047	0.7082441867675531	0.187755740480287	2.996476306204146	2.7594897071251703	0.9370673987112125	1.2270249395467339	0.217130180914767	0.20877883818523407	0.10984320831194948	2.0449698123444193	2.2549493445212883	0.945967642570774	0.8713297802278588	0.04595347570619102	0.04595347570619102	0.03364684688458999	2.161161467088161	2.1035872357401235	0.9569542705256697	0.8965567983580528	2.2883397497867985	0.8560461980048932	0.1894435309027305	5.576752350571594	5.617262950924754	0.7604782717998537	0.7235277689905186	0.8461027620976647	0.41555542447689403	0.09648920682468029	1.671167829982999	1.6171536961787865	0.7956487258372764	0.7388113512134842	0.2146955242268121	0.1650921164259455	0.0569508886957068	0.9658545143852313	0.9335073011673878	0.7739818052509069	0.7469747383488006
4633.0	3.7530881451367533	1.6687585548370474	0.3314107862137533	6.731101625793345	6.894924075977896	0.9353949802895061	0.8643172154904154	0.9812457269584026	0.696628332438618	0.19180011940048394	2.9830804031032985	2.7524771423877272	0.9236714956103651	1.2281757619446068	0.21655424713858043	0.20859566915867306	0.11010505147836654	2.0397372963788882	2.2479367797838448	0.9389550778333307	0.8579338771270115	0.04595347570619104	0.04569163253977399	0.03364684688459001	2.154148902350718	2.0983547197745924	0.9417783186529101	0.8895442336206094	2.28488728259318	0.8589770691746785	0.19022906040198168	5.560839541974589	5.612030434959223	0.7634091429696389	0.714735155481163	0.8327068589968173	0.41720515761525234	0.09675104999109733	1.6641552652455558	1.6055378418498512	0.788636161099833	0.7335788352479531	0.21438143361704254	0.16561580275877963	0.05721273186212386	0.9606219984197002	0.9236714956103651	0.7605859021500596	0.7417422223832695
4672.0	3.778544914759514	1.687831986096404	0.33162038193681787	6.767545023371001	6.91074374501685	0.944524975641634	0.8670638724791393	0.9850355759947936	0.7039782790188336	0.18574027523846112	3.003197026410322	2.776153863238575	0.9409648780978093	1.23374565975291	0.2161092349456023	0.20801973538248641	0.11036689464478357	2.0534705813225074	2.275173598178518	0.944524975641634	0.8734472108425433	0.04595347570619102	0.04595347570619102	0.03364684688458999	2.179605671973478	2.125591538169265	0.9509083140050378	0.8887307930655087	2.307520811396361	0.8681070645268063	0.19101458990123277	5.583779406101192	5.630367009494334	0.7661557999583628	0.7128785228783953	0.8482201927123492	0.41702198858869133	0.09701289315751437	1.6732852605976836	1.619271126793471	0.7977661564519609	0.7345454434647647	0.21380549984085595	0.1661394890916137	0.05747457502854089	0.9633686554084241	0.9391848293258971	0.7668926566826081	0.7409287818281687
4711.0	3.778729128940575	1.6851929594578858	0.3340223082289706	6.738635786554621	6.8622539717094355	0.936545802687379	0.850921312389568	0.9834397414039426	0.704162493199895	0.18583846642586754	2.9987779509998918	2.767131498236653	0.931205656371642	1.2403132122973752	0.2142964557778879	0.20633787779798052	0.1108251201860134	2.049051505912077	2.2743146203119116	0.9401059002312036	0.8527013611614804	0.045888014914586765	0.045888014914586765	0.03358138609298574	2.1797898861545395	2.1211724627588353	0.942929141050783	0.8871349584746577	2.3140883639408263	0.8619079403444637	0.19173465860887967	5.56021031560055	5.603544156773289	0.7627799165955995	0.7176660266509483	0.8438011173019189	0.4194239148808441	0.0974711186987442	1.6635260388715163	1.611291953839216	0.7915670322696182	0.7393329472373178	0.21364184786184526	0.16633587146642648	0.05767095740335368	0.9699362079528894	0.931205656371642	0.7681200629113365	0.7428930447811424
4750.0	3.794043757682891	1.7015507802478689	0.33929069005380463	6.757510512840762	6.883645603491733	0.9330167516629049	0.8601589380919018	0.9781306416075561	0.7087968293107371	0.18906495631237225	3.024036015649436	2.7852693677985485	0.9340599437105719	1.2403442588167257	0.2169992593315585	0.20739155416294733	0.11141426731045176	2.0654093267020603	2.284289102738491	0.9394000900263088	0.8601589380919018	0.04595347570619104	0.04595347570619104	0.03364684688459001	2.1833810302177143	2.1293668964135017	0.9457834283897127	0.8917692945854998	2.319459556775914	0.8729256148187097	0.19258564889973503	5.576568136390533	5.623155739783675	0.7674142527064416	0.7269036523532819	0.843095307097024	0.42178680707789606	0.09779842265676551	1.6781038108895872	1.6177063387219703	0.7990246092000397	0.7358038962128435	0.2146955242268121	0.1671868617572819	0.05799826136137499	0.9727904952918192	0.9276766053471679	0.7745344477940909	0.7439672833481599
4789.0	3.789854433765027	1.6991415051019172	0.3360383794204509	6.733740652431862	6.866995938170483	0.9352107661084447	0.8595297117178624	0.979281464005429	0.7081676029366977	0.18719992970130528	3.024449981323064	2.781080043880684	0.9362539581561118	1.2343748861269495	0.2166524383259868	0.20513376280225482	0.11134880651884749	2.0630000515561084	2.286483117184031	0.9387708636522694	0.8577496629459501	0.045888014914586765	0.045888014914586765	0.03358138609298574	2.1891351422070793	2.1369010571747786	0.9451542020156734	0.8939633090310398	2.331597007128682	0.8822398243518988	0.1933057176073819	5.5389884072071585	5.579499007560319	0.7604016879689982	0.716330990072014	0.8506294678583008	0.422094593988367	0.09799480503157829	1.6739144869717228	1.6216804019394226	0.7983953828260003	0.7351746698388042	0.21243773286611956	0.16738324413209466	0.05793280056977072	0.9686011713739551	0.9334307173365324	0.7721251726481392	0.7497213953375244
4828.0	3.797127796514387	1.7153151117108387	0.33995220761880035	6.7748349418475575	6.876049349691755	0.9314975009029094	0.8604197361038186	0.9865548267547892	0.7108376760945662	0.19019730681719502	3.040623587931986	2.797253650489606	0.9325406929505763	1.2324416696933262	0.2193879722754595	0.20978026710684838	0.11200341443489009	2.0827337557088548	2.307260013384444	0.9396608880382256	0.8558164465123268	0.04601893649779529	0.04601893649779529	0.03397415084261131	2.192542072089193	2.1530746637837	0.9460442264016296	0.8920300925974166	2.3459905649656916	0.8785265591463634	0.19422216868984152	5.554118821768413	5.61733953475561	0.764851809898779	0.728944499137111	0.8550795897880816	0.4280503141250458	0.09838756978120386	1.680144657673416	1.6197471855057994	0.8092288431191851	0.739624791768585	0.2151732668155923	0.1680378520481373	0.05832556531939629	0.9748313420756483	0.9378808392663133	0.77657529457792	0.7414048405404972
4867.0	3.8222782308137258	1.7297852533787035	0.34190912171797505	6.770155068425209	6.891256348083865	0.9424075450269493	0.8585631035010508	0.982918145380109	0.7118042843113778	0.18998140739483188	3.04054700410113	2.805340453794067	0.9289040115758962	1.2369683754539624	0.217130180914767	0.20752247574615584	0.11219979680970288	2.082657171877999	2.3107435270974133	0.945967642570774	0.8649464418644548	0.04621531887260808	0.04595347570619104	0.03390869005100705	2.211615503348549	2.159381418316249	0.9424075450269493	0.8866133624508243	2.3522973194982404	0.8848333136789119	0.1946803942310714	5.556865478757137	5.604496274197946	0.7675984668875029	0.7270878665343432	0.8514429084134016	0.4279653362858912	0.0983221089895996	1.676507976298736	1.6224938424945234	0.805592161744505	0.7505348358926252	0.2130463970381083	0.16823423442295007	0.05826010452779203	0.9775779990643721	0.9406274962550372	0.7793219515666439	0.7505348358926252
4906.0	3.814452225521182	1.7308594919457212	0.34180462683127	6.752691962548859	6.877047004427917	0.9299782501429137	0.8606805341157353	0.9832555272228813	0.7128785228783953	0.18935322617529277	3.0497846298034643	2.8102811252283306	0.9246381038271767	1.239085806068647	0.21624015652881085	0.2066324513601997	0.11272348314253697	2.092937989628	2.308257668120606	0.9399216860501423	0.8606805341157353	0.04621531887260808	0.04595347570619104	0.034170533217424096	2.219073080278971	2.158675608111354	0.9417017348220547	0.884127503474017	2.3533715580652577	0.8986742289727374	0.19572776689673957	5.556159668552242	5.595933412181156	0.7714959462740998	0.7210419100137115	0.8425737110731905	0.42877729248164576	0.09884579532243369	1.680405455685333	1.6263913218811203	0.8013262539957855	0.7398855897805017	0.21037632388023983	0.16875792075578416	0.05852194769420908	0.9768721888594774	0.944524975641634	0.7686727054545204	0.748048976915818
4945.0	3.847995798448403	1.7381328546950812	0.34532569027999394	6.77451205079694	6.89635018717984	0.9372516128922739	0.8597905097297791	0.9795422620173457	0.7201518856277553	0.192219681707974	3.0652213796881407	2.818291344701936	0.9319114665765369	1.2399758304546031	0.21693379853995423	0.2092370637264639	0.1128544047257455	2.0956080627858684	2.3183542716895458	0.9425917592080107	0.8633506072736037	0.04608439728939956	0.04608439728939956	0.03403961163421557	2.226346443028331	2.1758924067679426	0.951798338390994	0.9023874941782728	2.3688083079499345	0.8995642533586935	0.19638237481278217	5.564476223349269	5.623093646744974	0.7741660194319682	0.7318753703068963	0.8580104609578669	0.42960185607599766	0.0989767169056422	1.6841187208908683	1.6336646846304803	0.8121597142889703	0.7471589525298619	0.21476098501841634	0.16888884233899265	0.0586528692774176	0.9777622132454334	0.9390316616641861	0.7887127449306885	0.761705678028582
4984.0	3.8319298221896876	1.7472938965665596	0.34616346722259755	6.762006172082048	6.912631424138967	0.932909121312699	0.8590081156940288	0.9751997704377708	0.7158093940481804	0.19140833146187386	3.0662190344243023	2.8210690482100107	0.9293490237688743	1.235633338875028	0.21381871318910767	0.20612197837561735	0.11311624789216254	2.09942895834161	2.3246920727414446	0.9364692188565236	0.8572280669221166	0.045822554122982515	0.04556071095656547	0.03403961163421557	2.2355074848998093	2.1832733998675087	0.945675798039507	0.8806750362803983	2.36164257555078	0.8923985209595393	0.18949736110675303	5.549453439138221	5.604204429666678	0.768043479080481	0.7275328787273214	0.847284631014888	0.43452341689526	0.09923856007205925	1.6851163756270304	1.63288229059473	0.8142005610727994	0.736433122586883	0.2152059972113944	0.1696743718382438	0.058914712443834644	0.9670363833024547	0.9346891700846113	0.7751636741681303	0.7509798480856031
5023.0	3.8498068937396654	1.7491505291693272	0.3460394552883421	6.761039563865237	6.907798383054909	0.9347657539154666	0.8527013611614804	0.9852197901758549	0.7276094625581768	0.1903678684451588	3.0780191029342987	2.8346491654919195	0.9393690435069584	1.2438733098412	0.2142964557778879	0.20659972096439755	0.11370539501660087	2.113009075623519	2.3364921412514414	0.9510925281860992	0.8672480866602006	0.04614985808100381	0.045888014914586765	0.03410507242581983	2.249087602181718	2.200413614693242	0.942929141050783	0.8871349584746577	2.389769418331409	0.9088018790610273	0.1980188946028887	5.561990364372463	5.5826140929111645	0.7780634988185651	0.7375528984654054	0.8682912787078677	0.43314304252192637	0.0998277071964976	1.6869730082297982	1.6382990207413224	0.8114539040840755	0.752836480688371	0.21390369102826232	0.17000167579626504	0.05924201640185594	0.9834397414039426	0.9482692873665199	0.7915670322696182	0.7546165294602832
5062.0	3.8600421741781616	1.7693292455150518	0.34832367334553815	6.7936786216143465	6.91729680676916	0.9332775496748216	0.8703631720110472	0.9801714883913852	0.722561160773707	0.1937775273582245	3.075487706645987	2.8349410100231864	0.9279374033590847	1.237781816009063	0.2175751931077451	0.21165850706616707	0.11377085580820513	2.113300920154786	2.3485074704618496	0.935057598446734	0.8621997848757308	0.04621531887260807	0.04595347570619102	0.03417053321742408	2.255762785076389	2.1953653129087725	0.9478242751735418	0.8902500438255043	2.3854579732711843	0.9055336260484699	0.1919974785863122	5.545955434633097	5.604572858028801	0.7747952458060077	0.7243412095456194	0.8586396873319062	0.4368145446014091	0.10015501115451889	1.6872648527610654	1.6332507189568526	0.8046255535276934	0.7541715172673051	0.21527145800299868	0.1705908229207034	0.05930747719346019	0.9819515371632975	0.9496043239454541	0.7882987792570608	0.7559515660392174
5101.0	3.850467166633056	1.7760810122405783	0.3522438052431862	6.776983418981592	6.887528592086175	0.931865929265032	0.8554480181502043	0.9833631575730872	0.7339162170907254	0.19400664012883945	3.092182909278742	2.841692776748713	0.9229656854054704	1.2374133876469404	0.21754246271194294	0.20984572789845263	0.11449092451585202	2.13281936360712	2.3534791884154638	0.9464126547637521	0.8526247773306248	0.045888014914586786	0.045888014914586786	0.034105072425819845	2.25152792384702	2.2038971284062114	0.9428525572199276	0.8888384234157147	2.384046352861395	0.9122853927739965	0.19057746416822333	5.54067738135606	5.602118045571345	0.7843702533511135	0.7293129274992336	0.8554480181502043	0.43974015722639603	0.10035139352933169	1.6858532323512758	1.6382224369104668	0.817760658616624	0.7545399456294278	0.21345867883528424	0.17078720529551622	0.059503859568273	0.9915265447084035	0.9527959931271561	0.7851071100753588	0.7609232839928317
5140.0	3.867530797627933	1.7796411097844032	0.3494692371986127	6.790486952432645	6.924785430218932	0.926525782949295	0.8572280669221166	0.9751997704377708	0.7275328787273214	0.19070838575143184	3.092182909278742	2.851636212655942	0.9293490237688743	1.2374133876469404	0.21741154112873445	0.20806567912654028	0.11475276768226905	2.138159509922857	2.36164257555078	0.9418093651722605	0.8653914540574328	0.045888014914586765	0.045888014914586765	0.03436691559223687	2.277798134024881	2.21384056431344	0.9492358955833315	0.8916616642352939	2.408536514267343	0.9204487799093127	0.20037548310064207	5.556267298902448	5.612061481478573	0.7762068662157973	0.73747631463455	0.8636114052855205	0.44091845147527264	0.10061323669574872	1.6904565219427674	1.6382224369104668	0.8078172227093954	0.7527598968575155	0.21358960041849276	0.1715727347947673	0.05976570273469002	0.9897464959364912	0.9609593802624724	0.7897103996668504	0.7609232839928317
5179.0	3.8748807442081485	1.7958913002241799	0.3534680432361168	6.795750514917527	6.9471126236986915	0.9455992142086513	0.8571514830912611	0.9815065249703194	0.7338396332598699	0.19418350545610186	3.102049761355115	2.854382869644666	0.9338757295295105	1.2309534654526813	0.21693379853995423	0.20771885812096863	0.11494915005708184	2.141643023635827	2.3669061380356613	0.9445560221609843	0.8617547726827528	0.04608439728939956	0.045822554122982515	0.03430145480063262	2.279501598965938	2.223707416389813	0.9409959246171598	0.8915850804044385	2.4219634638875416	0.9285355832137736	0.1926652998506066	5.560794004663084	5.59492126665284	0.7779103311568542	0.7356196820317822	0.8617547726827528	0.4416970713255707	0.1008096190705615	1.6885998893399996	1.6381458530796114	0.8159040260138563	0.7544633617985723	0.21476098501841634	0.17150727400316307	0.059962085109502815	0.9815065249703194	0.9509393605243883	0.7914138646079074	0.7672300385253803
5218.0	3.8706148364594295	1.8033488771546016	0.3538545042864437	6.76730078108628	6.906939405188304	0.9285666297331241	0.8574888649340334	0.9917873427203202	0.7295737255111504	0.1935225938407606	3.1077272895136243	2.863620495346999	0.9377732089161073	1.2440575240222613	0.21601104375819594	0.20679610333921034	0.11514553243189463	2.1455405030224233	2.3736268582418374	0.9402901144122648	0.8656522520693495	0.0460189364977953	0.045757093331378264	0.03423599400902837	2.2787957887610433	2.223001606184918	0.941333306459932	0.887319172655719	2.425860943274138	0.9260497242369664	0.19213530981847382	5.541981371415645	5.598818746039436	0.7881911489068549	0.7377371126464667	0.8656522520693495	0.44373265956460145	0.1010060014453743	1.6942774174985087	1.6466466220576996	0.819801505400453	0.7501974540498528	0.21383823023665804	0.17196549954439289	0.0601584674843156	0.9889641019007409	0.9566168886828975	0.7935312952225919	0.7629641307766608
5257.0	3.8854844530087673	1.8029349114809738	0.3565377907925639	6.7907643061717575	6.897625195655115	0.9355791944705674	0.8645014296714766	0.982473133187131	0.7319830006571022	0.19429490999175997	3.123640098110629	2.8795333039440045	0.928458999382918	1.2383034120328968	0.21474146797086596	0.209086625095705	0.11553829718152017	2.1515098757121995	2.3867164260192633	0.9409193407863042	0.866281478443389	0.04614985808100381	0.045888014914586765	0.03436691559223687	2.301091935721452	2.235354317238098	0.9373592432424795	0.8815650606663544	2.4318303159639143	0.928458999382918	0.1930385475526817	5.544390646561597	5.592021442002405	0.780656988145578	0.7401463877924184	0.8581180913080727	0.44542142679806046	0.1016606093614169	1.6966866926444604	1.6462326563840721	0.8140473934110886	0.7572100187872963	0.21447962480444893	0.1726201074604355	0.06028938906752411	0.9895933282747802	0.9590261638288491	0.7941605215966312	0.7635933571507002
5296.0	3.895872901108974	1.8197066979445844	0.3577683324847931	6.799679040823474	6.92538361007362	0.9260807707563169	0.8585631035010508	0.9846981941520214	0.7324280128500802	0.1951326869343636	3.1269083511231863	2.8881417032722987	0.9370673987112125	1.2387484242258746	0.21709745051896487	0.20788251009997927	0.11580014034793722	2.1565581774966693	2.395324825347558	0.945967642570774	0.8621232010448754	0.04614985808100381	0.045888014914586765	0.03436691559223687	2.30153694791443	2.250346054929797	0.9470108346184412	0.8901734599946489	2.4358354257007173	0.9388474474831248	0.19387632449528538	5.540232369163082	5.608793228466016	0.7892653874738724	0.7405913999853966	0.866726490636367	0.44652104690708116	0.1016606093614169	1.7035150432008423	1.6512809581685417	0.8144924056040665	0.762258320571766	0.2131445882255147	0.17288195062685255	0.06028938906752411	0.9900383404677583	0.9513077888865109	0.7946055337896094	0.7576550309802743
5335.0	3.8972079376879085	1.8274250728869226	0.35784700662464913	6.788553735999022	6.919292116241484	0.9291958561071634	0.8581180913080727	0.9778698435956392	0.7319830006571022	0.19481859632459403	3.130023436474033	2.889476739851233	0.928458999382918	1.2383034120328968	0.21652151674277828	0.20743749790700117	0.1163238266807713	2.1650134091632527	2.3966598619264916	0.9373592432424795	0.8645014296714766	0.04614985808100381	0.045888014914586765	0.03436691559223687	2.307475274084856	2.261624527415959	0.9483458711973753	0.8861683502578461	2.4417737518711427	0.9384024352901467	0.19369315546872434	5.531930305158211	5.589504536506247	0.7888203752808943	0.7319830006571022	0.866281478443389	0.44955806406772614	0.10192245252783394	1.7012899822359522	1.6508359459755637	0.8158274421830007	0.7572100187872963	0.21461054638765742	0.17340563695968664	0.060551232233941155	0.9959766666381842	0.9590261638288491	0.785997134461315	0.7635933571507002
5374.0	3.9088237920168436	1.8298343480328745	0.361184901046812	6.7891829623730615	6.92378777548277	0.9344283720726945	0.8615705585016915	0.9731589236539417	0.7389955653945455	0.19559091247559343	3.135992809163809	2.894709255816764	0.9273081769850453	1.2453159767703401	0.2151210193722398	0.20959709808028731	0.11671659143039688	2.168465876356872	2.4018923778920227	0.9362084208446069	0.8633506072736037	0.0460189364977953	0.045757093331378264	0.034497837175445405	2.3081045004588954	2.257650464198507	0.9471950487995024	0.8914008662233772	2.452346414152411	0.9471950487995024	0.19637644197484455	5.535382772351829	5.596517101243691	0.7858895041111091	0.7389955653945455	0.8651306560455161	0.4503303802187255	0.10231521727745951	1.691975772702763	1.6415217364423746	0.8192799093766195	0.760662485980915	0.21650830339452654	0.17379840170931224	0.06068215381714969	0.9948258442403113	0.9514920030675723	0.7912296504268461	0.7624425347528273
5413.0	3.929079092193423	1.8465295506656298	0.36170858737964606	6.814778408865378	6.950856935423577	0.9312367028909925	0.8601589380919018	0.9845139799709601	0.7439672833481599	0.19763280441392278	3.1590713501599685	2.9068011688580278	0.9340599437105719	1.2520677434958667	0.2169010681441521	0.20959709808028731	0.11671659143039687	2.1752176430823984	2.4285310164320064	0.941180138798221	0.8619389868638141	0.04601893649779529	0.04575709333137825	0.03449783717544539	2.326579751863563	2.2743456668312625	0.9457834283897127	0.8882091970416752	2.469041616785166	0.953946815525029	0.19841833391317393	5.5528148317088295	5.607565822237287	0.7972445604281274	0.7421872345762475	0.8701023739991303	0.45454508567859275	0.1023152172774595	1.7104510241074304	1.6628202286666216	0.8242516273302338	0.7610309143430376	0.21307912743391044	0.17406024487572924	0.06094399698356672	0.9997975621939257	0.9628470593845906	0.8043647555157767	0.7674142527064416
5452.0	3.9153147607304533	1.8427086551098881	0.3621800262691276	6.791376976818602	6.895108290158957	0.9256357585633388	0.8545579937642482	0.9806930844152186	0.7419264365643308	0.19566958661544945	3.159853744195719	2.9093636116656896	0.928458999382918	1.2319200736694929	0.2163251343679655	0.20928300747051778	0.11724027776323097	2.178516942614306	2.421886880056686	0.9355791944705674	0.8517347529446687	0.0460189364977953	0.045757093331378264	0.034497837175445405	2.326318953851646	2.2705247712755208	0.9419625328339714	0.8861683502578461	2.4733841083647405	0.9501259199692875	0.19658603769790908	5.526590158842474	5.587724487734336	0.7888203752808943	0.7483097749277348	0.8680615272153013	0.45323647579616205	0.10310074677671065	1.7012899822359522	1.6508359459755637	0.8204307317744924	0.7653734059226125	0.2107231448858115	0.1743220880421463	0.060943996983566735	1.0059201025454128	0.9608062126007615	0.8023239087319476	0.7635933571507002
5491.0	3.9336368444734098	1.855690592537108	0.36517740338501736	6.807612676466224	6.943997538347845	0.9314975009029094	0.8685831232391348	0.9801714883913852	0.7495682276758135	0.1986669637313392	3.171792489575272	2.91952230827333	0.929717452130997	1.2459452031443794	0.21741154112873445	0.20845844387616588	0.11763304251285653	2.192542072089193	2.437692058303485	0.9414409368101379	0.8639798336476432	0.046411701247420854	0.045888014914586765	0.03462875875865391	2.3410809400507784	2.285286757474653	0.9478242751735418	0.8966333821889083	2.4817627562004687	0.9677111469879991	0.19793428762509507	5.533925614630534	5.603223330657713	0.7964621663923771	0.7477881789039011	0.8803066079182758	0.45484656888976505	0.10323166835991915	1.714271919663172	1.660257785858959	0.8280725228859752	0.771235148262183	0.21372052200170127	0.17471485279177185	0.06133676173319228	1.010001796113071	0.9684480037122444	0.7971990231166224	0.771235148262183
5530.0	3.935309262895116	1.860923108502639	0.3649552002633556	6.770554543306682	6.897732826005321	0.9285666297331241	0.8592689137059457	0.9772406172215999	0.7466373565060282	0.19930835829913007	3.17524495676889	2.916591437103545	0.9296098217807911	1.2384110423831025	0.21779109253010825	0.2088379952775397	0.11776396409606506	2.195994539282812	2.430157897542208	0.9420701631841772	0.8592689137059457	0.0460189364977953	0.045757093331378264	0.034497837175445405	2.33919326092866	2.283399078352535	0.9512767423671606	0.8890992214276314	2.478831885030684	0.9647802758182138	0.19857568219288593	5.522094499601187	5.590349023580698	0.7917512464506795	0.7366939205987997	0.874552495928911	0.46022635525025724	0.10336258994312769	1.7095609997214742	1.6456034300100328	0.8269217004881023	0.7647441795485732	0.2139691518198666	0.1748457743749804	0.06146768331640082	1.0070709249432857	0.9655171325424591	0.8052547799017329	0.7746876154558018
5569.0	3.9305983429534193	1.8615523348766785	0.36625120274718903	6.796410787810917	6.922545878461887	0.9291958561071634	0.8563380425361604	0.976089794823727	0.7437064853362431	0.19830062567821713	3.185817619050158	2.9253840506129007	0.9320190969267427	1.2354801712133172	0.21652151674277828	0.2092175466789135	0.1181567288456906	2.1966237656568506	2.440730559823476	0.9455226303777959	0.8581180913080727	0.04614985808100381	0.045888014914586765	0.03489060192507096	2.3515459719818406	2.29931188694954	0.9465658224254629	0.8943317373931623	2.4911845960838637	0.9636294534203408	0.19947891992709382	5.523766918022893	5.599141637090055	0.8005438599600352	0.7437064853362431	0.871621624759126	0.4575694954406405	0.10375535469275324	1.7101902260955137	1.6497927539278967	0.8257708780902293	0.7607701163311209	0.2143487032212404	0.175500382291023	0.061598604899609326	1.0013168129539212	0.9707496485079901	0.8058840062757722	0.7735367930579289
5608.0	3.9518202513468106	1.8746108561347534	0.3717027535985841	6.790931964625623	6.9373844484918745	0.9351341822775893	0.8576730791150947	0.9774248314026612	0.7514248602785814	0.19993023581937053	3.1871526556290926	2.9412658126905553	0.9361773743252564	1.2414184973837432	0.21597831336239381	0.2123653624255622	0.1184840328037119	2.20151889977961	2.4502289835377264	0.9404743285933261	0.859453127887007	0.04595347570619102	0.04595347570619102	0.03469421955025817	2.3646044932399155	2.3024269723003865	0.9514609565482219	0.8875033868367804	2.5052863093896063	0.9731278771345914	0.19932848129633493	5.541428728872461	5.596179719400919	0.8000988477670572	0.749644811506669	0.8793399997014641	0.4617646838529573	0.1038208154843575	1.7079651651306231	1.6575111288702349	0.8235458171253389	0.7621051529100551	0.21571647019597676	0.1758276862490443	0.061664065691213577	1.0108152366681717	0.9703046363150121	0.8072190428547064	0.7684884912734591
5647.0	3.966106178833614	1.882513445258153	0.3704923349035598	6.826578477375374	6.936693129079135	0.924929948358444	0.8556322323312657	0.9881506613456402	0.7529441110385768	0.20149438516891968	3.209601970251212	2.9456083042701304	0.9277531891780233	1.2557044248705465	0.2156314923568221	0.21010757106486966	0.11868041517852469	2.211201537674922	2.4698550573402667	0.9366534330375849	0.8591923298750902	0.04614985808100381	0.045888014914586765	0.03462875875865391	2.370727033591403	2.3085495126518736	0.9458600122205683	0.8918458784163552	2.5131888985130058	0.974647127894587	0.20115447381230112	5.54933131799586	5.608685598115811	0.7980580009832281	0.7366173367679443	0.877299152917635	0.46259615709626234	0.10401719785917028	1.7176478030259352	1.6572503308583182	0.8314484062487385	0.76644764448963	0.21523872760719656	0.17576222545744002	0.061598604899609326	1.0087743898843426	0.9700438383030954	0.8051781960708774	0.7682276932615424
5686.0	3.9669196193887144	1.8978736113119739	0.37317562140968	6.817448482023247	6.946406813493796	0.934949968096528	0.8592689137059456	0.9790206659935122	0.7484174052779407	0.19870660377609445	3.2167987491697168	2.960968470323951	0.9250065321892994	1.249397670337998	0.21601104375819594	0.2088379952775397	0.11907317992815027	2.2265617037287426	2.4734917387149467	0.9484535015475812	0.8610489624778579	0.04601893649779529	0.04575709333137825	0.03502152350827948	2.383263958825644	2.3157462915703784	0.9431133552318443	0.8954825597910354	2.523945774975335	0.9864471964045833	0.19836669241947588	5.5473215177313815	5.613059136214735	0.7970913927664165	0.7484174052779407	0.874552495928911	0.4631066300808447	0.10440996260879584	1.7177243868567906	1.66549030182449	0.8269217004881023	0.7683042770923978	0.2139691518198666	0.17667867653989966	0.06225321281565194	1.0124110712590229	0.9655171325424591	0.8105949262174698	0.7782477129996264
5725.0	3.9725971475472233	1.909934477833887	0.3737911952306219	6.798205327374983	6.912923268670234	0.9342441578916332	0.8550030059572262	0.9793580478362844	0.7540949334364497	0.20157305930877567	3.2143128901929097	2.953879321755652	0.9271239628039838	1.240528472997787	0.21505555858063552	0.2097934804551001	0.11920410151135878	2.2240758447519355	2.4791692668734555	0.9441875937988617	0.8567830547291386	0.04614985808100381	0.045888014914586765	0.03489060192507096	2.3836013406684167	2.3214238197288877	0.9470108346184412	0.8848333136789119	2.5196798672266154	0.9793580478362844	0.20149499111857416	5.524211930215872	5.595289695014962	0.8073722105164174	0.7441514975292212	0.872066636952104	0.46510948792407325	0.10454088419200437	1.718798625423808	1.6693877812110869	0.8325992286466115	0.7658184181155906	0.21301366664230617	0.17654775495669114	0.062122291232443415	1.0035418739188116	0.9648113223375643	0.8063290184687503	0.7711585644313276
5764.0	3.9744848266693413	1.9199855440913214	0.37723358453948974	6.836306652582191	6.971341987092723	0.9389550778333307	0.861493974670836	0.9876290653218066	0.7669692405134636	0.2033663214289398	3.236087441129485	2.9820372110556317	0.9336149315175937	1.253402780074801	0.21836702630629484	0.21119397782563862	0.11959686626098434	2.2451135389642656	2.4910003819028024	0.9506785625124716	0.861493974670836	0.04601893649779529	0.04575709333137825	0.03502152350827948	2.398992553241588	2.346021611485042	0.9407351266052429	0.9023109103474174	2.539674369391278	0.9922323549132983	0.20493738042744203	5.557709965831588	5.6109872429115555	0.8074798408666233	0.7570258046062349	0.8895442336206094	0.4689446419825667	0.10493364894162993	1.7298928837289096	1.6694954115612926	0.837310148588309	0.7804727739645168	0.21454508559605318	0.17720236287273375	0.06251505598206898	1.008252793860509	0.9840689677779819	0.8128199871823601	0.7804727739645168
5803.0	4.007951815765708	1.937125758917055	0.3782677438569061	6.870510498402803	7.014446076772895	0.9344283720726945	0.8569672689101998	0.994088987516066	0.7578392451613356	0.20400771599673062	3.2496675584113937	2.999177425881365	0.9354715641203615	1.2570394614494809	0.21696652893575635	0.21157352922701242	0.11972778784419287	2.2523103178827704	2.5063605479566236	0.944371807979923	0.8697339456370077	0.04614985808100381	0.045888014914586765	0.03489060192507096	2.409012572979672	2.363161826310775	0.9553584359348186	0.8931809149952895	2.553254486673187	0.9976490850598907	0.2022805206178253	5.570553226389251	5.621744119373885	0.8047331838778993	0.7524990988455987	0.8949609637672018	0.472413457987938	0.10506457052483845	1.735309613875502	1.6830755288432013	0.8409468299629891	0.7695627298404766	0.21492463699742698	0.1775951276223593	0.06238413439886045	1.0200528623705054	0.9795422620173457	0.8065132326498117	0.7777261169757929
5842.0	3.9966733432795447	1.931187432746629	0.37949828554913534	6.843948443693675	6.98107016229954	0.9348733842656727	0.8556322323312657	0.9817673229822362	0.7565042085824014	0.20115447381230112	3.2518926193762843	2.993239099710939	0.9295332379499357	1.2475410377352305	0.21550057077361362	0.2102384926480782	0.12025147417702692	2.2545353788476605	2.5032454626057774	0.9512001585363052	0.8655756682384941	0.04614985808100381	0.04562617174816973	0.03462875875865391	2.4176209723079665	2.3636068385037534	0.9476400609924805	0.9000092655516716	2.553699498866165	0.9998741460247811	0.20476742474913273	5.561054802675001	5.620409082794951	0.8033981472989651	0.7593274494019808	0.8872425888248636	0.46281268069720094	0.10558825685767254	1.729371287705076	1.6799604434923547	0.8350085037925632	0.7700077420334546	0.21358960041849273	0.17785697078877638	0.0626459775652775	1.0141145362000796	0.9835473717541485	0.8169016807500182	0.7827744187602625
5881.0	3.9945559126648607	1.939013438039173	0.377613741890518	6.849994400214306	6.963362814138469	0.9355791944705674	0.8563380425361604	0.982473133187131	0.7589900675592086	0.20230634136467432	3.2497751887615998	3.0003282482792377	0.9302390481548304	1.2482468479401252	0.21461054638765745	0.20947938984533054	0.12051331734344396	2.2541979970048884	2.5092914191264084	0.939139292014392	0.8581180913080727	0.045888014914586765	0.045888014914586765	0.03489060192507096	2.4172835904651944	2.3597093591171565	0.940182484062059	0.8925516886212501	2.5579654066148843	1.0023600050015882	0.20249011634088981	5.560717420832229	5.601228021185388	0.8058840062757722	0.7554299700153839	0.8815650606663544	0.4539124368376394	0.10558825685767254	1.7282970491380585	1.6842263512410742	0.835714313997458	0.7707135522383495	0.2144796248044489	0.17838065712161047	0.06290782073169454	1.0148203464049743	0.982473133187131	0.8176074909549131	0.7788769393736658
5920.0	4.019967144976116	1.950921136899375	0.3819593689335937	6.88682278188128	7.023207643762902	0.9357634086516287	0.858302305489134	0.9844373961401046	0.7673376688755862	0.2062592036581245	3.2716263235290306	3.01223594713944	0.9304232623358917	1.2473878700735197	0.21817064393148206	0.2112594386172429	0.12077516050986101	2.267885744637003	2.52831931307426	0.9428836037392779	0.8664656926244503	0.04614985808100381	0.045888014914586765	0.03489060192507096	2.4373546764607124	2.3751771555211834	0.9503101341503489	0.889912661982732	2.5815965901542275	1.0142677038617904	0.20631205705113148	5.574405168464343	5.62455286940131	0.8078482692287459	0.7573942329683576	0.8853093723912404	0.46459272946911323	0.10585010002408958	1.7373815071786813	1.679807275830644	0.839458625722344	0.7772811047828148	0.21625967357636122	0.17864250028802747	0.06316966389811159	1.023167947721352	0.9844373961401046	0.8195717539078868	0.7854444919181311
5959.0	4.018739738747388	1.9507369227183138	0.3825812464538342	6.859937836121534	6.980732780456767	0.9291958561071634	0.8581180913080727	0.9842531819590432	0.7671534546945249	0.2045773460736186	3.2696620605760565	3.0092284921387993	0.9302390481548304	1.2500268967120376	0.2147087375750638	0.20944665944952845	0.1209715428846738	2.257758094548713	2.530958339712778	0.939139292014392	0.866281478443389	0.045822554122982515	0.04556071095656547	0.03482514113346671	2.4336103647358267	2.3767729901120345	0.940182484062059	0.8879483990297584	2.5831924247450786	1.0094802000892373	0.20667209140495496	5.560717420832229	5.618291652180266	0.8076640550476846	0.7600332596068756	0.8833451094382667	0.457472534381464	0.10630832556531941	1.738240485045287	1.6814031104214948	0.835714313997458	0.7788769393736658	0.21609602159735058	0.1788388826628403	0.06336604627292437	1.0293670719036947	0.9842531819590432	0.8130042013634214	0.7788769393736658
5998.0	4.035327311029937	1.966281302953196	0.3837463273544591	6.874439024308749	7.005914261275457	0.9376200412543965	0.8537755997284978	0.9862940287428724	0.7709743502502662	0.20534966222461798	3.282383199991359	3.0311562107370857	0.9304998461667472	1.2574078898116037	0.21699925933155845	0.20995713243411077	0.12136430763429935	2.2796858131469993	2.5401193815842564	0.9493435259335374	0.8601589380919018	0.04621531887260807	0.04569163253977398	0.03521790588309225	2.4381681170158136	2.3969206599384085	0.953946815525029	0.8981526329489038	2.5870133203008203	1.0260677723717868	0.20592620195045902	5.5716585114756185	5.626715837327499	0.8079248530596013	0.7610309143430376	0.8935493433574122	0.46548275385506943	0.10643924714852793	1.7420613806010286	1.6852240059772363	0.8476985966885157	0.7826978349294071	0.21673741616514142	0.1792316474124658	0.06323512468971584	1.020421290732628	0.983470787923293	0.8150450481472505	0.7844778837013195
6037.0	4.033363048076962	1.9696571863159595	0.3860173320634034	6.874254810127688	6.999653044054414	0.9374358270733352	0.8663580622742445	0.986109814561811	0.7725701848411173	0.2073588237671452	3.2914055649932816	3.0164252710573036	0.9384790191210022	1.2600469164501216	0.21505555858063552	0.2080134316831878	0.12156069000911214	2.279501598965938	2.5480985545385115	0.9509393605243883	0.8617547726827528	0.045888014914586765	0.045888014914586765	0.035152445091488	2.4525306283334727	2.3939132049377676	0.9374358270733352	0.8898050316325262	2.5985525907988998	1.0212802685992337	0.20793536349298627	5.55723390711926	5.61376494641963	0.8113007364223646	0.7672300385253803	0.8933651291763508	0.46548275385506943	0.10663562952334071	1.7372738768284754	1.691423130159579	0.8492944312793667	0.7842936695202581	0.21301366664230617	0.17942802978727865	0.06369335023094568	1.0266204149149707	0.9878898633337234	0.8184209315100138	0.7825136207483459
6076.0	4.024831232579524	1.9756720963172407	0.3851864647697529	6.856822750770688	7.000021472416536	0.9306840603478085	0.8550030059572262	0.9857413861996884	0.7739818052509069	0.20587334855745204	3.2846537982677546	3.025263421878164	0.9335073011673878	1.2451317625892786	0.21508828897643767	0.20817708366219845	0.12188799396713344	2.2809132193757278	2.5395667390410726	0.9424075450269493	0.8613863443206302	0.04595347570619102	0.04595347570619102	0.03521790588309225	2.4439988128360333	2.391764727803733	0.9452307858465288	0.8912166520423159	2.598184162436777	1.0226918890090233	0.20809901547199688	5.539801847762259	5.609099563789437	0.810932308060242	0.7558749822083621	0.8866133624508243	0.4619226563112448	0.106962933481362	1.7351253996944407	1.6782880250706484	0.8407626157819277	0.7775419027947316	0.21495736739322913	0.18001717691171698	0.06375881102254992	1.026251986552848	0.9846981941520214	0.8180525031478911	0.7857052899300478
6115.0	4.046727904658459	1.9901422379851055	0.38885796684923557	6.870249700390885	7.022655001219718	0.936990814880357	0.8577496629459501	0.9838847535969206	0.7785085110115432	0.20915208588730927	3.2927406015722154	3.03691032272645	0.93165066856462	1.2578218554852312	0.21619421278475695	0.2094139290537263	0.12195345475873769	2.2900432147278558	2.558640170300429	0.9451542020156734	0.8659130500812664	0.046018936497795274	0.04575709333137823	0.035021523508279466	2.4602490032758104	2.4062348694715974	0.9479774428352526	0.8893600194395481	2.6009308194255008	1.0254385459977473	0.20794857684123802	5.541811648026737	5.595519446507529	0.8108557242293866	0.7540183496055943	0.894700165755285	0.46459272946911323	0.10702839427296626	1.7396521054550766	1.6891980691946884	0.8470693703144763	0.7820686085553678	0.21441416401284463	0.1800826377033212	0.06382427181415418	1.0343387898573089	0.9956082382760616	0.8225792089085274	0.7884519469187716
6154.0	4.053326503722276	1.9914006907331845	0.3886552807751242	6.893175073725334	7.00003596320869	0.932909121312699	0.8636114052855206	0.9879664471645788	0.7716035766243057	0.20486561593653912	3.310325828590927	3.0544955497451616	0.933952313360366	1.2491368723260814	0.21546784037781147	0.20855663506357228	0.12228075871675902	2.303025152155075	2.567018818136157	0.9446326059918398	0.8572280669221166	0.04608439728939956	0.045822554122982515	0.03534882746630079	2.463287504795802	2.4174367581269047	0.9410725084480153	0.8952217617791186	2.615692805624633	1.0284770475177385	0.2093950179558304	5.560870588493939	5.614147865573908	0.8149374177970446	0.7563199944013401	0.8987818593229433	0.4663727782410256	0.10735569823098759	1.7536772349299636	1.688676473170855	0.8447677255187305	0.7861503021230258	0.21355687002269064	0.18040994166134255	0.06388973260575846	1.025653806698159	0.9933065934803158	0.8266609024761855	0.773383625396218
6193.0	4.048538999949722	1.99655662286786	0.39190819735813237	6.85782040550685	6.9924252186165585	0.928121617540146	0.848880465605739	0.9813988946201135	0.7778027008066484	0.20707115985387914	3.3165249527732694	3.0369413692458007	0.9337680991793047	1.2507327069169323	0.21714969796231737	0.2087202870425829	0.12260806267478032	2.2964575996106102	2.5703947014989206	0.9380650534473746	0.8588239015129677	0.04614985808100381	0.045888014914586765	0.035152445091488	2.4684434369304773	2.417252543945844	0.9426683430388663	0.893257498826145	2.617288640215484	1.0300728821085894	0.20790954274613727	5.542579551270333	5.596593685074547	0.8129731548440711	0.7596958777641034	0.892214306778478	0.4699328757848502	0.10768300218900888	1.738946295250182	1.6884922589897937	0.8353769321546858	0.781362798350473	0.21180955164658044	0.18073724561936383	0.06421703656377975	1.0272496412890102	0.9867390409358505	0.8218733987036326	0.7895261854857891
6232.0	4.055214182844393	2.014218433717427	0.3937669202699007	6.886468844311312	7.009043837418458	0.9276766053471679	0.8565988405480772	0.9908973183343641	0.7727543990221786	0.20866803959923041	3.316816797304537	3.064546616002596	0.9386632333020635	1.2602311306311829	0.2167046857693393	0.21005532362151713	0.12286990584119735	2.307736072096773	2.5798931252131707	0.9457834283897127	0.8647622276833935	0.04614985808100381	0.045888014914586765	0.03541428825790505	2.476161811872815	2.423927726840515	0.9404432820739759	0.8945925354050792	2.6285671127016466	1.0413513545947524	0.20798821688599325	5.562021410891813	5.624935788555587	0.8143081914230053	0.7592508655711253	0.8935493433574122	0.47260294894271865	0.10794484535542592	1.7484447189644325	1.6979906827040443	0.8558619838238319	0.7809177861574949	0.2131445882255147	0.1809990887857809	0.0644788797301968	1.033187967459436	0.9944574158781887	0.8295917736459708	0.7844778837013195
6271.0	4.065157618751622	2.0050118545344437	0.39251055783082245	6.8854256522636454	7.016164032506107	0.9376200412543965	0.8629821789114811	0.9827339311990477	0.7709743502502662	0.20714983399373516	3.322156943620273	3.070929954366	0.9304998461667472	1.2520677434958667	0.21505555858063552	0.20814435326639633	0.1231317490076144	2.309516120868685	2.5798931252131707	0.941180138798221	0.8583788893199895	0.04614985808100381	0.045888014914586765	0.03541428825790505	2.49426863491536	2.4303110652039193	0.9468266204373799	0.8945925354050792	2.6321272102454714	1.0495147417300683	0.2100301088243226	5.564844651711391	5.611432255104534	0.8160882401949177	0.7656342039345293	0.8953293921293244	0.47260294894271865	0.10820668852184297	1.750224767736345	1.689827295568728	0.849478645460428	0.7826978349294071	0.21492463699742698	0.1809990887857809	0.0644788797301968	1.0285846778679444	0.996237464650101	0.8214283865106545	0.7890811732928111
6310.0	4.075177638489706	2.0168119230444397	0.39325014358601973	6.887282284866414	7.009120421249314	0.9231498995865317	0.8502920860155287	0.9799872742103239	0.7700077420334546	0.2096694685208447	3.336473917626428	3.058976718194293	0.9341365275414273	1.2557044248705465	0.21731334994132806	0.21053306621029735	0.12372089613205274	2.31671289978719	2.588869952903588	0.9430367714009888	0.8602355219227573	0.04621531887260807	0.04595347570619102	0.0354797490495093	2.495082075470461	2.4375078441224236	0.9458600122205683	0.8982292167797592	2.6411040379358885	1.0485481335132567	0.2126806649346407	5.543991171680123	5.617585841975371	0.8215049703415099	0.7646675957177177	0.9007461222759169	0.47349297332867485	0.10853399247986427	1.7428748211561294	1.7034074128506367	0.8531153268351079	0.778171129168771	0.21553330116941571	0.18158823591021925	0.0648061836882181	1.0304413104707122	0.9917107588894648	0.8268451166572468	0.7817312267125955
6349.0	4.079996188781609	2.028013811699747	0.3966075550557329	6.895660932702141	7.007555633177812	0.9371750290614183	0.8597139258989238	0.9858490165498943	0.7776495331449373	0.21059222330260297	3.3469389495574893	3.083988475624075	0.9318348827456814	1.2551828288467133	0.2181051831398778	0.2095448506369348	0.123786356923657	2.3279147884424973	2.598291792786983	0.9471184649686469	0.8632740234427483	0.046018936497795274	0.04575709333137823	0.03528336667469651	2.500943817810031	2.4504897815496434	0.9453384161967346	0.8959275719840134	2.6505258778192835	1.0561899246247395	0.21195429252769515	5.556973109107343	5.61884429472345	0.8192033255457641	0.7687492892853758	0.898444477480171	0.4788331196444118	0.10859945327146853	1.7469565147237873	1.702885816826803	0.8508136820393623	0.7904162098717453	0.21619421278475695	0.18191553986824052	0.06460980131340531	1.038083101582195	0.9947492604094559	0.8199401822700094	0.7921962586436577
6388.0	4.081515439541605	2.0394764983669713	0.3984990083633034	6.892883229194067	7.048542292243301	0.9351341822775893	0.8576730791150947	0.9855882185379776	0.7819920247245123	0.21057270625505262	3.361224877044293	3.080904436792579	0.9297940359618524	1.2595253204262882	0.21591285257078954	0.21091261761167118	0.12385181771526127	2.3340373287939844	2.5998110435469783	0.9404743285933261	0.8640564174784986	0.04608439728939956	0.045822554122982515	0.03534882746630079	2.5060231661138515	2.4601724194449552	0.9432975694129055	0.8956667739720967	2.661251707762262	1.0559291266128228	0.21549487302396944	5.573039085366059	5.621713072854535	0.8235458171253389	0.7684884912734591	0.9027869690597459	0.47794309525845563	0.10892675722948984	1.754859103847187	1.6962416804514824	0.855156173618937	0.7919354606317408	0.21578193098758103	0.1825046869926789	0.06493710527142663	1.037822303570278	0.9973117032171185	0.8242826738495843	0.7983187989951448
6427.0	4.083372072144373	2.0512765668769677	0.3998604716387411	6.910023444019799	7.032598437126946	0.9387708636522694	0.8659130500812664	0.985664802368833	0.7856287060991924	0.2077194640706231	3.3719817535066223	3.1062080387536284	0.938034006928024	1.2631620018009682	0.21457781599185533	0.2060174834889123	0.12411366088167831	2.349397494847805	2.6169512583727115	0.9504943483314102	0.8676930988531786	0.04608439728939956	0.045822554122982515	0.035610670632717834	2.523163380939584	2.463809100819635	0.9515375403790773	0.8975234065748643	2.6674052946330997	1.0659491463509068	0.21086158206762762	5.567469187557755	5.6378100956326005	0.8271824985000191	0.7703451238762269	0.9064236504344259	0.47527302210058714	0.10918860039590689	1.7613190260414462	1.69809831305425	0.8541895654021254	0.7874087548711047	0.212797767219943	0.1827665301590959	0.06519894843784367	1.0460622745364498	1.0073317229552026	0.8360827423595807	0.7920120444625963
6466.0	4.092978126208829	2.055542474625687	0.4015687559197505	6.929266598668064	7.055708024642456	0.9267099971303563	0.8602355219227573	0.9753839846188322	0.7881145650759995	0.2105531892075022	3.3762476612553423	3.091323931412136	0.9359165763133397	1.2574844736424589	0.2172806195455259	0.21228038458640752	0.12444096483969962	2.3526202105488583	2.621217166121431	0.9529802073082174	0.8574122811031779	0.046411701247420854	0.045888014914586765	0.035676131424322084	2.5256492399163917	2.4716351061121786	0.9412567226290766	0.89540597596018	2.679834589517136	1.0592284261447307	0.2157371991428361	5.551111366767772	5.632869424198337	0.8204617782938429	0.7646675957177177	0.9025261710478292	0.4841732659601486	0.10951590435392819	1.75459830583527	1.7023642208029697	0.8502920860155287	0.7835112754845079	0.21358960041849273	0.18309383411711724	0.06526440922944793	1.0375615055583614	1.005214292340518	0.8304052142010715	0.7916746626198241
6505.0	4.107601435538404	2.0726826894514203	0.4030284103825946	6.932166423318498	7.033380831162696	0.9367300168684403	0.8574888649340334	0.9900072939484079	0.7935312952225919	0.21300736294300754	3.37810429385811	3.1158906766489403	0.9359931601441951	1.2547378166537353	0.21578193098758103	0.20913256883975886	0.12489919038092945	2.350916745607801	2.628413945039936	0.9466734527756688	0.8656522520693497	0.04608439728939956	0.045822554122982515	0.035610670632717834	2.537449308426388	2.4734917387149467	0.9448934040037567	0.8972626085629476	2.6834712708918156	1.071028494654727	0.2147621969177253	5.584578355864138	5.630429102533035	0.8223184108966106	0.7718643746362224	0.9061628524225092	0.48506329034610474	0.10971228672874098	1.7600150359818625	1.7123842405410534	0.8603121057536127	0.7871479568591879	0.21578193098758103	0.183028373325513	0.06546079160426072	1.0394181381611292	1.0070709249432857	0.8322618468038392	0.7935312952225919
6544.0	4.114276618433076	2.07045762848653	0.4027143197728251	6.933501459897432	7.073140083999457	0.9380650534473746	0.8652072398763716	0.9895622817554299	0.7884829934381221	0.21269327233323798	3.3883395742966056	3.1144024724082953	0.9391082454950417	1.2496895148692655	0.2190279379216361	0.21046760541869308	0.12516103354734648	2.363975266865876	2.6379123687541863	0.9398451022192869	0.8623839990567922	0.04608439728939956	0.045822554122982515	0.035610670632717834	2.5441244913210594	2.486550259973022	0.9526117789460948	0.8968175963699696	2.691926502558399	1.0723635312336612	0.2145790278911643	5.573146715716264	5.629984090340057	0.8264766882951242	0.7778027008066484	0.9057178402295312	0.4841732659601486	0.10997412989515802	1.7595700237888845	1.7172793746638124	0.855263803969143	0.7884829934381221	0.21520599721139444	0.18329021649193	0.06546079160426072	1.0506966106472921	1.00840596152222	0.8417602705180898	0.7994696213930178
6583.0	4.110747567408602	2.075091964597372	0.40270801607352646	6.907568631562343	7.028669911221	0.9238557097914264	0.8645014296714766	0.9778698435956392	0.7842170856894027	0.21025231194598443	3.3848105232721313	3.123640098110629	0.9366223865182344	1.2500268967120376	0.2146760071792617	0.20967577222014333	0.1253574159221593	2.361489407889069	2.6361633665016244	0.939139292014392	0.859898140079985	0.0460189364977953	0.045757093331378264	0.03554520984111358	2.53703534275276	2.487624498540039	0.9419625328339714	0.8925516886212501	2.6930007411254167	1.0716577210287663	0.21569816504773534	5.561454277556475	5.621851749724091	0.829330975634054	0.7689335034664372	0.8986286916612323	0.48595331473206094	0.10964682593713672	1.767027600719306	1.7147935156870053	0.8527779449923358	0.7941605215966312	0.21263411524093234	0.18348659886674282	0.06539533081265647	1.0418274133070806	1.0077001513173252	0.8328910731778787	0.798763811188123
6622.0	4.1050700392500925	2.0793578723460913	0.406163618730646	6.888387569952781	7.054296404232666	0.9345049559035499	0.8570438527410553	0.9849589921639382	0.7930862830296138	0.21127325791514906	3.3855163334770264	3.1144024724082953	0.9373281967231293	1.2461294173254407	0.21543510998200932	0.21043487502289096	0.12535741592215924	2.362932074818209	2.645032563841836	0.9416251509911993	0.8524405631495637	0.046018936497795274	0.046018936497795274	0.03554520984111355	2.54130125050148	2.491890406288759	0.9444483918107786	0.8886542092346532	2.7018699384656277	1.075923628777486	0.21876100295522932	5.555039892673719	5.635754758056617	0.8236534474755449	0.7731994112151566	0.9074978890014436	0.4877333635039732	0.11017051226997078	1.7677334109242007	1.7091159875284962	0.8616471423325469	0.7948663318015261	0.21530418839880078	0.18401028519957688	0.06591901714549052	1.0425332235119757	1.0038026719307283	0.8353769321546858	0.7948663318015261
6661.0	4.125662721269444	2.0871838776386356	0.40757732944943625	6.942064321914222	7.06924260461286	0.9341675740607777	0.8549264221263708	0.9828415615492536	0.7927489011868416	0.21446701740585167	3.411449161812115	3.1339519623799803	0.9242241381535491	1.2585587122094766	0.21619421278475698	0.21145582099205568	0.12561925908857632	2.377141418474157	2.65285856913438	0.9377276716046024	0.856706470898283	0.0460189364977953	0.045757093331378264	0.03554520984111358	2.5672340788365684	2.4997164115813026	0.9469342507875855	0.8911400682114603	2.7079158949862596	1.0883529236615215	0.2182637433188988	5.574589382645405	5.618660080542389	0.8279193552242643	0.7675218830566475	0.9053804583867588	0.4895134122758855	0.11043235543638785	1.7638359315376038	1.7133818952772155	0.8577496629459501	0.782805465279613	0.21619421278475698	0.1842721283659939	0.06591901714549055	1.0386357441253788	0.9999051925441315	0.8350395503119137	0.794528949958754
6700.0	4.133381096211783	2.1012855909443777	0.4099597386940387	6.9500890321799815	7.083650653242024	0.9383258514592913	0.8608647482967966	0.9869998389477672	0.8050705657206715	0.21237287802416976	3.420210728802121	3.1444935781418977	0.9329857051435544	1.2644970383799023	0.21588012217498742	0.21087988721586903	0.12588110225499333	2.3894630830079873	2.666960282440122	0.9518293849103445	0.8690281354321129	0.046018936497795274	0.04575709333137823	0.03554520984111355	2.5742155970546614	2.5138181248870453	0.9528725769580115	0.9034617327452903	2.7191943674724226	1.0942912498319477	0.21808057429233774	5.578010803319673	5.641968373031115	0.8320776326227779	0.7752402579989857	0.9177021229205888	0.4886233878899294	0.11043235543638782	1.7715543064799422	1.7193202214476415	0.8654680378882884	0.8015104681768468	0.21588012217498742	0.18158351497159056	0.06618086031190756	1.0509574086592086	1.0122268570779616	0.8455811660738312	0.8050705657206715
6739.0	4.138168599984336	2.103249853897351	0.41012339067304937	6.959173490220604	7.100898498417962	0.9303466785050363	0.8638722032974373	0.9900072939484079	0.8016946823579082	0.21609662754700504	3.423955040527006	3.1500179386386957	0.9359931601441951	1.2565178654256475	0.21591285257078954	0.21104353919487973	0.12620840621301466	2.3843071508733114	2.6735278349845872	0.9484535015475812	0.8610489624778579	0.04608439728939956	0.045822554122982515	0.035610670632717834	2.576179860007635	2.5285490645668265	0.9558800319586522	0.9018658981544394	2.7239818712449755	1.1008588023764128	0.22028611820967775	5.576414968728821	5.6204856666258065	0.8304817980319269	0.7800277617715388	0.9161062883297378	0.4886233878899294	0.11102150256082619	1.782725148615899	1.7322711123555108	0.862092154525525	0.7999146335859959	0.21578193098758103	0.18486127549043227	0.0665081642699289	1.0493615740683577	1.0124110712590229	0.8439853314829802	0.7970913927664165
6778.0	4.13015838051073	2.1059199270552194	0.4100843565779486	6.95263698419549	7.063794827946916	0.9340599437105719	0.8548187917761649	0.9845139799709601	0.7944213196085481	0.21553390711907022	3.434788500820191	3.153731203844232	0.9368831845301512	1.2620111794030953	0.21317731862131684	0.208308005245407	0.12633932779622317	2.3915805136226713	2.6744178593705437	0.947563477161625	0.8647622276833935	0.04595347570619102	0.04595347570619102	0.0354797490495093	2.5770698843935915	2.524835799361291	0.9503867179812044	0.8928124866331668	2.731255233994336	1.0971455371708774	0.21781242742662205	5.564844651711391	5.61959564223985	0.8295917736459708	0.7791377373855826	0.9152162639437817	0.4904034366618417	0.11089058097761766	1.769068447503135	1.715054313698922	0.8629821789114811	0.7862579324732317	0.21482644581002058	0.18473035390722373	0.06637724268672035	1.0466915009104891	1.0115210468730664	0.8413152583251117	0.7962013683804603
6817.0	4.150521311037516	2.1156025649505317	0.413919510636442	6.950902472735082	7.065620414030334	0.9355791944705674	0.8563380425361604	0.9842531819590432	0.7977206191404559	0.2152852773009049	3.439867849124011	3.1616337929676313	0.9320190969267427	1.2599703326192662	0.21609602159735058	0.2114885513878578	0.12673209254584875	2.4002199594703164	2.684100497265855	0.9409193407863042	0.859898140079985	0.04608439728939956	0.04608439728939956	0.03587251379913488	2.590312619832728	2.5380785348004276	0.9437425816058835	0.8961117861650747	2.7416747286138925	1.1050481262942768	0.22151665990190694	5.5841643901905105	5.631058328907074	0.8328910731778787	0.7724936010102618	0.9121322251122855	0.49307350981971015	0.11154518889366027	1.7787510853984467	1.7311202899576377	0.8691047192629684	0.7977206191404559	0.21444689440864678	0.18538496182326636	0.0665081642699289	1.0517708492143094	1.013040297633062	0.8428345090851073	0.8041039575038599
6856.0	4.163242450452819	2.141090381092643	0.4132063515777482	6.970006950513788	7.096142041164759	0.9312367028909925	0.8601589380919018	0.9799106903794684	0.806144804287689	0.2159594022644979	3.4536321805869807	3.171531691563355	0.9322798949386595	1.2637912281750077	0.21485917620582273	0.21190083318503372	0.1271903180870786	2.411161050113707	2.7003817342249823	0.9493435259335374	0.8637190356357264	0.0460189364977953	0.045757093331378264	0.03580705300753062	2.6065938567918554	2.551842866263397	0.953946815525029	0.8999326817208162	2.761822398440267	1.1152523602134221	0.22041073609358763	5.596885529605814	5.648076422590448	0.8349319199617077	0.7826978349294071	0.9205564102595186	0.49752363174949094	0.11147972810205603	1.7861320784980128	1.7321179446937998	0.8729256148187097	0.806144804287689	0.21472825462261425	0.18558134419807917	0.06670454664474168	1.0619750831334547	1.0168611931888036	0.8466554046408487	0.8107480938791807
6895.0	4.176454139372606	2.1415353932856207	0.4151896923734264	6.980395398613996	7.112176970904125	0.9380650534473746	0.8606039502848799	0.9949024280711668	0.8083698652525794	0.21485347845617858	3.469360775002925	3.184743380483141	0.9327249071316377	1.2642362403679854	0.21527145800299868	0.21053306621029738	0.1271248572954743	2.4197694494420015	2.7054300360094525	0.9515685868984278	0.8705473861921085	0.04595347570619102	0.04595347570619102	0.03574159221592634	2.6080820610325004	2.5576280247721126	0.9543918277180072	0.898597645141882	2.7622674106332448	1.1174774211783123	0.22299583141230145	5.593033587530721	5.651344675603005	0.8417602705180898	0.7767595087589813	0.9174413249086721	0.4984136561354471	0.11193795364328583	1.7830169931471662	1.732562956886778	0.8652072398763716	0.8065898164806671	0.21705150677491097	0.18603956973930896	0.06690092901955444	1.0478733698277125	1.020129446201361	0.8471004168338268	0.8065898164806671
6934.0	4.167324144020478	2.1487321722041255	0.41870384617319717	6.967705305718043	7.105563881048155	0.9353183964586507	0.8642406316595599	0.9822123351752142	0.7974598211285392	0.2172421914000796	3.45489063333506	3.1855568210382414	0.9299782501429137	1.2632696321511738	0.2176601709468997	0.21101080879907758	0.12745216125349562	2.4170227924532774	2.6945199918854126	0.9488219299097038	0.8578572932961559	0.04601893649779529	0.04601893649779529	0.035807053007530606	2.6170588887229176	2.5548813677833886	0.9417017348220547	0.9004542777446496	2.7531374152811168	1.116510812961501	0.22360449558429016	5.587463689722418	5.654244500253439	0.8390136135293659	0.7803961901336613	0.9246381038271767	0.4993036805214033	0.11226525760130714	1.7856104824741794	1.736199638261458	0.8752272596144557	0.7974598211285392	0.21574920059177888	0.18610503053091323	0.06696638981115871	1.0515100512023925	1.0209428867564616	0.8461338086170151	0.8102264978553471
6973.0	4.181349273495364	2.1528138657717832	0.41833750812007514	7.002660499055054	7.100745330756251	0.9294566541190802	0.8583788893199895	0.9926773671062764	0.8079248530596013	0.21648308859733198	3.4689157628099467	3.196021852969303	0.9322798949386595	1.2701745665384117	0.21499009778903128	0.21012078441312143	0.12771400441991268	2.4292678731562516	2.708545121360299	0.947563477161625	0.8729256148187097	0.0460189364977953	0.0460189364977953	0.036068896173947665	2.622920631062488	2.562523158894871	0.9585501051165206	0.9027559225403955	2.7799292214828117	1.1205925065291589	0.2248872847198719	5.585162044926673	5.658326193821097	0.83671196873362	0.7809177861574949	0.9187763614876063	0.5010837292933156	0.11226525760130715	1.7843520297261004	1.7303378959218876	0.8647622276833935	0.8043647555157767	0.21472825462261425	0.18338999044000642	0.06722823297757577	1.0601950343615423	1.0196844340083828	0.8466554046408487	0.799761465924285
7012.0	4.1712216234070745	2.1544097003626344	0.4178012143886437	6.977986123468044	7.106944454938594	0.9310524887099312	0.8617547726827528	0.9815065249703194	0.801357300515136	0.21681039255535328	3.4804550333080266	3.1930143979686623	0.9320956807575982	1.2653870627658586	0.214924636997427	0.21005532362151716	0.12784492600312117	2.4227003206117868	2.7172611510387994	0.949159311752476	0.869918159818069	0.04614985808100381	0.04562617174816973	0.03593797459073913	2.624516465653339	2.5669422343053014	0.9473792629805637	0.8961883699959302	2.7751417177102584	1.1211451490723432	0.2234345399059809	5.570737440570313	5.633651818234087	0.8411310441440504	0.7825136207483459	0.9203721960784573	0.5010837292933156	0.11213433601809862	1.7859478643169515	1.7255503921493345	0.8727414006376485	0.7977972029713114	0.2147937154142185	0.1864977952805388	0.06709731139436723	1.0617908689523934	1.0248403661430583	0.8464711904597872	0.814123977241944
7051.0	4.1669557156583545	2.160824085245389	0.42066766992132504	6.975500264491236	7.1115787910494355	0.9367300168684403	0.8656522520693497	0.9854040043569162	0.8088148774455575	0.21967684808803453	3.4797492231031315	3.205075264490576	0.9313898705527033	1.266461301332876	0.21588012217498742	0.20923076002716529	0.12823769075274674	2.430157897542208	2.7204217737011507	0.9502335503194935	0.8610489624778579	0.0460189364977953	0.045757093331378264	0.036068896173947665	2.630193993811848	2.5779599087795475	0.9448934040037567	0.8954825597910354	2.7779960050491885	1.1314259668223436	0.22643191702187065	5.576414968728821	5.644669492708333	0.8358219443476639	0.7899711976787673	0.9196663858735625	0.5064238756090526	0.11278894393414124	1.7834620053401444	1.7312279203078438	0.8720355904327537	0.8034747311298205	0.2156182790085704	0.1827618092204673	0.06749007614399281	1.0564817691560071	1.0305178943015676	0.8539287673902087	0.8052547799017329
7090.0	4.180459249109408	2.167207423608793	0.42424789046235445	7.000420947298009	7.11796212941284	0.9385100656403527	0.8574888649340334	0.9854040043569162	0.8024315390821535	0.21990596085864944	3.48969265901036	3.208635362034401	0.9313898705527033	1.2692845421524552	0.21749651896788907	0.21097807840327543	0.12869591629397656	2.433717995086033	2.732882115104537	0.9466734527756688	0.8610489624778579	0.04595347570619102	0.04595347570619102	0.036003435382343386	2.6401374297190765	2.576179860007635	0.9512767423671606	0.8890992214276314	2.787939440956417	1.1314259668223436	0.22501190260378176	5.583535163816471	5.642889443936421	0.8340418955757516	0.7818078105434509	0.9196663858735625	0.5064238756090526	0.112985326308954	1.7916253924754606	1.7376112586712478	0.8674323008412619	0.8070348286736451	0.21558554861276824	0.1829909219910822	0.06716277218597148	1.0628651075194107	1.0241345559381636	0.8475454290268047	0.8134181670370491
7129.0	4.187364183496644	2.1730691659483634	0.42365243963861754	7.005852168236756	7.117440533389007	0.9390316616641861	0.8597905097297791	0.9877056491526621	0.8128965710132157	0.21753046126300016	3.508321078076739	3.2144971043739705	0.9336915153484492	1.2687629461286218	0.21472825462261425	0.21012078441312143	0.12876137708558083	2.442402978245182	2.741567098263687	0.9489750975714147	0.8633506072736037	0.0460189364977953	0.0460189364977953	0.036068896173947665	2.644219123286735	2.583821651119118	0.9500182896190817	0.8995642533586935	2.798404472887479	1.1408478067057388	0.22454737336325334	5.5850999518879725	5.656177716687063	0.8427268787349014	0.7841094553391968	0.9237480794412206	0.5010837292933156	0.11305078710055828	1.7939270372712062	1.7370896626474142	0.8778973327723241	0.802953135105987	0.2111681570787896	0.18741424636299844	0.06775191931040986	1.0633867035432443	1.0264362007339094	0.8516271225944629	0.8075564246974787
7168.0	4.1910319113906755	2.1813401834338855	0.4270948289474853	6.987852975544417	7.099010819295843	0.933799145698655	0.8563380425361604	0.9842531819590432	0.8076640550476846	0.21893095863353867	3.4903218853843994	3.215647926771844	0.9302390481548304	1.2635304301630907	0.21790880076506502	0.2133013305555722	0.12889229866878935	2.4389505110515635	2.7398946798419805	0.9473026791497082	0.866281478443389	0.045888014914586765	0.045888014914586765	0.03593797459073913	2.6361633665016244	2.590312619832728	0.9483458711973753	0.8943317373931623	2.7903487161023683	1.141998629103612	0.22785884108891263	5.585944438962423	5.641738621538549	0.8346711219497909	0.7824370369174904	0.9121322251122855	0.5108739975388333	0.11318170868376679	1.7840912317141837	1.738240485045287	0.8708847680348808	0.8041039575038599	0.21421778163803187	0.18544509572658752	0.06788284089361836	1.0571109955300462	1.018380443948799	0.8417913170374403	0.8058840062757722
7207.0	4.195742831332373	2.1906543929670748	0.4266825471503094	6.985750035721887	7.109061885553279	0.9285666297331241	0.8638722032974373	0.9836239555850039	0.8105949262174698	0.22069149035790056	3.5049762412333254	3.222138895485454	0.9296098217807911	1.2629012037890512	0.21571647019597673	0.20919802963136314	0.12921960262681065	2.4518248181285776	2.74638564855559	0.9484535015475812	0.8592689137059457	0.04595347570619102	0.04595347570619102	0.036003435382343386	2.649037673578638	2.593243491002513	0.947716644823336	0.887319172655719	2.8078263127708745	1.144929500273397	0.22592835368624142	5.571074822413085	5.644669492708333	0.8358219443476639	0.7835878593153633	0.9214464346454747	0.5064238756090526	0.11350901264178809	1.7916253924754606	1.7365680666235805	0.8755956879765782	0.8070348286736451	0.21393642142406444	0.18516373551262005	0.06794830168522262	1.0582618179279193	1.0241345559381636	0.8521487186182964	0.8088148774455575
7246.0	4.193701984548545	2.19499688454665	0.42820135870545917	7.012189969288656	7.127644767308151	0.9346891700846113	0.8636114052855206	0.9851432063449995	0.8057308386140614	0.22037739974813103	3.5128788303567253	3.223658146245449	0.9293490237688743	1.2626404057771345	0.21514053641979017	0.20875301743838504	0.12921960262681065	2.4515640201166606	2.7578483352228145	0.9481927035356645	0.8653914540574328	0.04595347570619102	0.04595347570619102	0.036265278548760424	2.6569402627020375	2.6047061776697373	0.9410725084480153	0.8952217617791186	2.8129056610746943	1.1510520406248843	0.22765615501480121	5.584317557852222	5.64189178920026	0.8419444846991511	0.7897103996668504	0.9257889262250496	0.5090939487669209	0.11350901264178809	1.8013080303707725	1.7444706557469802	0.8735548411927492	0.804993981889816	0.21336048764787785	0.1848496449028505	0.06794830168522262	1.0643843582794064	1.0302570962896507	0.8554480181502043	0.8131573690251324
7285.0	4.204274646829812	2.1991862084645137	0.42881002287744785	6.999315662211641	7.125757088186034	0.9317582989148261	0.858900485343823	0.9822123351752142	0.8074032570357678	0.21920601514820742	3.521671443866081	3.2441742444339456	0.9281982013710014	1.2660928729707535	0.21588012217498742	0.20923076002716529	0.129808749751249	2.457533392806437	2.7566975128249416	0.9388784940024753	0.8560772445242436	0.0460189364977953	0.0460189364977953	0.036068896173947665	2.6540093915322527	2.611718742407181	0.9498651219573708	0.8859075522459294	2.819918225812138	1.1516812669989236	0.2268775351645032	5.583166735454348	5.646081113118123	0.8390136135293659	0.7849994797251529	0.9246381038271767	0.5064238756090526	0.11383631659980942	1.7983771592009872	1.7379796870333704	0.8706239700229639	0.8020631107200309	0.21205818146474575	0.18793793269583253	0.06827560564324393	1.067836825473025	1.022722935528374	0.8525171469804191	0.8038431594919431
7324.0	4.214923892941936	2.211615503348549	0.4303219247836445	7.002844713236116	7.1481298189772975	0.9342441578916332	0.8550030059572262	0.989301483743513	0.809889116012575	0.2185451035328662	3.530540641206292	3.2466601034107527	0.9289040115758962	1.2604153448122442	0.2146955242268121	0.21008805401731928	0.12974328895964474	2.4664025901466484	2.755623274257924	0.945967642570774	0.8631663930925425	0.04621531887260807	0.04595347570619102	0.036003435382343386	2.6746020735516045	2.610644503840163	0.9470108346184412	0.8866133624508243	2.8241841335608573	1.149563836384239	0.22951487792656955	5.587432643203068	5.6503470208668425	0.8414994725061731	0.78748533870196	0.9271239628039838	0.5117640219247894	0.11403269897462218	1.7944796798143905	1.7404655460101774	0.8713297802278588	0.798165631333434	0.21113542668298746	0.18839615823706232	0.0684719880180567	1.0639393460864282	1.0234287457332687	0.8486196675938222	0.8063290184687503
7363.0	4.220048778557262	2.2238605840515238	0.43018469950113736	7.044920101660775	7.15859485090836	0.936545802687379	0.8590846995248844	0.9916031285392588	0.8221341967155493	0.22144428946134956	3.546345819453091	3.2571251353418145	0.9393690435069584	1.269100327971394	0.21746378857208692	0.21094534800747333	0.13020151450087455	2.4768676220777097	2.7760317420962144	0.9518293849103445	0.8626447970687089	0.04614985808100381	0.045888014914586765	0.03619981775715617	2.6858039622069123	2.6346130692222784	0.9510925281860992	0.8988584431537987	2.842812552627236	1.1681922554506174	0.23089585824955766	5.598940867181797	5.665415342389396	0.8473612148457434	0.7869637426781266	0.931205656371642	0.5099839731528771	0.11422908134943496	1.8031646629735403	1.7509305779412396	0.8789715713393416	0.8150140016279002	0.2155528182169661	0.1837437210945312	0.0686683703928695	1.0744043780174903	1.035673826436243	0.8590846995248844	0.8167940503998123
7402.0	4.229731416452573	2.2335432219468356	0.4311597017262481	7.044965638972281	7.180000973482812	0.9299016663120583	0.8570438527410553	0.9849589921639382	0.8154900603402286	0.22307389960250298	3.550688311032666	3.2714110628286184	0.9391082454950417	1.2723996275033018	0.21540237958620723	0.21053306621029738	0.13052881845889586	2.4847702112011096	2.7839343312196143	0.9543918277180072	0.8669872886482838	0.04595347570619102	0.04595347570619102	0.036265278548760424	2.6983098409218034	2.6506790454809943	0.9508317301741825	0.9032009347333736	2.8606585776578637	1.1615481190752968	0.2288344492636779	5.608623505077109	5.669020977244726	0.849923657653406	0.7930862830296138	0.9309448583597253	0.5162141438545702	0.11455638530745625	1.8092872033250273	1.758833167064639	0.881534014147004	0.8147532036159834	0.21336048764787785	0.18524240965247607	0.0684719880180567	1.0723635312336612	1.0354130284243266	0.8524405631495637	0.8211365419793872
7441.0	4.225312341042143	2.227344097764493	0.43480538305888194	7.013970018060568	7.148268495846854	0.926525782949295	0.853667969378292	0.9833631575730872	0.8184975153408693	0.22145750280960136	3.554432622757552	3.2623886978266965	0.9357323621322783	1.2562570674137308	0.2151732668155923	0.2105657966060995	0.13059427925050013	2.4831743766102585	2.7812953045810964	0.9446326059918398	0.8653914540574328	0.046280779664212346	0.0460189364977953	0.03633073934036471	2.7002741038747766	2.6363165341633357	0.9410725084480153	0.8970018105510309	2.848076115112117	1.1663356228478499	0.22939086599231417	5.57971426826073	5.649011984287909	0.8437245334710635	0.7815470125315342	0.927568974996962	0.5162141438545702	0.11488368926547758	1.8013080303707725	1.7508539941103842	0.8817182283280653	0.8131573690251324	0.2153041883988008	0.18540606163148673	0.06879929197607802	1.0661644070513185	1.025653806698159	0.8508447285587126	0.8149374177970446
7480.0	4.220938802943217	2.2283107059813045	0.4328094348646064	7.02666011095652	7.136774762660281	0.9292724399380189	0.8500312880036119	0.979726476198407	0.819464123557681	0.2193306330321173	3.558959328518188	3.2679585956349992	0.9303156319856858	1.2636070139939461	0.21482644581002058	0.20843892682861548	0.13079066162531292	2.4930412286866317	2.7886452511613116	0.949159311752476	0.8599747239108405	0.04595347570619102	0.04595347570619102	0.036265278548760424	2.6895172274124475	2.6390631911520592	0.9438191654367392	0.9025717083593342	2.8490427233289286	1.164478990245082	0.2309550153418633	5.576383922209471	5.6545818820962115	0.8464711904597872	0.7860737182921704	0.9285355832137736	0.5153241194686141	0.1148182284738733	1.8040546873594965	1.7454372639637918	0.876301498181473	0.80774063887854	0.21482644581002058	0.18505924062591503	0.06899567435089078	1.0689110640400425	1.041167140413691	0.8599747239108405	0.814123977241944
7519.0	4.2416391153127755	2.2426276799874585	0.43644190284898843	7.035636938646936	7.1539149774860125	0.9346891700846113	0.8490646797868003	0.9815831088011748	0.8202775641127815	0.22178480676762263	3.57149625375243	3.2822755696411536	0.9375124109041906	1.2644204545490467	0.21688785479590034	0.21063125739770375	0.1309870440001257	2.498457958833224	2.804742273939378	0.9481927035356645	0.8653914540574328	0.045888014914586765	0.045888014914586765	0.03619981775715617	2.705614250190514	2.646996826794809	0.9510159443552438	0.8952217617791186	2.86157964856317	1.1716757691635866	0.23162914030545628	5.588614512120292	5.649011984287909	0.8373411951076595	0.7851071100753588	0.9293490237688743	0.5197742413983949	0.1150146108486861	1.804868127914597	1.7590173812457004	0.8753348899646614	0.8067740306617284	0.21510780602398805	0.1856024440062995	0.06919205672570358	1.0697245045951433	1.0355972426053879	0.8572280669221166	0.8149374177970446
7558.0	4.230315105515107	2.2504536852800023	0.4362845545692764	7.03321317270883	7.152534403595574	0.9371750290614183	0.8561538283550991	0.9858490165498943	0.8227634230895888	0.22115662554808352	3.5594353872305167	3.2783780902545567	0.9364381723371731	1.2633462159820295	0.21790880076506502	0.2096103114285391	0.13124888716654273	2.4927804306747148	2.8008447945527815	0.9488985137405592	0.8533305875355198	0.045888014914586765	0.04562617174816973	0.03619981775715617	2.7052768683477417	2.6512627345435287	0.9453384161967346	0.8959275719840134	2.8640655075399772	1.175941676912306	0.232911929441038	5.575079932149887	5.6433344561293985	0.8398270540844666	0.7858129202802537	0.9254515443822775	0.5215542901703072	0.11527645401510313	1.8009706485280002	1.7551199018591035	0.8824240385329603	0.8092598896385355	0.21421778163803187	0.18662338997546418	0.06893021355928654	1.070430314800038	1.0363030528102826	0.855110636307432	0.8110399384104479
7597.0	4.23146592791298	2.2579878460412797	0.4384051206474618	7.0140466018914225	7.136621594998569	0.930162464323975	0.8590846995248844	0.9869998389477672	0.8256942942593739	0.22097345652152248	3.5705296455356184	3.2894723485596584	0.9393690435069584	1.2726604255152187	0.2155528182169661	0.20916529923556101	0.13124888716654273	2.502094640207904	2.8065989065421455	0.9564326745018361	0.8626447970687089	0.04614985808100381	0.045888014914586765	0.03619981775715617	2.7128110291090186	2.660576944076718	0.9447091898226952	0.8988584431537987	2.875159765845079	1.1806525968540038	0.23272876041447696	5.590471144723059	5.658725668702571	0.8473612148457434	0.7905238402219512	0.9266023667801504	0.5171041682405264	0.11527645401510313	1.8102848580611894	1.7562707242569766	0.8789715713393416	0.8121907608083208	0.2137727694450538	0.18452925059378233	0.06919205672570358	1.0698010884259985	1.0392339239800679	0.8608647482967966	0.8167940503998123
7636.0	4.235992633673616	2.2533079726189325	0.4392693242865689	7.0124963046120765	7.14470839830303	0.932909121312699	0.860051307741696	0.9815831088011748	0.8202775641127815	0.22435038503878607	3.5768364000681667	3.285835667184978	0.9293490237688743	1.2626404057771345	0.2133277572520757	0.20885120862579143	0.1315107303329598	2.495634718013645	2.804742273939378	0.9382492676284359	0.8572280669221166	0.045888014914586765	0.04562617174816973	0.03619981775715617	2.7145144940500754	2.6569402627020375	0.9410725084480153	0.8934417130072063	2.8697430356984865	1.1752358667074114	0.23610568893174055	5.571550881125414	5.650792033059821	0.8437245334710635	0.7914904484387628	0.927568974996962	0.5197742413983949	0.11553829718152017	1.8066481766865095	1.7472938965665596	0.8771149387365738	0.8085540794336407	0.21510780602398805	0.1901635996103774	0.06945389989212061	1.0707676966428104	1.0338171938334755	0.8508447285587126	0.8131573690251324
7675.0	4.230913285369796	2.258172060222341	0.44131812587385133	7.001770474669097	7.147792437134527	0.9313898705527033	0.8557088161621211	0.9818439068130916	0.8223184108966106	0.22304807885565395	3.578877246851995	3.2843164164249825	0.9296098217807911	1.2629012037890512	0.21380549984085595	0.20919802963136314	0.13183803429098107	2.5030157111132105	2.8067831207232072	0.9402901144122648	0.8511055265706294	0.04595347570619102	0.04595347570619102	0.036265278548760424	2.7193785816534835	2.6572010607139545	0.947716644823336	0.8954825597910354	2.8717838824823154	1.1854401006265567	0.23328517714311317	5.579975066272647	5.638592489668351	0.8503686698463842	0.7853679080872756	0.9278297730088787	0.5242243633281757	0.11586560113954147	1.8051289259265137	1.7465115025308093	0.881979026339982	0.8134181670370491	0.2154546270295597	0.18634202976149677	0.06951936068372487	1.0728085434266394	1.0340779918453922	0.8574888649340334	0.8105949262174698
7714.0	4.219189800690655	2.259952108994253	0.44227991475071043	7.030557590343117	7.148529293858772	0.9186231938258954	0.8557088161621211	0.9836239555850039	0.8223184108966106	0.2234081132094774	3.580657295623908	3.286096465196895	0.9296098217807911	1.2547378166537353	0.2137727694450538	0.21094534800747333	0.13203441666579385	2.4958955160255614	2.816726556630436	0.9466734527756688	0.8574888649340334	0.04614985808100381	0.04562617174816973	0.03646166092357322	2.7193785816534835	2.665364447849271	0.947716644823336	0.893702511019123	2.8835073671614566	1.193603487761873	0.2354252602688489	5.581018258320313	5.63116595925728	0.8457653802548925	0.7853679080872756	0.9331699193246157	0.5242243633281757	0.11606198351435426	1.8033488771546016	1.751114792122301	0.881979026339982	0.8088148774455575	0.21364184786184526	0.18657114253211168	0.06971574305853766	1.0664252050632355	1.0340779918453922	0.8592689137059457	0.8169782645808737
7753.0	4.247792702183613	2.281434815399561	0.4455001009379165	7.050997104700759	7.183515533715132	0.930162464323975	0.8527013611614804	0.9869998389477672	0.8239142454874617	0.22531908356459823	3.605700099573041	3.31291931791794	0.9329857051435544	1.2662770871518148	0.21733286698887844	0.20903437765235247	0.1322962598322109	2.51455498161129	2.83182592467234	0.9500493361384321	0.8690281354321129	0.04614985808100381	0.04562617174816973	0.03619981775715617	2.7362579984673	2.6786837671192627	0.9510925281860992	0.8970783943818863	2.890443348068044	1.1987594198965486	0.23568710343526597	5.589734287998814	5.669712296657467	0.8491412636176559	0.7969071785853552	0.9329857051435544	0.5242243633281757	0.1163238266807713	1.8120649068331018	1.7562707242569766	0.8853549097027454	0.8121907608083208	0.21364184786184526	0.1867020641153202	0.06971574305853766	1.077964475561315	1.0392339239800679	0.8672480866602006	0.8185740991717247
7792.0	4.28003228505125	2.301950913588058	0.4449833242540355	7.078633397976903	7.219315214126594	0.9371750290614183	0.8597139258989238	0.9858490165498943	0.8281035694053257	0.22592774773658697	3.632599536124941	3.32527202897112	0.9399982698809977	1.2750697006611704	0.2158996392225378	0.21142309059625353	0.1326235637902322	2.5350710797997866	2.8477387332693445	0.9506785625124716	0.8760407001695563	0.04595347570619102	0.04595347570619102	0.03652712171517747	2.758554145427709	2.698156673260092	0.9517217545601386	0.9040909591193297	2.912739495028453	1.2075520334059044	0.23820673796237551	5.605647096595819	5.678504910166822	0.8561538283550991	0.7975364049593946	0.9417783186529101	0.5286744852579565	0.11665113063879261	1.8208575203424573	1.764020145718665	0.9005308615755051	0.8192033255457641	0.214250512033834	0.1871798067041004	0.07004304701655896	1.0821537994791788	1.0416431991260193	0.8632740234427483	0.8192033255457641
7831.0	4.272022065577644	2.3046209867459266	0.44775158859931036	7.07522646809479	7.217688333016392	0.9362850046754623	0.8588239015129677	0.9867390409358505	0.8335968833827735	0.22526683612124573	3.6271062221474937	3.3343254404923925	0.9373281967231293	1.2723996275033018	0.21510780602398805	0.21050033581449523	0.132819946165045	2.5405643937772346	2.843288611339564	0.9462284405826908	0.8687673374201961	0.045888014914586765	0.045888014914586765	0.03646166092357322	2.775770944084298	2.7018699384656277	0.9508317301741825	0.8950375475980572	2.9253530040935507	1.2084420577918604	0.23602762074153905	5.606537120981775	5.674054788237042	0.8471004168338268	0.8030297189368425	0.9426683430388663	0.5304545340298688	0.11658566984718835	1.8199674959565013	1.7659533621522885	0.886874160462741	0.818313301159808	0.21319683566886719	0.18638797350555064	0.07023942939137175	1.0840870159128022	1.0407531747400633	0.8623839990567922	0.8264766882951242
7870.0	4.269643836951043	2.3114493373023084	0.44733300310283575	7.079231577831593	7.21813334520937	0.934949968096528	0.8656522520693497	0.9854040043569162	0.8358219443476639	0.22788466183576167	3.621167895977068	3.3347704526853708	0.9377732089161073	1.2692845421524552	0.21568373980017463	0.20916529923556101	0.13308178933146203	2.5328460188348965	2.8572371569835955	0.9502335503194935	0.8674323008412619	0.045888014914586765	0.045888014914586765	0.03646166092357322	2.7680525691419597	2.7058750482024303	0.9494966935952482	0.8954825597910354	2.9158545803792997	1.206063829165259	0.23864544645605495	5.592741742999454	5.675542992477686	0.8557088161621211	0.7970913927664165	0.941333306459932	0.5349046559596495	0.1168475130136054	1.8204125081494793	1.7681784231171789	0.887319172655719	0.818758313352786	0.2137727694450538	0.18696390728173723	0.07023942939137175	1.0799287385142886	1.0440214277526207	0.8692123496131742	0.818758313352786
7909.0	4.277070367362114	2.3114493373023084	0.4489821302915396	7.067814428475874	7.187872516086862	0.934949968096528	0.8557088161621211	0.9836239555850039	0.8322618468038392	0.22597369148064084	3.64031791106728	3.331210355141546	0.9296098217807911	1.2692845421524552	0.2155528182169661	0.20916529923556101	0.1333436324978791	2.5473927443336164	2.8600603978031747	0.9466734527756688	0.8638722032974373	0.045888014914586765	0.04614985808100381	0.03646166092357322	2.7680525691419597	2.7040949994305183	0.9494966935952482	0.893702511019123	2.9204578699707913	1.2170504571201548	0.238907289622472	5.60372837095435	5.666642748618125	0.8539287673902087	0.7953113439945042	0.9395532576880197	0.5277844608720003	0.11710935618002244	1.8186324593775671	1.762838276801442	0.8919224622472107	0.8169782645808737	0.2137727694450538	0.18874395605364952	0.07023942939137175	1.0781486897423762	1.0458014765245331	0.8674323008412619	0.8233616029442776
7948.0	4.275582163121469	2.3163444714250674	0.4509717747865164	7.081609806458194	7.209831281204498	0.9327249071316377	0.8598670935606346	0.9895622817554299	0.8353769321546858	0.2259214440372883	3.6416529476462136	3.3343254404923925	0.9309448583597253	1.2660162891398978	0.21510780602398805	0.20885120862579143	0.1333436324978791	2.5441244913210594	2.855012096018705	0.9398451022192869	0.8652072398763716	0.04614985808100381	0.045888014914586765	0.03646166092357322	2.769387605720894	2.719976761508173	0.9426683430388663	0.893257498826145	2.933516391228867	1.218385493699089	0.23859319901270246	5.602240166713705	5.663374495605567	0.8471004168338268	0.7948663318015261	0.9408882942669539	0.5340146315736933	0.11710935618002244	1.8263508343199053	1.7677334109242007	0.8850941116908286	0.818313301159808	0.2133277572520757	0.18664981667196767	0.07050127255778879	1.0812637750932228	1.0471365131034673	0.8669872886482838	0.8246966395232119
7987.0	4.275060567097635	2.315822875401234	0.4514891574200518	7.0711447745271325	7.222506883308297	0.9240399239724877	0.8547422079453095	0.9826573473681923	0.83307528735894	0.22855878679935465	3.6400881595747134	3.3473073779196127	0.9304232623358917	1.263714644344152	0.21583417843093353	0.21135762980464928	0.13354001487269188	2.5336594593899973	2.8644339359021	0.9457068445588572	0.858302305489134	0.045822554122982515	0.045822554122982515	0.03639620013196896	2.76886600969706	2.7184119734366723	0.9485300853784366	0.8945159515742237	2.9266114568416293	1.2196439464471678	0.2399741793356906	5.590731942734976	5.669973094669383	0.8593454975368011	0.7925646870057803	0.9385866494712081	0.5357946803456056	0.11730573855483523	1.8176658511607555	1.7718151044918589	0.8845725156669952	0.8160116563640621	0.21583417843093353	0.1876380322453302	0.07043581176618453	1.0835654198889686	1.0366714811724052	0.8600823542610463	0.822394994727466
8026.0	4.27639560367657	2.323541250343572	0.4524641596451627	7.079600006193715	7.249499459418249	0.9271550093233343	0.8496939061608397	0.9758289968118102	0.8280269855744702	0.22840834816859576	3.662353260015772	3.3458191736789678	0.9363615885063177	1.2696529705145778	0.21542189663375758	0.20916529923556101	0.13386731883071318	2.5548813677833886	2.871109118796771	0.9506019786816162	0.8642406316595599	0.045888014914586765	0.045888014914586765	0.03646166092357322	2.7918679668623643	2.7296904459228353	0.9417017348220547	0.8940709393812456	2.9396699780997047	1.2291423701614184	0.23969281912172313	5.609130610308788	5.6631447441130005	0.8560772445242437	0.7938997235847145	0.9399216860501423	0.5384647535034741	0.11763304251285653	1.8289443236469183	1.7685468514793015	0.8876876010178417	0.8255100800783126	0.21364184786184526	0.18913672080327512	0.07076311572420584	1.0849004564679028	1.0461699048866557	0.8614173908399806	0.8255100800783126
8065.0	4.292906592128265	2.341832287567178	0.45509519870793036	7.0769609795551975	7.209785743892994	0.936545802687379	0.8590846995248844	0.9887798877196796	0.8391978277104272	0.22695560335470474	3.6515508462419377	3.3633733541783286	0.9329857051435544	1.2662770871518148	0.21548735742536185	0.20923076002716526	0.13373639724750466	2.5632289690997663	2.885840058476553	0.9500493361384321	0.8690281354321129	0.0460189364977953	0.04549525016496122	0.036592582506781754	2.7920521810434256	2.7298746601038966	0.9447091898226952	0.8988584431537987	2.949060771463749	1.2293265843424797	0.24002012307974446	5.608577967765605	5.674315586248957	0.8608647482967966	0.8050705657206715	0.9447091898226952	0.5349046559596495	0.11750212092964801	1.8301717298756466	1.7779376448433462	0.8988584431537987	0.820354147943637	0.213576387070241	0.18920218159487937	0.07063219414099733	1.091468009012368	1.0509574086592086	0.8725882329759376	0.8239142454874617
8104.0	4.299919156865707	2.3442415627131297	0.45408746608701744	7.097783413067115	7.206118015998963	0.9389550778333307	0.8579338771270115	0.9876290653218066	0.8380470053125543	0.22937704669440792	3.6649467493427843	3.3757260652315084	0.9336149315175937	1.2768497494330826	0.21777787918185648	0.2096103114285391	0.1341291619971302	2.5656382442457177	2.886469284850592	0.9506785625124716	0.8632740234427483	0.04614985808100381	0.045888014914586765	0.03646166092357322	2.806184940868518	2.738667273613252	0.9535018033320509	0.8977076207559257	2.9550301441535254	1.2363391490799231	0.24257248800265613	5.609207194139643	5.682065007710646	0.8660972642623277	0.7993164537313069	0.9435583674248222	0.5393547778894303	0.11789488567927356	1.824417617886282	1.7739635816258938	0.8895442336206094	0.8192033255457641	0.21586690882673565	0.18806352739075793	0.07102495889062288	1.0903171866144952	1.0498065862613357	0.8714374105780646	0.8291467614529927
8143.0	4.290313102801251	2.3417557037363226	0.4567449318462886	7.071113728007782	7.217872547197455	0.9311290725407866	0.853667969378292	0.9879664471645788	0.8337810975638348	0.22855248310005602	3.671667469548961	3.363296770347473	0.927568974996962	1.2672436953686264	0.21339321804367997	0.20878574783418719	0.1339982404139217	2.5613723364969982	2.888586715465277	0.9364692188565236	0.8653914540574328	0.045757093331378264	0.045757093331378264	0.036592582506781754	2.802962225167466	2.7326213170926206	0.9428525572199276	0.8870583746438023	2.9525442851767183	1.2320732413312037	0.23996787563639194	5.580757460308398	5.658218563470891	0.8554480181502043	0.8014338843459914	0.9410725084480153	0.537574729117518	0.1180258072624821	1.822974950957142	1.767917625105262	0.8870583746438023	0.8248808537042732	0.2131313748772629	0.18710804221319752	0.07089403730741436	1.0796679405023717	1.0455406785126162	0.8707316003731698	0.8248808537042732
8182.0	4.295760879467194	2.3464666236780207	0.4563653804449148	7.081901650989461	7.228966805502555	0.9322798949386595	0.8502155021846732	0.9827339311990477	0.8349319199617077	0.22830385328189073	3.668951859079587	3.376171077424486	0.9322798949386595	1.2620111794030953	0.21288274505909766	0.20649522607769255	0.13439100516354724	2.5643032076667835	2.90146102254229	0.9493435259335374	0.8665422764553057	0.046411701247420854	0.04562617174816973	0.03646166092357322	2.8030698555176716	2.7437155753977214	0.9503867179812044	0.9027559225403955	2.965418592253732	1.2367841612729011	0.23998108898464368	5.607872157560709	5.671829727272151	0.8565988405480772	0.8043647555157767	0.9440033796178005	0.5402448022753864	0.11841857201210765	1.831245968442664	1.7708484962750473	0.8945925354050792	0.8114849506034258	0.21288274505909766	0.18850853958373603	0.07128680205703992	1.088982150035561	1.0420882113189975	0.8701023739991303	0.8196483377387422
8221.0	4.2915715555493295	2.359340930755034	0.457929529794464	7.103676201926037	7.2290744358527625	0.936990814880357	0.8641330013093541	0.9810615127773412	0.8460261782668093	0.22795703227631903	3.6782660686127766	3.3844420949100087	0.938034006928024	1.2667220993447927	0.21418505124222975	0.20944665944952842	0.13484923070477708	2.583560853107201	2.9033487016644086	0.9487142995594979	0.869473147625091	0.04608439728939956	0.045822554122982515	0.036658043298386005	2.804220677915544	2.7502065441113315	0.9533175891509895	0.8975234065748643	2.966569414651605	1.2397150324426864	0.24345620868931367	5.608286123234337	5.669420452126199	0.8659130500812664	0.8009122883221579	0.9469342507875855	0.5393547778894303	0.1183531112205034	1.8341768396124492	1.7819427545801487	0.8893600194395481	0.8225792089085274	0.21583417843093353	0.19020361051649365	0.07122134126543567	1.0919130212053463	1.053182469624099	0.874813293940828	0.8225792089085274
8260.0	4.29520823692401	2.3583743225382223	0.4591928018824952	7.097675782716911	7.230194211731284	0.9324641091197208	0.8532229571853139	0.982918145380109	0.8368961829146813	0.23060758838663714	3.6854628475312814	3.3909020171042683	0.9335073011673878	1.263975442356069	0.21644284260292226	0.21183537239342948	0.13491469149638133	2.579034147346565	2.9115886726305806	0.9431444017511947	0.866726490636367	0.045888014914586765	0.045888014914586765	0.03672350408999026	2.8089005513378913	2.756666466305591	0.9487908833903533	0.8947767495861405	2.9737661935701096	1.2387484242258746	0.2441957944445109	5.601979368701789	5.672013941453212	0.8631663930925425	0.798165631333434	0.9360242066635454	0.5438048998192111	0.11868041517852469	1.8296501338518132	1.779196097591425	0.8947767495861405	0.8180525031478911	0.21631192101971375	0.19055043152206536	0.07128680205703992	1.0891663642166223	1.0504358126353752	0.8685065394082794	0.8226557927393828
8299.0	4.2970648695267775	2.3666142935043943	0.45883967717762497	7.086028881868625	7.2235811218753145	0.936100790494401	0.863242976923398	0.9829947292109646	0.8433561051089408	0.23111806137121946	3.6855394313621366	3.3891985521632115	0.930760644178664	1.2722154133222405	0.2131313748772629	0.210434875022891	0.13504561307958987	2.591877407904229	2.9098852076895234	0.9478242751735418	0.856859638559994	0.0460189364977953	0.045757093331378264	0.036592582506781754	2.809713991892992	2.753919809316867	0.942484128857805	0.8966333821889083	2.972062728629053	1.2487684439639588	0.243188061823598	5.5938925653973275	5.664233473472173	0.8586396873319062	0.7982422151642894	0.9506475159931213	0.537574729117518	0.11854949359531619	1.8315067664545808	1.783875971013772	0.8902500438255043	0.8199091357506589	0.21326229646047146	0.18750080696282306	0.07141772364024845	1.0892429480474777	1.0487323476943184	0.8767465103744512	0.8199091357506589
8338.0	4.306670923591234	2.378000396340763	0.4647098135254947	7.103185652421553	7.243130611846999	0.9322033111078041	0.8611255463087134	0.9954240240950002	0.8430187232661686	0.23217173773618627	3.704045729286155	3.404144752543405	0.9350265519273834	1.270097982707556	0.21596510001414207	0.20957758103273694	0.13511107387119412	2.5887167852418767	2.924831408069717	0.9520901829222612	0.8710689822159419	0.04608439728939956	0.045822554122982515	0.03639620013196896	2.826440241045098	2.7635258633813233	0.9549134237418405	0.8927359028023114	2.9852288802373335	1.253034351712678	0.24589086537726862	5.597115281098381	5.67249000016554	0.8675088846721174	0.8025081229130089	0.9549134237418405	0.5464749729770796	0.11887679755333748	1.8375527229752127	1.785318637942912	0.896296000346136	0.8195717539078868	0.21583417843093353	0.1885544833277899	0.07174502759826976	1.0952889045681096	1.048394965851546	0.8764091285316788	0.8358985281785193
8377.0	4.32721806829908	2.3878672484171357	0.4661631642890401	7.135025760407718	7.2665009973744255	0.9303466785050363	0.8656522520693497	0.9825807635373369	0.8429421394353132	0.23001213756290015	3.7131757246382824	3.3994648791210578	0.9331699193246157	1.2700213988767006	0.21558554861276824	0.21275812717518777	0.13524199545440266	2.600363686090162	2.9364783089180024	0.9520135990914058	0.8709923983850865	0.045691632539774006	0.04542978937335696	0.036527121715177496	2.8327469955776463	2.7851162001368377	0.9512767423671606	0.9008227061067723	3.003259119449023	1.2629012037890512	0.24590407872552036	5.616925569081982	5.6851800930614935	0.8610489624778579	0.8006514903102411	0.9466734527756688	0.5455849485911234	0.11900771913654602	1.8392561879162694	1.787022102883969	0.9008227061067723	0.8304817980319269	0.21519278386314267	0.18969313753191133	0.07161410601506124	1.0906090311457624	1.0564817691560071	0.8763325447008234	0.8304817980319269
8416.0	4.306931721603151	2.380778099848837	0.4661241301939394	7.1208164167517705	7.24695150740274	0.9360242066635454	0.8631663930925425	0.9846981941520214	0.84683961882191	0.23300951467878991	3.7060865760699837	3.4150858431867954	0.9306840603478085	1.2657554911279811	0.21805923939582392	0.2116717204144188	0.1356347602040282	2.599657875885268	2.927609111577791	0.9541310297060903	0.866726490636367	0.04608439728939956	0.045822554122982515	0.03691988646480305	2.836644474964243	2.780850292388118	0.9406274962550372	0.8901734599946489	2.9961699708807243	1.2540320064488402	0.2471214070694978	5.605539466245613	5.673793990225125	0.8603431522729631	0.8127123568321543	0.945967642570774	0.5473649973630357	0.11913864071975452	1.8286069418041462	1.778152905543758	0.8965567983580528	0.8297759878270321	0.2162791906239116	0.1891304171039765	0.07174502759826976	1.0991098001238508	1.0585991997706912	0.8656832985887	0.8233926494636281
8455.0	4.331560559878655	2.3939897887686232	0.46607818644988547	7.116964474676678	7.271886681001668	0.9346891700846113	0.8554480181502043	0.9915265447084035	0.847284631014888	0.23183813007886633	3.720035121714015	3.421914193743177	0.9311290725407866	1.2771871312758547	0.21510780602398805	0.2085893654593744	0.1359620641620495	2.5983228393063333	2.950764236404806	0.9400293164003481	0.8590081156940288	0.045888014914586765	0.04562617174816973	0.03672350408999026	2.84703292306445	2.7912387404883248	0.9474558468114193	0.8952217617791186	3.012941757344335	1.2626404057771345	0.24621186563599126	5.618444819841978	5.685962487097243	0.8717747924208368	0.7968305947544998	0.9527959931271561	0.5482550217489919	0.11946594467777583	1.8418186307239321	1.787804496919719	0.8970018105510309	0.8202775641127815	0.2149768844407795	0.18973908127596523	0.07207233155629104	1.0995548123168288	1.0526608736002656	0.8725116491450821	0.8266609024761855
8494.0	4.320727099585471	2.4002199594703164	0.46781920112669706	7.132094889237933	7.272776705387624	0.9256357585633388	0.8563380425361604	0.9842531819590432	0.8417913170374403	0.2329245368396353	3.7290885332352874	3.4235410748533788	0.9366223865182344	1.2734738660703195	0.2158014480351314	0.21132489940884713	0.13609298574525805	2.61093634837143	2.9470509711992703	0.9536860175131122	0.866281478443389	0.045757093331378264	0.045757093331378264	0.0368544256731988	2.857866383357635	2.793908813646193	0.9519059687411999	0.8943317373931623	3.0028451537753953	1.2670905277069155	0.2453873020416394	5.621114892999845	5.686852511483199	0.8616781888518974	0.7995006679123682	0.9536860175131122	0.5464749729770796	0.11959686626098433	1.8490919934732921	1.7904745700775875	0.904275173300391	0.8275509268621417	0.2140213992632191	0.19069456645352562	0.07194140997308254	1.0958415471112934	1.0535508979862218	0.8797850118944421	0.8229476372706501
8533.0	4.345769903534604	2.4153193275122202	0.46775374033509276	7.14615106523217	7.299293222785247	0.9307916906980144	0.8533305875355198	0.9940124036852106	0.8515505387636075	0.2332518407976566	3.7495280475929285	3.4368603941233706	0.9399982698809977	1.2640830727062748	0.2159978304099442	0.2113903602004514	0.13622390732846656	2.6324190547767383	2.9557670008777706	0.9570619008758756	0.8714374105780646	0.045888014914586765	0.045888014914586765	0.03672350408999026	2.8765258489433636	2.8090081816880974	0.9552818521039632	0.9012677182997504	3.0360513448598443	1.2750697006611704	0.25105475231539764	5.635477404317504	5.709072074612752	0.8696573618061523	0.8028765512751315	0.9588419496477878	0.5535951680647287	0.11998963101060989	1.8478645872445638	1.7974105509841756	0.9012677182997504	0.824543471861501	0.21586690882673565	0.1907600272451299	0.07233417472270809	1.0956573329302322	1.0633101197123889	0.8849409440291178	0.8327068589968173
8572.0	4.32721806829908	2.416654364091155	0.45658250999550787	7.1403659067234555	7.275707576557409	0.9331699193246157	0.8574888649340334	0.9871840531288285	0.8493254777987171	0.23099404943696406	3.7419628403123006	3.4328552843865676	0.9331699193246157	1.2746246884681924	0.2173001365930763	0.2091325688397589	0.13642028970327935	2.623810655448444	2.951761891140968	0.9520135990914058	0.8628290112497703	0.04608439728939956	0.045822554122982515	0.036658043298386005	2.866137400843157	2.8003997823598032	0.9431133552318443	0.892659318971456	3.0238828479877253	1.2827880756035086	0.24918972570433065	5.596301840543279	5.672413416334685	0.8674323008412619	0.8070348286736451	0.9484535015475812	0.5562652412225972	0.11992417021900563	1.8374761391443573	1.7916253924754606	0.8944393677433683	0.824098459668523	0.21347819588283462	0.19206233342826198	0.07226871393110385	1.0952123207372542	1.0628651075194107	0.8827158830642274	0.824098459668523
8611.0	4.351339801342907	2.428009420408173	0.45302241245168323	7.150247249591983	7.288105824922094	0.9335383476867383	0.8606805341157353	0.9903757223105305	0.8525171469804191	0.23481599014720572	3.75331789662932	3.4523737278389026	0.9328014909624931	1.2760363088779818	0.21538916623795545	0.2091325688397589	0.13642028970327935	2.628045516677813	2.9730603833652145	0.9534252195011955	0.8706239700229639	0.04608439728939956	0.045822554122982515	0.036658043298386005	2.8739323596163504	2.819918225812138	0.9544684115488625	0.9068376161080536	3.0362810963524107	1.2831565039656312	0.24945156887074768	5.621160430311351	5.695798292654266	0.8706239700229639	0.8038431594919431	0.9580285090926871	0.5562652412225972	0.12018601338542267	1.8488311954613756	1.8047604975643912	0.9103977136518783	0.8255100800783126	0.21360911746604314	0.1905441278227667	0.07253055709752089	1.10478732828236	1.0642767279292005	0.884127503474017	0.8336734672136289
8650.0	4.343882224412486	2.4287152306130677	0.4619226563112448	7.146043434881964	7.298448735710796	0.9360242066635454	0.8613863443206302	0.9910815325154254	0.8550030059572262	0.23422053932346876	3.7565406123303724	3.456639635587622	0.9452307858465288	1.2693155886718057	0.21631192101971375	0.21170445081022093	0.13674759366130065	2.6248848940154614	2.97094295275053	0.9541310297060903	0.873109828999771	0.045888014914586765	0.045888014914586765	0.03672350408999026	2.8817583649088947	2.8078573592902245	0.9633376088890737	0.9029401367214568	3.0412838608253754	1.2874224117143507	0.25063616681892303	5.6119228046090175	5.68478061818002	0.8748898777716834	0.8144924056040665	0.9587343192975819	0.5580452899945095	0.12051331734344396	1.8548771519820075	1.799082969405882	0.9047201854933691	0.8216126006917158	0.21631192101971375	0.191466882604525	0.07259601788912513	1.1090532360310794	1.06854263567792	0.8756267344959285	0.8379393749623484
8689.0	4.345846487365459	2.430679493566042	0.45836255876742016	7.131250402163482	7.2609455903582765	0.9308682745288699	0.8597905097297791	0.9859256003807497	0.8551872201382875	0.2325386817389628	3.753164728967609	3.4504405114052794	0.9336915153484492	1.2705429949005342	0.2143682202687908	0.21002259322571504	0.13694397603611344	2.6232890594246108	2.975730456523083	0.950755146343327	0.8633506072736037	0.045822554122982515	0.045822554122982515	0.03691988646480305	2.881942579089956	2.817985009378514	0.9535783871629063	0.8995642533586935	3.0315246390992083	1.2904298667149914	0.24908523081762562	5.625304216917709	5.69208502744873	0.8732940431808323	0.8111165222413033	0.950755146343327	0.5509250949068604	0.12044785655183972	1.851501268619244	1.7957070860431188	0.9049043996744304	0.8264001044642688	0.21258817149687848	0.19143415220872287	0.07279240026393792	1.103897303896404	1.0697700419066483	0.876854140724657	0.8345634915995851
8728.0	4.345585689353543	2.438582082689441	0.457472534381464	7.180094113040864	7.284131761704643	0.9306074765169531	0.8577496629459501	0.9920481407322369	0.8449829862191423	0.23397190950530344	3.7692307052263248	3.4629463901201705	0.9270473789731284	1.2685021481167051	0.21593236961833995	0.21132489940884713	0.13740220157734326	2.632234840595677	2.975469658511166	0.9522743971033225	0.8613097604897748	0.0460189364977953	0.045757093331378264	0.0368544256731988	2.881681781078039	2.832270936865318	0.9533175891509895	0.8993034553467767	3.052193904949416	1.2919491174749869	0.2507803017503833	5.6207464646377225	5.696427519028306	0.8712531963970033	0.8026923370940702	0.9441110099680062	0.5571552656085534	0.1206442389266525	1.8494604218354147	1.7954462880312019	0.907466842482093	0.8261393064523521	0.21389047768001057	0.1910873312031512	0.07298878263875072	1.103636505884487	1.0631259055313276	0.8801534402565647	0.832522644815756
8767.0	4.336716492013331	2.4360962237126342	0.46281268069720094	7.151950714533039	7.2717024668206065	0.9299016663120583	0.855263803969143	0.9849589921639382	0.8542206119214759	0.23334372828576433	3.760361507886113	3.45125395196038	0.9309448583597253	1.2660162891398978	0.21834059960979135	0.21056579660609948	0.13740220157734326	2.635089127934607	2.9765438970781837	0.9451852485350238	0.8687673374201961	0.0460189364977953	0.045757093331378264	0.0368544256731988	2.8873593092365484	2.8152383523897906	0.9508317301741825	0.8968175963699696	3.0497080459726087	1.2912433072700922	0.25002119894763564	5.611140410573267	5.6768780290566205	0.8687673374201961	0.8083698652525794	0.9480084893546032	0.5589353143804657	0.1206442389266525	1.84875461163052	1.7883571394629034	0.9003776939137942	0.8236534474755449	0.21656055083787906	0.19388832594422817	0.07272693947233368	1.1029306956795923	1.0624200953264327	0.8776675812797576	0.8318168346108612
8806.0	4.348408930173122	2.4467454698247573	0.46103263192528865	7.137372942514968	7.2912519567922915	0.9288274277450408	0.8513663245825462	0.9874448511407452	0.8549264221263708	0.2361447230268413	3.7727908027701496	3.464726438892083	0.9252673302012161	1.2812688248435131	0.21567052645192292	0.21132489940884713	0.13766404474376032	2.6347517460918346	2.9917964327817987	0.9487142995594979	0.8531463733544584	0.045757093331378264	0.045757093331378264	0.0368544256731988	2.8898451682133555	2.832270936865318	0.9451542020156734	0.8911400682114603	3.0511507129017486	1.3001125046103033	0.2511730665000088	5.597299495279441	5.681880793529585	0.8712531963970033	0.8108557242293866	0.9522743971033225	0.560715363152378	0.12090608209306955	1.8476803730635025	1.797226336803114	0.901083504118689	0.8243592576804397	0.2158014480351314	0.19299830155827202	0.07298878263875072	1.1054165546563994	1.0631259055313276	0.8829766810761441	0.832522644815756
8845.0	4.357048376020766	2.456428107720069	0.46014260753933245	7.135025760407718	7.310878030594831	0.934949968096528	0.8638722032974373	0.9917873427203202	0.8656522520693497	0.23391966206195092	3.780693391893548	3.469805787195903	0.9359931601441951	1.2774479292877716	0.21522551425894482	0.21074896563266055	0.13766404474376032	2.6518609143982177	2.98975558599797	0.9548368399109852	0.8755956879765782	0.045757093331378264	0.045757093331378264	0.0368544256731988	2.8949245165171753	2.8518970106678583	0.9576600807305645	0.9036459469263516	3.06365659161664	1.3062350449617903	0.2509898974734478	5.615145520310069	5.686960141833405	0.8755956879765782	0.8151982158089615	0.9548368399109852	0.5633854363102465	0.12090608209306955	1.855582962186902	1.7987455875631098	0.905425995698264	0.8304817980319269	0.213576387070241	0.19268421094850247	0.07298878263875072	1.1097590462359743	1.0674683971109022	0.8908792701995436	0.8386451851672432
8884.0	4.349069203066511	2.458392370673043	0.4637027050831571	7.136253166636446	7.2858352266457	0.9315740847337646	0.8558930303431824	0.9901915081294692	0.8576730791150947	0.23405058364515946	3.7709341701673815	3.4664299038331396	0.92801398718994	1.271248805105429	0.21713648461406565	0.20896891686074823	0.13792588791017735	2.6474418389877874	2.9906766569032763	0.9468576669567301	0.8658364662504109	0.045757093331378264	0.045757093331378264	0.0368544256731988	2.9078754074250446	2.837534499350199	0.9542841973678011	0.9020501123355007	3.0510741290708934	1.308199307914764	0.2512517406398649	5.607166347355815	5.670080725019588	0.8693965637942356	0.8118223324461982	0.9532410053201341	0.5598253387664219	0.1211679252594866	1.8522070788241387	1.799972993791838	0.9056102098793253	0.8288859634410759	0.21522551425894482	0.19103508375979866	0.07325062580516777	1.1046031141012986	1.069432660063876	0.8875033868367804	0.8288859634410759
8923.0	4.364690167132249	2.469410045147289	0.46548275385506943	7.179618054328536	7.322816775974384	0.9326483233007822	0.8615705585016915	0.9894856979245744	0.8587473176821121	0.23533337278074118	3.794718521368436	3.487391014214615	0.9354715641203615	1.2787063820358504	0.21611553864490096	0.21176991160182523	0.1381877310765944	2.661282754281613	3.0045175721971016	0.9461518567518354	0.8633506072736038	0.045757093331378264	0.045757093331378264	0.0368544256731988	2.913552935583554	2.8549355121878492	0.957138484706731	0.9031243509025182	3.073078431500035	1.3092735464817815	0.2543145785473589	5.615667116333903	5.6984683658121345	0.8750740919527447	0.8146766197851278	0.9606985822505556	0.5616053875383342	0.12142976842590364	1.8550613661630684	1.8028272811307682	0.9003011100829388	0.8363435403714974	0.21433548987298867	0.19370515691766715	0.0735124689715848	1.1074574014402285	1.0669468010870689	0.8821942870403938	0.8381235891434097
8962.0	4.3574933882137445	2.4639933150006965	0.46815282701293787	7.166344272370049	7.3105861860635635	0.9417783186529101	0.8561538283550991	0.9840689677779819	0.861493974670836	0.23696298292189455	3.7946419375375795	3.490137671203338	0.9399982698809977	1.2732896518892582	0.215703256847725	0.2093157378663199	0.13825319186819865	2.656602880859266	3.0062210371381584	0.9442952241490676	0.8696573618061523	0.04608439728939956	0.04556071095656547	0.03691988646480305	2.915256400524611	2.8530788795850817	0.9517217545601386	0.8977076207559257	3.0730018476691794	1.3138002522424177	0.25416413991660003	5.620193822094539	5.693051635665542	0.8650540722146607	0.8074798408666233	0.9506785625124716	0.5678355582400273	0.12149522921750788	1.8549847823322132	1.7991905997560877	0.905871007891242	0.830926810224905	0.21392320807581272	0.19342379670369972	0.07357792976318905	1.1056007688374607	1.065090168484301	0.8785576056657138	0.8327068589968173
9001.0	4.3672526099399125	2.4854760214060043	0.46815282701293787	7.185740594680023	7.312918877378661	0.9242241381535491	0.8659130500812664	0.9874448511407452	0.863089809261687	0.23683206133868606	3.8079612568075714	3.4917335057941896	0.9334307173365324	1.2702821968886173	0.215703256847725	0.20944665944952842	0.13877687820103274	2.6745254897207493	3.0142002100924135	0.9504943483314102	0.8613097604897748	0.04608439728939956	0.045822554122982515	0.03691988646480305	2.9221923814311985	2.862838101311249	0.9497574916071649	0.8993034553467767	3.0799378285757673	1.3107927972417768	0.254425983083017	5.615406318321986	5.689307323940657	0.8730332451689156	0.8126357730012987	0.9522743971033225	0.5642754606962027	0.12175707238392493	1.8611839065145557	1.8071697727103428	0.9110269400259177	0.8343026935876683	0.21392320807581272	0.19177466951499594	0.07357792976318905	1.1071966034283118	1.066686003075152	0.8883168273918811	0.8360827423595807
9040.0	4.370214527629047	2.4877010823708945	0.46904285139889407	7.194348994008317	7.327910615070358	0.9356557783014228	0.8535913855474366	0.9878898633337234	0.863534821454665	0.23747345590647695	3.8038029794090584	3.503902002666308	0.9338757295295105	1.2753304986730871	0.21430275947718652	0.2133863083947269	0.13864595661782422	2.666807114778411	3.021028560648796	0.9527194092963007	0.8653148702265774	0.04595347570619105	0.045691632539774006	0.03678896488159454	2.9272406832156683	2.8650631622761393	0.9537626013439677	0.9079118546750711	3.090326276675974	1.3194011965700714	0.255329220817225	5.622971525602614	5.711112921396582	0.875258306133806	0.813080785194277	0.9527194092963007	0.5687255826259835	0.12162615080071643	1.8534655315722175	1.8058347361314087	0.8969252267201755	0.8329676570087341	0.21608280824909884	0.19393426968828206	0.0737088513463976	1.1122449052127816	1.0735143536315341	0.8869817908129469	0.8301444161891547
9079.0	4.382689359824589	2.489926143335785	0.4663727782410256	7.19405714947705	7.310248804220793	0.936100790494401	0.856859638559994	0.9865548267547892	0.8639798336476432	0.23465294411784957	3.818794717100757	3.5125104019946027	0.937143982542068	1.2693921725026611	0.21300045329405443	0.210434875022891	0.13897326057584553	2.6700753677909685	3.0296369599770903	0.9577677110807705	0.8604197361038186	0.045757093331378264	0.045757093331378264	0.0368544256731988	2.9340690337720505	2.8782748511959255	0.9570308543565251	0.8984134309608206	3.0981978192800232	1.3244494983545412	0.2544196793837184	5.620899632299434	5.694800637918105	0.8721432207829594	0.8099656998434304	0.9641510494441744	0.566055509468115	0.12195345475873771	1.8666772204920035	1.8098398458682112	0.9083568668680493	0.8270293308383082	0.21478050206596674	0.19276288508835848	0.07403615530441889	1.1109098686338472	1.065795978689196	0.8892068517778373	0.8397960075651161
9118.0	4.3702911114599035	2.4966779100613117	0.4699328757848502	7.19264552906726	7.331240961121617	0.9247457341773827	0.853667969378292	0.9833631575730872	0.8590081156940288	0.23831123284908057	3.8237664350543707	3.5082755407652337	0.933952313360366	1.2662005033209591	0.21474777167016462	0.21040214462708887	0.1391696429506583	2.678607183288407	3.023622049975809	0.9464126547637521	0.8717747924208368	0.04595347570619105	0.045691632539774006	0.037050808048011585	2.937997559677998	2.883983425873785	0.9492358955833315	0.9016051001425226	3.1039063939578826	1.3230378779447514	0.2562979193430371	5.62022486861389	5.700509212595963	0.8707316003731698	0.8149374177970446	0.9627394290343847	0.566055509468115	0.12214983713355052	1.85888226171881	1.8066481766865095	0.9023419568667679	0.8302210000200101	0.21474777167016462	0.1927301546925564	0.07397069451281464	1.1031149098606536	1.0580010199160026	0.884235133824223	0.8320010487919225
9157.0	4.386280503887764	2.500943817810031	0.4717129245567625	7.188011192956418	7.316969524426968	0.9290116419261021	0.8579338771270115	0.9858490165498943	0.861493974670836	0.2377485124211457	3.83085558362267	3.515364689333532	0.9272315931541897	1.2750697006611704	0.21735238403642881	0.20944665944952842	0.13903872136744977	2.6882132373528638	3.041391491175581	0.9552818521039632	0.8678773130342399	0.04608439728939956	0.045822554122982515	0.037181729631220094	2.9358801290633134	2.886469284850592	0.9581050929235425	0.8959275719840134	3.100008914571286	1.329083834465383	0.2575152476870145	5.626270825134521	5.697348589933612	0.866834120986573	0.8128199871823601	0.9652252880111918	0.5678355582400273	0.12254260188317606	1.8631481694675291	1.8045307460718247	0.904827815843575	0.830926810224905	0.21392320807581272	0.19381656145332526	0.07410161609602314	1.1119841072008647	1.0668702172562132	0.88672099280103	0.8327068589968173
9196.0	4.374372805027561	2.5025396524008823	0.47527302210058714	7.202067368950656	7.363372913639049	0.9323875252888654	0.8659130500812664	0.9874448511407452	0.863089809261687	0.23768305162954145	3.826804936574362	3.516960523924383	0.9334307173365324	1.2702821968886173	0.21563779605612077	0.20938119865792415	0.13943148611707534	2.68624897439989	3.033043889859204	0.9522743971033225	0.869473147625091	0.045691632539774006	0.045691632539774006	0.037050808048011585	2.9520226891528845	2.896228506576759	0.9451542020156734	0.9056867937101807	3.107988087525541	1.3352829586477257	0.2577116300618273	5.633513141364531	5.696427519028306	0.8794165835323196	0.8126357730012987	0.9586577354667265	0.5713956557838519	0.12267352346638459	1.8647440040583803	1.8153331598456592	0.9092468912540053	0.8279193552242643	0.21385774728420845	0.19388202224492956	0.07423253767923167	1.1054165546563994	1.0748493902104683	0.8819334890284771	0.8343026935876683
9235.0	4.38083272722182	2.5079563825474747	0.47260294894271865	7.170839931611335	7.339265671387377	0.9260807707563169	0.8503997163657346	0.9846981941520214	0.866726490636367	0.23838990698893658	3.848548440991587	3.5259373516148003	0.9289040115758962	1.2675355398998933	0.21430275947718652	0.21173718120602308	0.1396933292834924	2.6863255582307457	3.0448439583692	0.9477476913426863	0.8649464418644548	0.045691632539774006	0.045691632539774006	0.037050808048011585	2.954616178479897	2.8870985112246315	0.9505709321622657	0.8901734599946489	3.1151848664440456	1.3297130608394228	0.2584184854212225	5.622603097240491	5.702581105899143	0.8702865881801917	0.809889116012575	0.9576911272499149	0.5722856801698081	0.12241168029996755	1.8602172982977443	1.8097632620373558	0.9100603318091061	0.8397194237342607	0.21430275947718652	0.19419611285469912	0.07423253767923167	1.1044499464395878	1.0721027332217445	0.8837901216312449	0.8333360853708567
9274.0	4.398157156228615	2.5217207140104447	0.47705307087249943	7.2240716713797966	7.351249954078435	0.9345049559035499	0.8570438527410553	0.9867390409358505	0.8705473861921085	0.2391294927441338	3.852369336547328	3.5432617806215947	0.9309448583597253	1.2777397738190388	0.21834059960979135	0.21208400221159476	0.13975879007509664	2.6990466976460485	3.056828241060258	0.9561718764899194	0.8687673374201961	0.0460189364977953	0.045757093331378264	0.037116268839615836	2.972983799534359	2.915409568186322	0.9572150685375864	0.898597645141882	3.123609051591279	1.339917294758568	0.2591580711764197	5.648090913382601	5.738012357948483	0.8758875325078453	0.818313301159808	0.9678953611690604	0.5802958996434135	0.12300082742440589	1.873981629760714	1.8199674959565013	0.9103211298210229	0.8399802217461775	0.2146495804827582	0.19480477702668786	0.07455984163725297	1.108270841995329	1.0741435800055736	0.8939943555503902	0.8417602705180898
9313.0	4.393522820117774	2.5259866217591638	0.47527302210058714	7.236500966263833	7.37791963913777	0.9306074765169531	0.8513663245825462	0.9874448511407452	0.8666499068055116	0.24001951713008998	3.8612385338875392	3.5368473957388407	0.9252673302012161	1.2766655352520213	0.21567052645192292	0.2094139290537263	0.1400206332415137	2.706135846214347	3.0564908592174858	0.9504943483314102	0.869473147625091	0.0460189364977953	0.045757093331378264	0.037116268839615836	2.9655262226039376	2.899788604120584	0.9469342507875855	0.9120701320735847	3.1232716697485063	1.3342397666000587	0.2585298899568806	5.631733092592619	5.707414146983201	0.8765933427127401	0.8126357730012987	0.9604377842386389	0.5749557533276766	0.12300082742440589	1.8647440040583803	1.8107298702541674	0.9064236504344259	0.8343026935876683	0.21553960486871437	0.19226562545202788	0.07455984163725297	1.1135799417917158	1.0748493902104683	0.8964802145271973	0.8424660807229847
9352.0	4.389364542719259	2.5246515851802296	0.4797231440303679	7.197909091552143	7.3431941972933235	0.9292724399380189	0.8581946751389282	0.986109814561811	0.8670949189984897	0.24069364209368296	3.8606403540328507	3.5344691671122392	0.9338757295295105	1.2834938858084035	0.21608280824909884	0.20969528926769374	0.13995517244990943	2.6938141816805174	3.0579790634581308	0.949159311752476	0.863534821454665	0.04595347570619105	0.045691632539774006	0.037050808048011585	2.9677512835688282	2.905573762629299	0.9519825525720553	0.8997484675397548	3.130100020304888	1.355614842655161	0.26085314210917737	5.628618007241773	5.698652579993196	0.8798615957252977	0.8148608339661891	0.9608827964316169	0.5758457777136328	0.12319720979921868	1.863408967479446	1.8129549312190578	0.9114719522188958	0.8301444161891547	0.21430275947718652	0.19267790724920383	0.07449438084564872	1.1140249539846938	1.070691112811955	0.8869817908129469	0.8365277545525587
9391.0	4.384132026753728	2.5293625051219273	0.4788331196444118	7.1912028621381205	7.34182811419504	0.9322033111078041	0.8593454975368011	0.9908207345035086	0.8664656926244503	0.24044501227551768	3.853627789295407	3.543783376645429	0.9414098902907874	1.2654946931160644	0.21392320807581272	0.21122670822144074	0.14034793719953498	2.7084685375294435	3.068030129715565	0.9503101341503489	0.8629055950806257	0.045822554122982515	0.045822554122982515	0.037181729631220094	2.972462203510526	2.9148879721624885	0.9531333749699282	0.8881326132108198	3.136590989018498	1.3539424242334546	0.25921722826872534	5.625902396772398	5.699803402391069	0.8845725156669952	0.8142316075921499	0.9574303292379982	0.5749557533276766	0.12358997454884423	1.869899936193056	1.8158858023888431	0.914402823388681	0.8358985281785193	0.21379228649260418	0.19420932620295084	0.07462530242885723	1.1268992610617077	1.080005322345144	0.896296000346136	0.8376785769504316
9430.0	4.39603972561393	2.5348868656187253	0.47527302210058714	7.208450707314061	7.358769624047557	0.9306074765169531	0.8577496629459501	0.985664802368833	0.8730332451689156	0.23876315469101173	3.863755439383697	3.550350929189894	0.938034006928024	1.2748854864801091	0.21567052645192292	0.2110630562424301	0.14028247640793073	2.713256041301997	3.0628741975808893	0.9504943483314102	0.869473147625091	0.045757093331378264	0.04549525016496122	0.03737811200603288	2.9708663689196744	2.9150721863435494	0.9451542020156734	0.8929201169833727	3.138555251971472	1.3559066871864283	0.2594463410393402	5.625349754229214	5.717051247567008	0.8829766810761441	0.8144158217732111	0.9622178330105511	0.5749557533276766	0.12352451375723998	1.8729073911936966	1.8125099190260796	0.9064236504344259	0.8343026935876683	0.21389047768001057	0.19430751739035723	0.07482168480367002	1.1171400393355404	1.0784094877542931	0.8964802145271973	0.8360827423595807
9469.0	4.4038346843871246	2.542681824391919	0.4823932171882364	7.231529248310219	7.367607774868418	0.9256357585633388	0.8609413321276521	0.9906365203224472	0.8762249143506176	0.24258509540125342	3.881493834064119	3.555322647143508	0.941225676109726	1.2780771556618111	0.21375955609680203	0.21119397782563862	0.14080616274076482	2.718227759255611	3.0714060130783283	0.9473026791497082	0.8627213808995644	0.0460189364977953	0.04549525016496122	0.037116268839615836	2.9932080531915886	2.929250483480147	0.9628925966960955	0.9070984141199703	3.148130259516578	1.3509349692328139	0.26135731139446106	5.633144713002408	5.721286108796377	0.8861683502578461	0.8239908293183171	0.9654095021922531	0.5785158508715011	0.12352451375723998	1.8760990603753984	1.8203048777992734	0.9223819963429358	0.8456577499046867	0.21389047768001057	0.19430751739035723	0.07482168480367002	1.1267150468806464	1.0769978673445033	0.8915084965735831	0.8474377986765989
9508.0	4.4026072781583965	2.5478377565265946	0.4823932171882364	7.23312508290107	7.354656883960548	0.9254515443822775	0.8561538283550991	0.9840689677779819	0.8732174593499769	0.24116508098316455	3.878486379063479	3.55409524091478	0.9282747852018567	1.2669063135258543	0.21550687447291222	0.21129216901304504	0.14074070194916058	2.7198235938464617	3.074781896441092	0.9488985137405592	0.8597139258989238	0.045691632539774006	0.045691632539774006	0.03731265121442863	2.985597308599456	2.933363223567156	0.9499417057882262	0.9040909591193297	3.1532861916512536	1.3606941909589811	0.26171734574828454	5.627314017182188	5.706555169116595	0.8749975081218893	0.8110399384104479	0.9606219984197002	0.5785158508715011	0.12372089613205277	1.8776948949662495	1.8272408587058613	0.9129912029788912	0.8327068589968173	0.21550687447291222	0.19618575734967597	0.0750180671784828	1.1137641559727771	1.0750336043915296	0.88672099280103	0.8344869077687296
9547.0	4.412366499884563	2.5547737374331825	0.48595331473206094	7.221954240765113	7.350912572235663	0.9415941044718487	0.8513663245825462	0.9938281895041492	0.868429955577424	0.24116508098316455	3.8935857471053827	3.570974657728596	0.93165066856462	1.2720622456605297	0.21550687447291222	0.2111612474298365	0.1410025451155776	2.7221562851615584	3.0817178773476797	0.9504943483314102	0.8613097604897748	0.04595347570619105	0.045691632539774006	0.037050808048011585	2.9960933870498687	2.9349590581580065	0.9469342507875855	0.9056867937101807	3.1648254621493335	1.3640700743217447	0.2619791889147015	5.627129803001127	5.7216545371585	0.8829766810761441	0.8126357730012987	0.9686011713739551	0.5820759484153258	0.12424458246488686	1.8746874399656088	1.8242334037052208	0.9145870375697422	0.8296994039961767	0.2135959041177914	0.19440570857776363	0.0750180671784828	1.1189200881074526	1.0784094877542931	0.8964802145271973	0.8442461294948969
9586.0	4.404679171461575	2.556292988193178	0.48506329034610474	7.228813637840846	7.381955795393922	0.9285666297331241	0.8511055265706294	0.9808007147654245	0.874552495928911	0.2426637695411094	3.890501708273886	3.5735371005362593	0.9296098217807911	1.2700213988767006	0.21509459267573627	0.210618044049452	0.14106800590718185	2.7247187279692207	3.0896204664710796	0.9502335503194935	0.8610489624778579	0.0460189364977953	0.045757093331378264	0.037116268839615836	2.997612637809864	2.9400384064618272	0.9448934040037567	0.89904265733486	3.159961374545925	1.3673693738536525	0.263608799055855	5.638592489668351	5.721393739146583	0.874552495928911	0.8205383621246984	0.9683403733620384	0.5847460215731943	0.12404820009007407	1.8808099803170961	1.8204125081494793	0.9125461907859131	0.8358219443476639	0.21509459267573627	0.19234429959188387	0.07534537113650411	1.1104959029602197	1.076368640970464	0.8880560293799644	0.8422052827110679
9625.0	4.405200767485409	2.5749214072595565	0.48328324157419256	7.265242544626346	7.38603748896158	0.9308682745288699	0.8534071713663752	0.9894856979245744	0.8850175278599732	0.2418392059467575	3.9009667402049493	3.5765756020562502	0.9354715641203615	1.2769263332639382	0.2160500778532967	0.21170445081022093	0.14146077065680743	2.725240323993054	3.103645595945966	0.9479319055237476	0.8651306560455161	0.04614985808100381	0.045888014914586765	0.03750903358924139	3.0052544289213468	2.9505034383928894	0.9535783871629063	0.9013443021306058	3.1693832144293195	1.3714510674213107	0.26482612739983247	5.644454232007922	5.7119718992631885	0.8867975766318856	0.8246200556923564	0.9724220669296966	0.5829659728012819	0.12444096483969962	1.8866717226566665	1.8244942017171373	0.9120245947620798	0.8381235891434097	0.21591915627008818	0.1950798335413566	0.07573813588612965	1.1227409836631939	1.086833672901526	0.8985210613110264	0.8480670250506384
9664.0	4.417369264357529	2.5689830810891303	0.4841732659601486	7.256787312959763	7.372548446302682	0.9376966250852519	0.8502920860155287	0.9881506613456402	0.877299152917635	0.2425787917019548	3.9014117523979275	3.583403952612632	0.932356478769515	1.2791513942288284	0.21435500692053902	0.2101403014606718	0.14126438828199467	2.734585580045594	3.102310559367032	0.9547602560801298	0.8701789578299858	0.04595347570619104	0.04569163253977399	0.037312651214428616	3.012082779477729	2.9463451609943756	0.9540233993558844	0.901789314323584	3.1744315162137893	1.380059466749605	0.2618746940279965	5.6377790491132505	5.726657301631464	0.8854625400529513	0.8169016807500182	0.96930698157885	0.5838559971872381	0.12424458246488684	1.8807333964862407	1.8267192626820279	0.9170728965465496	0.8385686013363878	0.21461685008695608	0.19555757613013683	0.07554175351131688	1.1214059470842597	1.0826753955030126	0.8971860247320922	0.8449519396997918
9703.0	4.41833587257434	2.575289835621679	0.4868433391180171	7.244250387725522	7.3920523989628615	0.9358399924824841	0.8456122125931815	0.9845139799709601	0.8754425203148672	0.24407748025989967	3.9077185069304754	3.5886675150975136	0.9404432820739759	1.2772947616260608	0.21776466583360476	0.20985894124670437	0.14159169224001594	2.7309488986709134	3.0994107347165967	0.9493435259335374	0.8683223252272181	0.0460189364977953	0.045757093331378264	0.037116268839615836	3.0120061956468733	2.94626857716352	0.9503867179812044	0.8981526329489038	3.186078417062075	1.3718194957834333	0.26350430416914994	5.643042611598132	5.715900425169135	0.8772225690867796	0.8132649993753382	0.9692303977479946	0.5865260703451066	0.12457188642290815	1.8770967151115605	1.831245968442664	0.9152162639437817	0.8448753558689364	0.21420456828978013	0.1970562646880817	0.07586905746933818	1.1177692657095797	1.0790387141283324	0.8907261025378328	0.843095307097024
9742.0	4.4121057018726475	2.5779599087795475	0.48506329034610474	7.236240168251916	7.377658841125852	0.9204032425978077	0.8493254777987171	0.9836239555850039	0.874552495928911	0.24312199508233925	3.9167719184517473	3.5888206827592244	0.9296098217807911	1.2764047372401046	0.2131181615290112	0.21055258325784776	0.14146077065680743	2.738222261420274	3.1031239999221327	0.9502335503194935	0.8610489624778579	0.045888014914586765	0.04562617174816973	0.0369853472564073	3.021059607168146	2.9563651807324596	0.9512767423671606	0.905425995698264	3.1780681975884697	1.3727095201693893	0.262941583741215	5.6520960231194035	5.698989961835968	0.8827158830642274	0.818758313352786	0.9619570349986344	0.5811859240293696	0.12444096483969962	1.8825900290890085	1.8221925569213917	0.9125461907859131	0.8358219443476639	0.2148982103009235	0.19418980915540046	0.07573813588612965	1.1250426284589397	1.082751979333868	0.8880560293799644	0.82943860598426
9781.0	4.420115921346253	2.5887933690727323	0.4868433391180171	7.248853677317014	7.383889011827545	0.9340599437105719	0.8565988405480772	0.9862940287428724	0.8754425203148672	0.24252654425860226	3.9212220403815286	3.593270804689005	0.9386632333020635	1.273734664082236	0.21582096508268178	0.21160625962281454	0.14178807461482873	2.7391122858062302	3.1157375089872295	0.9511235747054496	0.8701023739991303	0.04595347570619105	0.04542978937335696	0.037050808048011585	3.031893067461331	2.954431964298837	0.9521667667531167	0.8999326817208162	3.184298368290163	1.3817629316906619	0.2657753088780942	5.647645901189623	5.701660034993837	0.8818258586782712	0.8196483377387422	0.9692303977479946	0.5865260703451066	0.1245064256313039	1.8888201997907013	1.831245968442664	0.9152162639437817	0.83671196873362	0.2140409163107695	0.1952434855203673	0.07580359667773394	1.125932652844896	1.0790387141283324	0.8988894896731491	0.843095307097024
9820.0	4.4163716096213665	2.5804457677563546	0.4904034366618417	7.220925539509601	7.395734617649046	0.9356557783014228	0.8645780135023322	0.986109814561811	0.8770383549057184	0.2462502937814376	3.912874439065151	3.5976898800994355	0.9320956807575982	1.2707272090815955	0.21407364670657164	0.20972801966349586	0.141853535406433	2.744268217940906	3.115553294806168	0.9445560221609843	0.8681381110461568	0.0460189364977953	0.045757093331378264	0.037116268839615836	3.026368706964533	2.9560277988896875	0.9537626013439677	0.8979684187678425	3.1858942028810135	1.3851388150534252	0.2660698824403134	5.639298299873246	5.7050359183566	0.8816416444972099	0.8166408827381015	0.9626628452035293	0.5900861678889312	0.12509557275574223	1.8868559368377276	1.831061754261603	0.9150320497627203	0.8429110929159627	0.21598461706169242	0.19540713749937794	0.07613090063575523	1.1193651003004308	1.0788544999472711	0.8841585499933675	0.8429110929159627
9859.0	4.415926597428388	2.589944191470605	0.4895134122758855	7.271365084977834	7.429110532122403	0.9242241381535491	0.8559696141740378	0.9838847535969206	0.868429955577424	0.24422161519135993	3.9259329603232263	3.6089683525855984	0.93165066856462	1.2748854864801091	0.21547414407711007	0.21099759545082583	0.14224630015605855	2.7484264953394195	3.1168883313851024	0.9504943483314102	0.8676930988531788	0.045888014914586765	0.04562617174816973	0.037247190422824344	3.0294837923153795	2.9673062713758496	0.9515375403790773	0.8975234065748643	3.190052480279527	1.391077141223851	0.26582125262214806	5.637073238908355	5.71453434207085	0.8893600194395481	0.8207991601366151	0.9686011713739551	0.5856360459591504	0.1249646511725337	1.8810707783290126	1.8306167420686248	0.9128069887978298	0.8360827423595807	0.21356317372198927	0.1948966645147956	0.0759999790525467	1.1253034264708566	1.0766294389823807	0.8982602632991097	0.8442461294948969
9898.0	4.420300135527313	2.5925376807976184	0.4904034366618417	7.262541424949127	7.38615961010394	0.9260807707563169	0.8422363292304182	0.9910815325154254	0.8738466857240164	0.24651213694785462	3.9395130776051346	3.608738601093032	0.9352873499393002	1.2803022166267013	0.21598461706169242	0.21150806843540818	0.1423772217392671	2.7510199846664323	3.117701771940203	0.9431444017511947	0.8585631035010508	0.0460189364977953	0.0460189364977953	0.03737811200603288	3.032077281642392	2.980886388657759	0.9470108346184412	0.8901734599946489	3.189822728786961	1.3901105330070394	0.26850453912826827	5.642489969054948	5.717127831397864	0.8820100728593325	0.8198325519198035	0.9694146119290559	0.5900861678889312	0.12509557275574223	1.8900476060194298	1.8332102313956375	0.9118403805810184	0.8351161341427691	0.21420456828978013	0.19553805908258645	0.07613090063575523	1.117953479890641	1.0774428795374815	0.8937335575384735	0.8414994725061731
9937.0	4.412213332222852	2.6025577005357023	0.4877333635039732	7.234567749830211	7.389059434754375	0.9343207417224886	0.8522563489685023	0.9847747779828768	0.875703318326784	0.24171519401250213	3.941369710207902	3.616978572059204	0.9325406929505763	1.273995462094153	0.21448592850374756	0.21040214462708887	0.1428354472804969	2.764600101948341	3.1277217916782876	0.9559876623088581	0.8586396873319062	0.04595347570619105	0.045691632539774006	0.03731265121442863	3.0438773501523886	2.979919780440947	0.9442641776297173	0.9030167205523123	3.2044460381165365	1.3919671656098074	0.26739861531994896	5.644346601657716	5.711864268912982	0.8838667054621003	0.8234692332944835	0.9694911957599113	0.5909761922748874	0.12529195513055502	1.8855209002587936	1.8396701535898972	0.9073136748203822	0.8351927179736245	0.21448592850374756	0.19417029210785008	0.07632728301056803	1.1116467253580926	1.0874628992755655	0.8973702389131536	0.8433561051089408
9976.0	4.424826841287949	2.6087878712373955	0.49307350981971015	7.301932249423765	7.41278375785177	0.9288274277450408	0.8531463733544584	0.9874448511407452	0.8719900531212484	0.24293252235647955	3.939436493774279	3.6214286939889844	0.93165066856462	1.2702821968886173	0.21544141368130798	0.2093157378663199	0.14296636886370542	2.7637100775623846	3.1421153495152963	0.9568776866948142	0.863089809261687	0.045822554122982515	0.045822554122982515	0.03744357279763714	3.0501075208540818	2.9861499511426404	0.9469342507875855	0.8993034553467767	3.20785296799865	1.404580674674904	0.2668358948920141	5.642413385224092	5.717051247567008	0.8865367786199687	0.8289625472719313	0.9721612689177797	0.5891961435029751	0.12542287671376354	1.8899710221885742	1.8295735500209576	0.9163670863416545	0.8424660807229847	0.2155723352645165	0.19690582605732282	0.07645820459377653	1.1224801856512774	1.0883529236615215	0.8918769249357057	0.8478062270387215
10015.0	4.425901079854967	2.616245448167817	0.4948535585916225	7.259242125417219	7.386114072792436	0.928121617540146	0.8506605143776513	0.9803557025724465	0.885830968415074	0.24570078670175444	3.9422907811132086	3.6189428350121773	0.9327249071316377	1.2695763866837224	0.21629870767146203	0.2118221590451777	0.14290090807210118	2.76300426735749	3.1350262009469976	0.9515685868984278	0.8606039502848799	0.0460189364977953	0.045757093331378264	0.03737811200603288	3.0476216618772742	2.983664092165833	0.9543918277180072	0.9014208859614612	3.217090593700984	1.3974915261066054	0.269604159237289	5.64066438297153	5.7262888732693416	0.8840509196431616	0.8154900603402286	0.9632920715775688	0.594536289818712	0.1253574159221593	1.8828818736202755	1.8288677398160629	0.9110579865452682	0.8453203680619144	0.21451865889954969	0.19598307127556452	0.07639274380217227	1.1263776650378738	1.0876471134566268	0.884787776367407	0.8517037064253183
10054.0	4.430351201784748	2.612532182962281	0.49307350981971015	7.286096024657615	7.439238182210692	0.9307916906980144	0.8515505387636075	0.9858490165498943	0.8767775568938014	0.24487622310740254	3.9549042901783062	3.6233929569419576	0.9399982698809977	1.2686863622977664	0.2153432224939016	0.21112851703403435	0.14303182965530967	2.777397825194499	3.146902853287849	0.9488985137405592	0.8678773130342399	0.04562617174816973	0.04562617174816973	0.037247190422824344	3.056675073398547	2.997320793278597	0.9517217545601386	0.905871007891242	3.2179806180869406	1.4129282759912818	0.2690414388093541	5.660704422447699	5.734299092742948	0.8849409440291178	0.8273667126810804	0.9687853855550164	0.5891961435029751	0.12575018067178484	1.8983186235049518	1.8443044897007392	0.9165513005227159	0.8508136820393623	0.2153432224939016	0.19693855645312497	0.07626182221896374	1.124444448604251	1.0821537994791788	0.898444477480171	0.8444303436759583
10093.0	4.431025965470292	2.6238872392792993	0.4966336073635348	7.273267254892106	7.402225586362657	0.9322033111078041	0.8547422079453095	0.9890406857315963	0.8817492748474158	0.24513806627381957	3.9563159105880965	3.6347480132589767	0.9350265519273834	1.282864659434364	0.21521230091069304	0.2074374979070012	0.14355551598814376	2.7742061560127973	3.157214717557201	0.9538702316941736	0.8611255463087134	0.045888014914586765	0.04536432858175268	0.037247190422824344	3.066250080943653	3.002292511232211	0.9467500366065242	0.90267933870954	3.2239955280882215	1.4097366068095798	0.27095240916447494	5.655732704494085	5.723250371749351	0.8881326132108198	0.8259550922712907	0.975537152280543	0.5963163385906243	0.12575018067178484	1.8979501951428293	1.8411128205190372	0.9179629209325055	0.83307528735894	0.21369409530519778	0.19693855645312497	0.07652366538538079	1.1258560690140405	1.0835654198889686	0.901636146661873	0.8476220128576603
10132.0	4.434662646844973	2.622920631062488	0.49752363174949094	7.264874116264224	7.410159222005406	0.9258965565752555	0.8565988405480772	0.9862940287428724	0.8836059074501836	0.24574673044580836	3.961732640734688	3.641944792177481	0.9304998461667472	1.2818980512175524	0.21569004349947327	0.20969528926769374	0.143359133613331	2.7632961118887573	3.150907963024652	0.9493435259335374	0.8601589380919019	0.04595347570619105	0.045691632539774006	0.03731265121442863	3.0688435702706656	3.004149143834979	0.9440033796178005	0.8981526329489038	3.211305435192269	1.41337328818426	0.2718229165028807	5.645865852417711	5.716943617216803	0.8853859562220958	0.8214283865106545	0.9628470593845906	0.600766460520405	0.12607748462980614	1.8870401510187893	1.842969453121805	0.9169963127156939	0.8448753558689364	0.2140409163107695	0.19754722062511365	0.0768509693434021	1.1213293632534045	1.0790387141283324	0.8907261025378328	0.843095307097024
10171.0	4.426791104240923	2.6324190547767383	0.4966336073635348	7.266209152843158	7.413274307356253	0.9353949802895061	0.8515505387636075	0.9794656781864903	0.8913242823925217	0.24717995821214894	3.9712310644489386	3.6468399263002396	0.9300548339737691	1.2640830727062748	0.2153432224939016	0.21099759545082583	0.14355551598814376	2.779177873966412	3.1540230483754987	0.9506785625124716	0.8678773130342399	0.04562617174816973	0.04562617174816973	0.037247190422824344	3.0655753172581086	3.012604375501563	0.9517217545601386	0.8977076207559257	3.234307392357573	1.4083249863997902	0.2716070170805175	5.646157696948978	5.722575608063806	0.8831608952572054	0.8128199871823601	0.9769487726903328	0.5963163385906243	0.12601202383820187	1.886595138825811	1.8397012001092476	0.9147712517508035	0.8444303436759583	0.21547414407711007	0.197200399619542	0.07678550855179783	1.1208843510604263	1.0867570890706706	0.9002245262520833	0.842650294904046
10210.0	4.414591560849454	2.637283142380147	0.4939635342056663	7.264689902083163	7.439192644899188	0.9310524887099312	0.843647949640208	0.986109814561811	0.8788184036776305	0.24765770080092914	3.9725350545085227	3.6389373371768405	0.9303156319856858	1.2771105474449995	0.2140409163107695	0.21147533803960605	0.14362097677974806	2.7858220103417324	3.160667184750819	0.9509393605243883	0.863534821454665	0.04595347570619105	0.045691632539774006	0.03731265121442863	3.073999502405341	3.0146452222853917	0.9473792629805637	0.8997484675397548	3.2363482391414022	1.416749171547023	0.27247752441892326	5.645681638236651	5.7192763085318985	0.8852017420410345	0.8230242211015055	0.9708262323388455	0.5972063629765805	0.1263393277962232	1.8950193239730442	1.8381819493492522	0.9150320497627203	0.8383078033244711	0.2140409163107695	0.1976781422083222	0.07711281250981915	1.1293085362076591	1.0742512103557793	0.8941019859005961	0.8464711904597872
10249.0	4.450022812898792	2.6446641354797134	0.5019737536792718	7.274894136002308	7.4265625801068955	0.9376966250852519	0.8602355219227573	0.9881506613456402	0.882639299233372	0.24651904659680768	3.9760496147408424	3.6473615223240734	0.9341365275414273	1.2791513942288284	0.2160695949008471	0.21007484066906756	0.14375189836295654	2.7985431497570357	3.1680481778503857	0.9547602560801298	0.8719590066018981	0.045822554122982515	0.04556071095656547	0.037181729631220094	3.084203736324487	3.0202461666130453	0.9476400609924805	0.901789314323584	3.2447724242886347	1.4177468262831852	0.27298799740350566	5.655885872155795	5.7366007375386925	0.889022637596776	0.8250650678853345	0.974647127894587	0.5980963873625367	0.12620840621301466	1.90240031707261	1.8501662320403098	0.9206329940903741	0.8421286988802124	0.2144204677121433	0.19640856642099222	0.07698189092661062	1.1313493829914882	1.084455444274925	0.9089095094112332	0.8485120372436163
10288.0	4.4377011483649635	2.65505258357992	0.4993036805214033	7.29626921205741	7.444071223294751	0.9363615885063177	0.8606805341157353	0.9903757223105305	0.8876876010178417	0.2488750291449066	3.992821401204453	3.659530019196193	0.9409648780978093	1.2714330192864902	0.21486547990512136	0.21065077444525415	0.14427558469579063	2.8053715003134174	3.181996723494417	0.9552052682731078	0.8642406316595599	0.04608439728939956	0.04608439728939956	0.03744357279763714	3.0981522819685186	3.0260313251217603	0.9544684115488625	0.9004542777446496	3.252337631569262	1.4309585152029713	0.27191480399098844	5.658847789844931	5.729925554644021	0.889467649789754	0.8318934184417166	0.975092140087565	0.6025465092923175	0.12673209254584875	1.8929018933583595	1.8442279058698838	0.9210780062833521	0.8407936623012782	0.2132163527164176	0.19876454896909113	0.07724373409302766	1.1335744439563786	1.0912837948313068	0.9029711832408072	0.8489570494365944
10327.0	4.448458024827293	2.665809460042249	0.5001937049073594	7.296776317289089	7.439544517534113	0.9353949802895061	0.8597139258989238	0.9858490165498943	0.880337654437626	0.24598905656467496	3.986514646671904	3.6720669444304335	0.9399982698809977	1.2750697006611704	0.213497712930385	0.20915208588730927	0.1442101239041864	2.7955046482370443	3.179250066505693	0.9506785625124716	0.8696573618061523	0.0460189364977953	0.045757093331378264	0.03737811200603288	3.0936255762078817	3.0197245705892115	0.9535018033320509	0.8977076207559257	3.246767733760959	1.4236085686227558	0.2709398017658777	5.650760986540471	5.73178218724679	0.893104331164434	0.8227634230895888	0.9659621447354372	0.6034365336782735	0.12692847492066153	1.8919352851415479	1.8460845384726516	0.9247146876580321	0.8462103924478706	0.21362863451359354	0.19574765480565098	0.07744011646784045	1.1226643998323387	1.0803737507072666	0.898444477480171	0.8525937308112745
10366.0	4.4509438838041	2.6636920294275646	0.4984136561354471	7.3234460023484225	7.462654105049623	0.9343207417224886	0.8586396873319062	0.9947182138901054	0.8955901901412413	0.2469445417422354	4.004284087871677	3.6763328521791534	0.9343207417224886	1.2775555596379773	0.2126731493360331	0.20832752229295737	0.1443410454873949	2.8168341869806417	3.185296023026325	0.9513843727173665	0.8621997848757308	0.04562617174816973	0.04562617174816973	0.037247190422824344	3.0978914839566016	3.032153865473248	0.9524275647650335	0.9001934797327329	3.2556369311011704	1.4324777659629668	0.2736753357153504	5.652203653469611	5.735004902947842	0.8938101413693289	0.8298525716578875	0.9748313420756483	0.6016564849063613	0.126797553337453	1.9025845312536713	1.8421870590860547	0.9172571107276108	0.8469162026527655	0.2143222765247369	0.19657221840000288	0.07757103805104895	1.1315335971725498	1.0956262864108817	0.9009303364569782	0.8469162026527655
10405.0	4.452463134564096	2.6680345210071392	0.5010837292933156	7.285497844802926	7.463130163761951	0.9358399924824841	0.8519955509565855	0.9862940287428724	0.8871660049940082	0.24870507346659732	4.0022432410878475	3.6717750998991665	0.9386632333020635	1.2772947616260608	0.21569004349947327	0.21312446522830983	0.1446683494454162	2.811233242652988	3.183255176242495	0.952903623477362	0.8619389868638141	0.04595347570619105	0.045691632539774006	0.037574494380845674	3.0994107347165967	3.0400564545966473	0.9521667667531167	0.8999326817208162	3.261759471452657	1.4339970167229623	0.2753049458565038	5.656546145049186	5.741127443299329	0.8917692945854998	0.8232084352825668	0.9727904952918192	0.6043265580642297	0.12712485729547432	1.9005436844698425	1.8518696969813666	0.9169963127156939	0.843095307097024	0.21390999472756095	0.19793998537473925	0.07737465567623619	1.1312727991606328	1.088982150035561	0.9006695384450614	0.8530387430042526
10444.0	4.460626521699412	2.671594618550964	0.5010837292933156	7.322754682935683	7.461656450313461	0.9358399924824841	0.8519955509565855	0.9862940287428724	0.8871660049940082	0.24857415188338883	4.01857001535848	3.6771152462149037	0.9386632333020635	1.2772947616260608	0.21377907314435246	0.2113444164563975	0.14493019261183326	2.816573388968725	3.198538758465461	0.9575069130688536	0.8683223252272181	0.04595347570619105	0.045691632539774006	0.037574494380845674	3.1157375089872295	3.0372332137770677	0.9521667667531167	0.9063160200842202	3.2670996177683937	1.4403803550863663	0.27391766183421706	5.667532773004081	5.736830489031259	0.8871660049940082	0.8313718224178831	0.9710104465199069	0.6078866556080543	0.12712485729547432	1.9023237332417544	1.8564729865728582	0.9233796510790979	0.8402720662774447	0.21390999472756095	0.19807090695794777	0.07763649884265324	1.1294927503887204	1.0907621988074734	0.9006695384450614	0.8466554046408487
10483.0	4.468866492665583	2.686954784604785	0.5019737536792718	7.3253481722626965	7.464249939640475	0.931313286721848	0.8620155706946696	0.9899307101175525	0.8971860247320922	0.24733730649186098	4.0257667942769855	3.696035509812549	0.9359165763133397	1.2791513942288284	0.21610232529664922	0.21188761983678198	0.14486473182022896	2.8283734574787216	3.202175439840141	0.9593635456716214	0.8655756682384941	0.045888014914586765	0.045888014914586765	0.03750903358924139	3.1140340440461727	3.060756766966205	0.9540233993558844	0.901789314323584	3.2806797350503025	1.453960472368275	0.27624091398651385	5.6701262623310935	5.7501042709897465	0.882639299233372	0.8268451166572468	0.9718238870750076	0.6087766799940105	0.12732123967028708	1.9006202683006979	1.8601096679475382	0.9224130428622864	0.8502920860155287	0.2143222765247369	0.19848318875512372	0.07757103805104895	1.1349094805353128	1.092618831410241	0.9060862685916538	0.8485120372436163
10522.0	4.466380633688776	2.680908828084153	0.5037538024511841	7.325685554105469	7.461764080663667	0.9288274277450408	0.8513663245825462	0.9920481407322369	0.8900968761637934	0.25208200198386094	4.029664273663582	3.6907264100161625	0.9334307173365324	1.2738422944324421	0.2151141097232867	0.20925027707471566	0.14493019261183326	2.8159441625946853	3.2088961600463173	0.9568776866948142	0.8712531963970033	0.045691632539774006	0.045691632539774006	0.037574494380845674	3.1186683801570148	3.0610941488089773	0.9579208787424812	0.907466842482093	3.282797165664987	1.445091275028064	0.2775564335178977	5.672243692945779	5.736938119381465	0.8883168273918811	0.8279193552242643	0.980324656053096	0.6069966312220982	0.12738670046189138	1.906297796459207	1.8540637114269063	0.9263105222488831	0.8460261782668093	0.2135959041177914	0.1977568163481782	0.07763649884265324	1.1370269111499975	1.0982963595687503	0.9018203608429343	0.8541895654021254
10561.0	4.468605694653666	2.6930773249562723	0.5082039243809648	7.319010371210798	7.475712626307699	0.9328325374818435	0.8518113367755242	0.992493152925215	0.8887618395848592	0.25071423500912454	4.023725947493157	3.6975547605725447	0.9338757295295105	1.281713837036491	0.21387726433175883	0.20775158851677075	0.14512657498664602	2.8163891747876635	3.1993977363320667	0.9591027476597047	0.8681381110461568	0.045888014914586765	0.04562617174816973	0.03750903358924139	3.1137732460342558	3.058715920182376	0.9519825525720553	0.8997484675397548	3.281462129086053	1.4437562384491298	0.27809963689828215	5.678028851454494	5.7320429852587065	0.8887618395848592	0.8248042698734178	0.9807696682460741	0.6078866556080543	0.12732123967028708	1.906742808652185	1.8545087236198845	0.9249754856699489	0.8482512392316996	0.21565731310367114	0.1981690981453541	0.077832881217466	1.1356918745710631	1.0987413717617283	0.9022653730359124	0.8418679008682957
10600.0	4.470201529244518	2.7010564979105274	0.5046438268371402	7.315266059485911	7.489768802301937	0.9390316616641861	0.8597905097297791	0.9958690362879783	0.8939177717195348	0.24916329900782713	4.028881879627832	3.7009306439353082	0.9400748537118532	1.2804864308077626	0.2154936611246605	0.21140987724800178	0.1453229573614588	2.8314885428295677	3.2116738635543918	0.9543152438871516	0.8715139944089201	0.045822554122982515	0.04556071095656547	0.03744357279763714	3.132432711619985	3.073078431500035	0.9553584359348186	0.9031243509025182	3.2883981099926407	1.4506922193557177	0.2766796224801933	5.669681250138115	5.730078722305732	0.8885776254037978	0.8363435403714974	0.9731589236539417	0.6078866556080543	0.12751762204509987	1.9055154024234566	1.8532813173911564	0.9283513690327123	0.8498470738225506	0.2138445339359567	0.1999164165214643	0.07776742042586174	1.1344644683423348	1.103897303896404	0.9102445459901674	0.8562304121859545
10639.0	4.473024770064097	2.706396644226264	0.5082039243809648	7.334540260653525	7.461288021951339	0.9354715641203615	0.8597905097297791	0.9958690362879783	0.8967410125391142	0.2511069997587501	4.033485169219324	3.710874079842537	0.9418549024837655	1.2868697691711666	0.21565731310367114	0.21118076447738687	0.14538841815306305	2.8378718811929717	3.2262205890531117	0.957138484706731	0.8633506072736038	0.045888014914586765	0.04562617174816973	0.03750903358924139	3.132432711619985	3.073078431500035	0.9553584359348186	0.9013443021306058	3.3011647867194487	1.4634588960825252	0.27697419604241247	5.673241347681941	5.738978966165295	0.8967410125391142	0.8310033940557604	0.9759821644735212	0.6078866556080543	0.12784492600312117	1.9101186920149484	1.851501268619244	0.9347347073961163	0.8516271225944629	0.21400818591496734	0.19830001972856265	0.07809472438388304	1.1362445171142472	1.0939538679891752	0.9120245947620798	0.8480670250506384
10678.0	4.480850775356641	2.7170458903383876	0.5099839731528771	7.326958497645702	7.50354762455706	0.939737471869081	0.8558930303431824	0.9965748464928732	0.9091703074231499	0.24853511778828805	4.0558579000105865	3.7115798900474317	0.9425607126886604	1.2893556281479739	0.21651460709382514	0.2105198528620456	0.14558480052787584	2.846741078533183	3.2340465943456556	0.9614043924554505	0.8722198046138149	0.045822554122982515	0.04556071095656547	0.03744357279763714	3.146642055275933	3.0890678239278953	0.9578442949116258	0.9020501123355007	3.3089907920119925	1.4741081421946487	0.277962411615775	5.68493378584173	5.766998178595717	0.8928435331525173	0.8370493505763923	0.9848513618137322	0.6096667043799666	0.12777946521151692	1.9143845997636677	1.868533853094771	0.9308372280095194	0.8569362223908494	0.2111744607780882	0.1991573137187167	0.07829110675869583	1.1433336656825461	1.0964397269659825	0.9127304049669746	0.85411298157127
10717.0	4.4725031740402645	2.7112151945181675	0.5135440706967017	7.3183045610059025	7.47887324897005	0.9331699193246157	0.8574888649340334	0.9871840531288285	0.8898360781518766	0.2486987697672987	4.048247155418455	3.7202959197259315	0.9377732089161073	1.2845681243754208	0.21285631836259417	0.21042166167463922	0.1456502613194801	2.8391303339410503	3.2345992368888403	0.9502335503194935	0.8674323008412619	0.045888014914586765	0.04562617174816973	0.03750903358924139	3.1517979874106086	3.079677030563851	0.9512767423671606	0.9036459469263516	3.312366675374756	1.4664973976025166	0.280167955533115	5.684749571660669	5.754784144412094	0.8944393677433683	0.8258785084404353	0.9818439068130916	0.6096667043799666	0.12784492600312117	1.9113771447630272	1.8509796725954104	0.9260497242369664	0.8475454290268047	0.21476728871771497	0.19754091692581502	0.07809472438388304	1.138546161909993	1.096255512784921	0.9079429011944216	0.8475454290268047
10756.0	4.495581715036423	2.724350299607098	0.5135440706967017	7.3523697299569575	7.5279156648206484	0.9463050244135462	0.8560772445242437	0.9903757223105305	0.9029711832408072	0.25248798008173823	4.0631623092792974	3.7234875889076338	0.9427449268697217	1.281376455193719	0.21638368551061665	0.2103889312788371	0.1458466436942929	2.852265439029981	3.2523376315692625	0.9552052682731078	0.8741840675667885	0.045822554122982515	0.04556071095656547	0.03744357279763714	3.1557265133165555	3.0991954740161853	0.9580285090926871	0.9103977136518783	3.314515152508791	1.4778524539195348	0.2805279898869384	5.699358390198091	5.759019005641463	0.9057944240603866	0.8308502263940496	0.9868156247667059	0.6132268019237913	0.12804130837793395	1.9245122498519578	1.8740582135915695	0.9246381038271767	0.8525171469804191	0.21473455832191285	0.1992882353019252	0.07829110675869583	1.1452979286355196	1.10478732828236	0.9146946679199481	0.8507370982085067
10795.0	4.50233348176195	2.732882115104537	0.5099839731528771	7.375141935629696	7.505143459147911	0.9395532576880197	0.8592689137059457	0.9917873427203202	0.897999465287193	0.2525207104775404	4.071694124776737	3.735579501948897	0.9395532576880197	1.2863481731473332	0.21476728871771497	0.21029074009143073	0.14591210448589714	2.8590172057555074	3.2427626240241563	0.9520135990914058	0.8738156392046659	0.045888014914586765	0.04562617174816973	0.03750903358924139	3.1653015208616617	3.099563902378308	0.9530567911390728	0.9135893828335802	3.3294303063696336	1.482824171873149	0.28082256344915757	5.679409425344932	5.764727580319321	0.8962194165152806	0.8322618468038392	0.9864471964045833	0.6167868994676159	0.12836861233595526	1.9195405318983434	1.8690864956379551	0.9242696754650541	0.8557088161621211	0.21476728871771497	0.19754091692581502	0.07861841071671713	1.138546161909993	1.1015956591006582	0.9097229499663338	0.8557088161621211
10834.0	4.49301927222876	2.733511341478576	0.5073138999950086	7.3722110644599095	7.5289133195568105	0.9320190969267427	0.8563380425361604	0.9941966178662719	0.89684864288932	0.2532275658369355	4.073366543198443	3.744372115458253	0.9384024352901467	1.2851973507494603	0.21508137932748456	0.20895570351249648	0.1461739476523142	2.857866383357635	3.2579385758969153	0.9554660662850245	0.8698415759872136	0.045888014914586765	0.04562617174816973	0.03750903358924139	3.166973939283368	3.103753226296172	0.9600693558765161	0.8996718837088993	3.3282794839717607	1.4770700598837845	0.27988029161984895	5.6896757523027786	5.780640388916327	0.8932885453454954	0.8346711219497909	0.988856471550535	0.6141168263097474	0.12836861233595526	1.921949807044295	1.8714957707839068	0.9185155634756895	0.8481746554008442	0.21521230091069304	0.20154602666261773	0.07861841071671713	1.1373953395121201	1.1004448367027853	0.9103521763403732	0.8527779449923358
10873.0	4.4916076518189705	2.74130630025177	0.5108739975388333	7.362636056914803	7.516084549791302	0.9352107661084447	0.8595297117178624	0.9956082382760616	0.893656973707618	0.24979838987631936	4.091841794603111	3.748606976687622	0.9398140556999364	1.2848289223873377	0.2131704089723637	0.21086667386761732	0.14643579081873123	2.866398198855074	3.2728537297577587	0.9586577354667265	0.869473147625091	0.04562617174816973	0.04562617174816973	0.03750903358924139	3.169122416417403	3.1069448954778736	0.9614809762863059	0.9092468912540053	3.325087814790059	1.4756584394739947	0.2781002428479366	5.701030808619797	5.772108573418888	0.8900968761637934	0.8360827423595807	0.9838847535969206	0.6176769238535721	0.12836861233595526	1.918758137862593	1.8665240528302927	0.9234872814293038	0.8513663245825462	0.21508137932748456	0.19824777228521012	0.07861841071671713	1.1423670574657345	1.103636505884487	0.9135438455220752	0.8541895654021254
10912.0	4.498436002375353	2.745311409988573	0.5153241194686141	7.374067697062676	7.533593192979157	0.9420391166648268	0.8617547726827528	0.9832865737422317	0.9004853242640001	0.2519907204454076	4.079520130069281	3.754392135196337	0.9420391166648268	1.2888340321241403	0.215624582707869	0.21127895566479327	0.146370330027127	2.875006598183368	3.263355306043508	0.9481161197048089	0.8716982085899814	0.045822554122982515	0.04556071095656547	0.03744357279763714	3.1713474773822936	3.103829810127027	0.9537626013439677	0.8997484675397548	3.3336962141183535	1.4824867900303769	0.2804234950002334	5.687972287361722	5.770773536839954	0.8987052754920878	0.8283643674172425	0.992493152925215	0.6150068506957036	0.12856499471076804	1.9238064396470627	1.8651890162513585	0.9349189215771776	0.8564146263670158	0.2154936611246605	0.20030918127108988	0.07855294992511287	1.1428120696587125	1.1005214205336404	0.9203721960784573	0.8581946751389282
10951.0	4.5028861243051335	2.754364821509845	0.5135440706967017	7.388154919576266	7.5444266532723425	0.9393690435069584	0.8527013611614804	0.9933831773111712	0.8995952998780439	0.253175318393583	4.0967369287258695	3.7552821595822934	0.9347657539154666	1.286163958966272	0.2183273862615396	0.20864161290272693	0.14643579081873123	2.874116573797412	3.2706286687928676	0.9617728208175731	0.8708081842040252	0.04562617174816973	0.04562617174816973	0.03750903358924139	3.1821809376754784	3.11005998082872	0.9592559153214155	0.9088018790610273	3.3480897719553626	1.483376814416333	0.2817390145316172	5.711266089058293	5.787990335496541	0.9041985894695356	0.8402410197580943	0.9852197901758549	0.6203469970114406	0.12889229866878935	1.9264765128049315	1.8642989918654023	0.9358089459631337	0.857304650752972	0.2165473374896273	0.19958280886414437	0.07888025388313417	1.1419220452727563	1.103191493691509	0.9130988333290971	0.8555246019810597
10990.0	4.502103730269383	2.7581857170655866	0.5144340950826579	7.402962443086902	7.5276238202893815	0.9467500366065242	0.8675088846721174	0.9972040728669125	0.9034161954337853	0.253620330586561	4.098777775509699	3.7654863935014387	0.9431899390626997	1.2899848545220132	0.21508137932748456	0.21086667386761732	0.1466976339851483	2.87898066140082	3.2879530977996625	0.9620336188294898	0.8728490309878543	0.04562617174816973	0.04562617174816973	0.037770876755658433	3.187781882003132	3.122044263519778	0.9566934725137528	0.909062677072944	3.3536907162830163	1.4953610971073905	0.2805348995358915	5.709009981574052	5.772967551285493	0.9062394362533646	0.8440619153138356	0.9954240240950002	0.6176769238535721	0.12889229866878935	1.926737310816848	1.8808865641479513	0.9314664543835587	0.8465788208099931	0.21521230091069304	0.200158742640331	0.07888025388313417	1.1439628920565856	1.1070123892472505	0.9151396801129261	0.8593454975368011
11029.0	4.501996099919177	2.7506515563043097	0.5188842170124387	7.384011132969906	7.5218697083000166	0.9374358270733352	0.8645780135023322	0.9960532504690396	0.9040454218078247	0.25432718594595616	4.0894635659765095	3.7579522327401618	0.9420391166648268	1.2852739345803157	0.21565731310367114	0.21131168606059536	0.14695947715156532	2.8785666957271925	3.268695452359245	0.9527194092963007	0.8716982085899814	0.045888014914586765	0.04562617174816973	0.03750903358924139	3.1884111083771716	3.120893441121905	0.95554265011588	0.9015285163116671	3.3408164092060026	1.4942102747095176	0.283021803667199	5.683675333093652	5.777893731927604	0.9004853242640001	0.8365277545525587	0.986109814561811	0.6221270457833529	0.12889229866878935	1.9192031500555713	1.8779556929781664	0.9366989703490898	0.8518113367755242	0.2155263915204626	0.20060375483330906	0.07914209704955122	1.1509754567940287	1.1058615668493776	0.9203721960784573	0.8599747239108405
11068.0	4.510082903223637	2.768681795515999	0.5179941926264825	7.401735036858174	7.562303724822321	0.9320190969267427	0.8499547041727564	0.9924165690943596	0.9004087404331447	0.2520693945852637	4.115657192323515	3.7678190848165345	0.9384024352901467	1.2915806891128643	0.21491772734847386	0.21261399224372748	0.1471558595263781	2.883093401487829	3.2849456427990216	0.9554660662850245	0.8698415759872136	0.04556071095656547	0.04556071095656547	0.037705415964054176	3.1947178629097195	3.1254201468825413	0.9582893071046039	0.9124385604357073	3.365229986781096	1.4969569316982416	0.2843241098503311	5.697839139438095	5.79414392236738	0.8950685941174077	0.8328910731778787	0.982473133187131	0.6212370213973967	0.1293505242100192	1.9237298558162075	1.8760990603753984	0.9330622889744098	0.8481746554008442	0.2150486489316824	0.20012601224452886	0.07907663625794696	1.1473387754193487	1.1022248854746974	0.9103521763403732	0.8545579937642482
11107.0	4.49223687819301	2.7671625447560038	0.5188842170124387	7.386712252647124	7.524877163300657	0.9340599437105719	0.8519955509565855	0.9880740775147847	0.8988894896731491	0.25458902911237324	4.110577844019695	3.776243269963768	0.9386632333020635	1.2854581487613772	0.2155263915204626	0.2074897453503537	0.14722132031798235	2.874453955640184	3.277043053675622	0.9575069130688536	0.8683223252272181	0.04562617174816973	0.04536432858175268	0.037770876755658433	3.1878584658339877	3.125680944894458	0.953946815525029	0.8981526329489038	3.355547348885784	1.4943944888905791	0.28519461718873684	5.699879986221925	5.772737799792927	0.8953293921293244	0.8395352095531994	0.9827339311990477	0.6221270457833529	0.12915414183520638	1.9285939434196158	1.8699765200239113	0.9287197973948349	0.8484354534127609	0.2137463427485503	0.20060375483330906	0.07940394021596826	1.1493796222031778	1.1024856834866141	0.9169963127156939	0.8548187917761649
11146.0	4.502103730269383	2.781632686423868	0.5179941926264825	7.381601857823954	7.542907402512347	0.9385866494712081	0.8611255463087134	0.9890406857315963	0.9051962442056976	0.25417674731519724	4.115841406504576	3.774386637361	0.9414098902907874	1.288204805750101	0.21498318814007814	0.21103032584662795	0.14728678110958662	2.893221051576119	3.281569759436259	0.9556502804660858	0.8692889334440297	0.04595347570619102	0.04569163253977398	0.03757449438084564	3.2023286075018516	3.1337677481989186	0.9549134237418405	0.9072826283010317	3.355470765054929	1.4989211946512153	0.28326412978606563	5.706186740754473	5.7701443104659145	0.901636146661873	0.8376785769504316	0.9872606369596839	0.6212370213973967	0.12948144579322768	1.9285173595887604	1.8681198874211438	0.9396298415188751	0.8529621591733971	0.21511410972328668	0.20032239461934162	0.07920755784115546	1.1457429408284978	1.1034522917034257	0.9133596313410139	0.8593454975368011
11185.0	4.502103730269383	2.781632686423868	0.5179941926264825	7.395105391275008	7.53756725619661	0.9368066006992957	0.8547422079453095	0.9989841216388249	0.9034161954337853	0.25262581131389983	4.12222474486798	3.7680032989975967	0.9431899390626997	1.288204805750101	0.21508137932748456	0.2107357522844088	0.1474831634843994	2.88327761566889	3.2851298569800833	0.9602535700575775	0.8728490309878543	0.045888014914586765	0.04536432858175268	0.037770876755658433	3.2122720434090803	3.1437111841061474	0.9566934725137528	0.9108427258448564	3.3717975393255615	1.5007012434231275	0.2834932425566805	5.6926832073034195	5.776527648829319	0.901636146661873	0.839458625722344	0.9854805881877716	0.6283572164850459	0.12941598500162343	1.9285173595887604	1.8762832745564597	0.9378497927469627	0.8511821104014848	0.21508137932748456	0.20042058580674804	0.07940394021596826	1.1457429408284978	1.1070123892472505	0.9151396801129261	0.8657288359002051
11224.0	4.498804430737476	2.78263034116003	0.5188842170124387	7.402180049051152	7.525798234205963	0.9260807707563169	0.8550030059572262	0.9864782429239337	0.9008537526261228	0.2531035539026801	4.118619110012651	3.7782075329167415	0.9388474474831248	1.283862314170526	0.21720824910496855	0.21121349487318902	0.14781046744242074	2.8853184624527195	3.2871707037639126	0.9559110784780027	0.8685065394082794	0.045691632539774006	0.045691632539774006	0.03783633754726271	3.2015462134661017	3.141148741298485	0.9605143680694943	0.8965567983580528	3.361071709382583	1.5027420902069566	0.2860128770837901	5.70362429794681	5.7729220139739885	0.8972936550822981	0.8333360853708567	0.989301483743513	0.6256871433271775	0.12974328895964476	1.9206147704653609	1.8701607342049726	0.9317272523954756	0.840456280458506	0.21569004349947327	0.2007674068123197	0.07973124417398958	1.1460037388404145	1.1072731872591672	0.9044138501699475	0.8567830547291386
11263.0	4.49223687819301	2.7824461269789693	0.5224443145562633	7.392358734286283	7.540160745523622	0.9322798949386595	0.8519955509565855	0.9944574158781887	0.9006695384450614	0.2532999362774928	4.114874798287765	3.7815834162795046	0.9304998461667472	1.2790748103979732	0.21345176918633113	0.21292808285349707	0.1476795458592122	2.8833541994997454	3.298709974261992	0.9575069130688536	0.8683223252272181	0.045822554122982515	0.04556071095656547	0.037705415964054176	3.2067021456007776	3.139184478345511	0.9621102026603453	0.9063160200842202	3.3754342207002415	1.5078980223416323	0.28482197543631615	5.686376452770871	5.782681235700156	0.9034927792646408	0.8349319199617077	0.9908973183343641	0.6256871433271775	0.12987421054285325	1.9321540409634403	1.8699765200239113	0.9269397486229225	0.8565988405480772	0.21180264199762733	0.20070194602071545	0.079338479424364	1.1429962838397738	1.1088690218500181	0.9123930231242023	0.8565988405480772
11302.0	4.500584479509387	2.784410389931943	0.5224443145562633	7.39327980519159	7.559188639471474	0.9324641091197208	0.8567830547291386	0.9846981941520214	0.9008537526261228	0.25524363702841585	4.125002448376055	3.7764274841448295	0.9306840603478085	1.2820822653986137	0.21539546993725409	0.21104984289417833	0.14774500665081644	2.8888785599965443	3.297114139671141	0.9477476913426863	0.866726490636367	0.045888014914586765	0.04562617174816973	0.037770876755658433	3.205106311009926	3.1393686925265727	0.9622944168414066	0.9065002342652815	3.3738383861093904	1.5144655748860976	0.2866347546040306	5.698284151631073	5.777525303565481	0.8937335575384735	0.8297759878270321	0.9875214349716008	0.6256871433271775	0.12967782816804047	1.9223948192372733	1.8655574446134813	0.9335073011673878	0.84683961882191	0.2155263915204626	0.2008655979997261	0.07940394021596826	1.147783787612327	1.1072731872591672	0.9171805268967553	0.8532229571853139
11341.0	4.505187769100879	2.7943538258391714	0.526004412100088	7.406477003319221	7.509040938534508	0.9370673987112125	0.8631663930925425	0.9992449196507416	0.9008537526261228	0.253594509839712	4.134945884283283	3.7853277280043907	0.9434507370746165	1.283862314170526	0.21539546993725409	0.21118076447738687	0.1480068498172335	2.8906586087684563	3.300674237214966	0.9640744656133189	0.8713297802278588	0.04562617174816973	0.04562617174816973	0.037770876755658433	3.206886359781839	3.1546522747495382	0.9722378527486353	0.9047201854933691	3.374575242833636	1.5080822365226936	0.2867656761872391	5.68478061818002	5.764758626838672	0.9018969446737898	0.8315560365989444	0.9939047733350047	0.6256871433271775	0.12993967133445752	1.9351614959640813	1.878324121340289	0.9271239628039838	0.8613863443206302	0.2155263915204626	0.19921647081102228	0.0796657833823853	1.162330513111047	1.1072731872591672	0.9107971885333513	0.8613863443206302
11380.0	4.517279682142142	2.8128290772438387	0.5295645096439126	7.424952254723889	7.546053534382543	0.9356557783014228	0.8599747239108405	0.9942732016971274	0.9040454218078247	0.2571546073835367	4.138137553464985	3.79385954350183	0.9420391166648268	1.287053983352228	0.21539546993725409	0.21118076447738687	0.14826869298365053	2.9208573448522643	3.3109861014843167	0.9562795068401253	0.863534821454665	0.045888014914586765	0.04562617174816973	0.037770876755658433	3.2218015136426814	3.1578439439312405	0.9789896194741619	0.9015285163116671	3.3877103479225665	1.5229973903835363	0.2886766465423599	5.689752336133635	5.771510393564199	0.9004853242640001	0.8400878520963833	0.9942732016971274	0.6292472408710021	0.13020151450087455	1.937309973098116	1.883295839293903	0.9320956807575982	0.8535913855474366	0.2137463427485503	0.2008655979997261	0.07992762654880234	1.146372167202537	1.1058615668493776	0.9157689064869656	0.8599747239108405
11419.0	4.516650455768103	2.824966527596607	0.5286744852579565	7.438132897124325	7.5574541280110665	0.9385866494712081	0.858302305489134	0.9989841216388249	0.9115795825691015	0.2550604680018548	4.16273534522114	3.8131171889422477	0.9495732774261036	1.288204805750101	0.214950457744276	0.21086667386761732	0.14826869298365053	2.918448069706313	3.3220803597894184	0.9701970059648061	0.8728490309878543	0.04562617174816973	0.04562617174816973	0.037770876755658433	3.222952336040554	3.158994766329113	0.9837005394158593	0.9044593874814524	3.40058465499958	1.5305315511448132	0.2886243990990074	5.714350127889789	5.778307697601231	0.901636146661873	0.845841964085748	0.9954240240950002	0.6283572164850459	0.13020151450087455	1.9338575059044971	1.884446661691776	0.9396298415188751	0.8529621591733971	0.21686142809939685	0.20055150738995653	0.07992762654880234	1.1493030383723224	1.1070123892472505	0.9215230184763301	0.8593454975368011
11458.0	4.523878281205958	2.8204708683553217	0.5277844608720003	7.436460478702618	7.571065291812326	0.933354133505677	0.8622763687065864	0.9873682673098899	0.9035238257839913	0.25500822055850225	4.151119490892205	3.823168255199682	0.9351341822775893	1.291135676919886	0.21437452396808943	0.20864161290272693	0.1485305361500676	2.918555700056519	3.322187990139624	0.9585811516358711	0.8676165150223232	0.04562617174816973	0.04536432858175268	0.037770876755658433	3.2365634998418136	3.159102396679319	0.9884114593575569	0.8992268715159213	3.394308946986382	1.5206957455877905	0.2884412300724464	5.697394127245117	5.787315571810998	0.896403630696342	0.8278427713934089	0.9838081697660652	0.6310272896429144	0.1304633576672916	1.9367883770742824	1.8863343408138942	0.9297940359618524	0.8576730791150947	0.2145054455512979	0.19832644642506614	0.07992762654880234	1.1458505711787037	1.105339970825544	0.9134672616912198	0.8558930303431824
11497.0	4.510082903223637	2.817355783004475	0.5286744852579565	7.418061811128806	7.553403480962759	0.9256357585633388	0.8645014296714768	0.9924165690943596	0.902188789205057	0.25716782073178834	4.151564503085183	3.806549636397782	0.940182484062059	1.2752539148422317	0.21488499695267174	0.2088902427208922	0.14839961456685907	2.907277227570356	3.3172928560168655	0.9490827279216205	0.8680615272153013	0.045495250164961205	0.045495250164961205	0.03763995517244991	3.233448414490967	3.1623706496918764	0.9852963740067103	0.904275173300391	3.399357248770851	1.5229208065526811	0.28908262464023726	5.696059090666182	5.774257050552922	0.8950685941174077	0.8346711219497909	0.988856471550535	0.6283572164850459	0.1303324360840831	1.9336732917234358	1.8796591579192232	0.9266789506110058	0.8545579937642482	0.21297402659755094	0.20048604659835229	0.08005854813201087	1.1473387754193487	1.1068281750661892	0.9103521763403732	0.8563380425361604
11536.0	4.5242156630487305	2.819765058150427	0.5295645096439126	7.411140321014373	7.557899140204045	0.9390316616641861	0.8615705585016915	0.993045795468399	0.9010379668071841	0.25424911775575465	4.156797019050714	3.8171222986790507	0.9418549024837655	1.282266479579675	0.21513362677083703	0.21118076447738687	0.14879237931648462	2.9206731306712035	3.3243054207543086	0.9606985822505556	0.8732940431808323	0.04562617174816973	0.04536432858175268	0.037770876755658433	3.2351208329126733	3.1729433119731443	0.9958690362879783	0.9031243509025182	3.404589764736383	1.5345366608816162	0.28820581360253283	5.701291606631714	5.792256243245262	0.9038612076267634	0.8381235891434097	0.9894856979245744	0.6292472408710021	0.13072520083370864	1.937125758917055	1.8884517714285787	0.9400748537118532	0.8615705585016915	0.2137463427485503	0.19934739239423083	0.08045131288163643	1.1543513401567922	1.1074574014402285	0.9155846923059043	0.8615705585016915
11575.0	4.511755321645344	2.819765058150427	0.5331246071877372	7.437534717269635	7.5657561920159395	0.9308682745288699	0.8551872201382875	0.9894856979245744	0.9074213051705879	0.25619281850667763	4.166740454957942	3.8107389603156463	0.9354715641203615	1.288649817943079	0.21351722997793543	0.21108257328998048	0.14885784010808892	2.9061264051724827	3.329645567070046	0.9606985822505556	0.8732940431808323	0.045691632539774006	0.04542978937335696	0.03783633754726271	3.2333407841407613	3.1693832144293195	1.0022523746513823	0.9031243509025182	3.396426377601067	1.5299333712901244	0.28988767118703873	5.700248414584047	5.782312807338034	0.8939177717195348	0.8381235891434097	0.9859256003807497	0.6328073384148267	0.13052881845889588	1.937125758917055	1.8866717226566665	0.9400748537118532	0.8534071713663752	0.21351722997793543	0.2011601715619453	0.08025493050682367	1.1543513401567922	1.1138407398036323	0.9155846923059043	0.8661738480931831
11614.0	4.519243945095116	2.824736776104041	0.5295645096439126	7.4304766152206865	7.598165498272483	0.9340599437105719	0.8601589380919019	1.0008407542415927	0.9060096847607984	0.2580710584659963	4.167108883320066	3.823874065404577	0.9404432820739759	1.2836780999894648	0.2170445971259579	0.21091892131096984	0.14905422248290168	2.9164382694418345	3.3363973337955724	0.946520285113958	0.8718824227710427	0.04562617174816973	0.04536432858175268	0.03803271992207548	3.2443895051343574	3.179695078698671	1.0026208030135049	0.8953293921293244	3.403178144326593	1.536685138015651	0.2901167839576536	5.69349664785852	5.777034754060997	0.9006695384450614	0.83671196873362	0.9799106903794684	0.6328073384148267	0.13072520083370864	1.9311108489157736	1.8870401510187893	0.9304998461667472	0.8583788893199895	0.21539546993725409	0.20303841152126398	0.08045131288163643	1.1401730430201944	1.1096058785742633	0.9141730718961146	0.8601589380919019
11653.0	4.531075060124463	2.839391131952967	0.5357946803456056	7.446174163117281	7.575438829911251	0.9387708636522694	0.8577496629459501	0.9956082382760616	0.9117637967501628	0.2577569678562267	4.174643044081343	3.8403084700254153	0.9352107661084447	1.2883890199311623	0.21659958493297982	0.2107357522844088	0.1493160656493187	2.9275325277469357	3.3538749304640776	0.9558344946471471	0.8712531963970033	0.04562617174816973	0.04562617174816973	0.037770876755658433	3.2501436171237224	3.18900928823186	1.0055516741832902	0.907466842482093	3.409669113040203	1.5278925245062953	0.29006453651430114	5.706370954935535	5.779228768506537	0.9046436016625137	0.8396428399034053	0.9956082382760616	0.6390375091165198	0.1309870440001257	1.9422051072208748	1.8782475375094334	0.938034006928024	0.8577496629459501	0.21468861457785898	0.2008133505563736	0.08045131288163643	1.152310493372963	1.1071966034283118	0.9153238942939875	0.8549264221263708
11692.0	4.521284791878945	2.8338978179755197	0.5411348266613426	7.4338669893756055	7.6076328754673845	0.9378808392663133	0.8604197361038186	0.9901149242986138	0.9080505315446274	0.2588106442211936	4.170929778875807	3.8411984944113713	0.942484128857805	1.2828957059537145	0.21383132058770493	0.21165850706616707	0.14938152644092298	2.929465744180559	3.334878083035577	0.9531644214892788	0.8785265591463634	0.045691632539774006	0.04542978937335696	0.038098180713679757	3.248210400690099	3.185296023026325	1.003618457749667	0.9065768180961369	3.4197657166091426	1.53872598479948	0.29124913446247647	5.713644317684894	5.790062228799721	0.9009303364569782	0.8323694771540451	0.9901149242986138	0.6336973628007829	0.131314347958147	1.9377549852910942	1.8873009490307058	0.9343207417224886	0.85047630019659	0.214093163754122	0.19995605656621956	0.08077861683965776	1.1485972281674275	1.1063065790423554	0.9225972570433477	0.8604197361038186
11731.0	4.528144188954678	2.8545670838257267	0.5402448022753864	7.462393307037706	7.5785849617814485	0.9358399924824841	0.8601589380919019	0.996237464650101	0.9060096847607984	0.26014568080012784	4.177052319227295	3.8345543580360504	0.9340599437105719	1.2836780999894648	0.21707732752176004	0.20930252451806813	0.14964336960734004	2.937368333303959	3.341737480111309	0.9575069130688536	0.8683223252272181	0.045691632539774006	0.045691632539774006	0.03783633754726271	3.2479496026781822	3.197801901741216	1.0125642389207337	0.8999326817208162	3.4184617265495585	1.542025284331388	0.29271509262461926	5.681036306455134	5.774517848564839	0.9052728280365531	0.83671196873362	0.996237464650101	0.6363674359586513	0.131314347958147	1.9311108489157736	1.885260102246877	0.9287197973948349	0.8502155021846732	0.2154282003330562	0.2012910931451538	0.08077861683965776	1.15115967097509	1.1106490706219305	0.9159531206680269	0.8519955509565855
11770.0	4.523064840650857	2.850224592246152	0.537574729117518	7.453753861190062	7.613279357106542	0.936100790494401	0.8586396873319062	0.9947182138901054	0.9126538211361191	0.25547965944798384	4.189036601918351	3.8411984944113713	0.9261573545871724	1.2793356084098897	0.21406043335831987	0.20984572789845263	0.14957790881573577	2.9312457929524713	3.3537217628023672	0.9513843727173665	0.8621997848757308	0.045888014914586765	0.04562617174816973	0.03803271992207548	3.2563737878254155	3.1952394589335533	1.010001796113071	0.9065768180961369	3.4222826221052998	1.5468893719347965	0.2898291200443876	5.686637250782788	5.781898841664406	0.8973702389131536	0.8323694771540451	0.9883348755267015	0.6408175578884321	0.1315107303329598	1.9331516956996024	1.880917610667302	0.937143982542068	0.856859638559994	0.21406043335831987	0.19992332617041741	0.08071315604805347	1.1532005177589193	1.1126899174057594	0.9225972570433477	0.856859638559994
11809.0	4.535862563897016	2.866582413036135	0.5429148754332549	7.483308880107677	7.755756111535815	0.9290116419261021	0.8660972642623277	0.9894091140937189	0.9119480109312241	0.25650060541714853	4.197231035573019	3.8557762664294417	0.948161657016314	1.2821898957488198	0.21290856580594664	0.21060483070120026	0.1498397519821528	2.945823564970542	3.3593992909608756	0.9460752729209798	0.8696573618061523	0.04562617174816973	0.04536432858175268	0.03803271992207548	3.260271267212012	3.211597279723536	1.0174593730434922	0.9012677182997504	3.435080345351458	1.5561269976371301	0.2928919579518816	5.706555169116595	5.791136467366739	0.9083879133873995	0.8380470053125543	0.9957924524571229	0.6390375091165198	0.13124888716654273	1.94877265976534	1.8901552363696357	0.9382182211090854	0.8597139258989238	0.21659958493297982	0.2009442721395821	0.08071315604805347	1.156054805097849	1.1073808176093731	0.9137280597031365	0.8597139258989238
11848.0	4.542690914453399	2.8762340044120966	0.5438048998192111	7.489400373939812	7.603811979911642	0.9358399924824841	0.8601589380919019	1.0008407542415927	0.9187763614876063	0.25898750954845595	4.204059386129401	3.8580013273943323	0.9468266204373799	1.2936215358966934	0.21513362677083703	0.21104984289417833	0.1498397519821528	2.9498286747073443	3.3634044006976787	0.9656703002041699	0.8828690507259382	0.04562617174816973	0.04562617174816973	0.037770876755658433	3.275999861627956	3.2219857278237436	1.0196844340083828	0.9080960688561324	3.4401286471359285	1.5647353969654243	0.2949860973335635	5.71516356844489	5.795141577103541	0.9070528768084654	0.8512586942323404	0.9944574158781887	0.6434876310463006	0.1315107303329598	1.9492176719583183	1.8906002485626139	0.9432665228935552	0.8665422764553058	0.21539546993725409	0.2015202059157687	0.08097499921447052	1.1611031068823188	1.1188124577572467	0.9241165078033433	0.8647622276833935
11887.0	4.5339748847748975	2.8746381698212455	0.5473649973630357	7.457237374903031	7.765331119080922	0.9388474474831248	0.8585631035010508	0.9928615812873377	0.9171805268967553	0.25875839677784107	4.215230228265357	3.870215361577957	0.9388474474831248	1.2920257013058425	0.21529727874984772	0.21108257328998048	0.15016705594017413	2.95209927298374	3.368191904470232	0.9559110784780027	0.873109828999771	0.04595347570619105	0.04542978937335696	0.03783633754726271	3.276184075809017	3.221433085280559	1.0226918890090233	0.9111035238567731	3.4449161509084814	1.5631395623745736	0.2937624652902874	5.711050828357881	5.7856886907007965	0.9036769934457021	0.8478828108695771	0.9992449196507416	0.6434876310463006	0.13157619112456406	1.952225126958959	1.8872243651998504	0.9416706883027042	0.8695497314559465	0.2154282003330562	0.20142201472836235	0.0810404600060748	1.1595072722914677	1.1126133335749042	0.9271239628039838	0.8695497314559465
11926.0	4.538317376354472	2.8715541309897494	0.5500350705209042	7.505344229056169	7.606558636900367	0.9403666982431202	0.8611255463087134	0.9890406857315963	0.9169197288848385	0.26019162454418165	4.213926238205773	3.8671313227464603	0.9431899390626997	1.2836015161586092	0.21468861457785898	0.21225395788990406	0.15010159514856983	2.9525753316960683	3.3671942497340694	0.9538702316941736	0.8664656926244503	0.045888014914586765	0.04562617174816973	0.038294563088492516	3.288689954523908	3.2193922384967295	1.0242111397690188	0.909062677072944	3.4446553528965644	1.5610987155907443	0.2934156442847157	5.716867033385947	5.795371328596109	0.9034161954337853	0.8376785769504316	0.9972040728669125	0.6425976066603445	0.13177257349937682	1.9473610393555505	1.8997302439147417	0.9350265519273834	0.8565222567172218	0.2148195361610675	0.2009442721395821	0.08097499921447052	1.1574664255076388	1.1105724867910751	0.9250831160201548	0.8629055950806257
11965.0	4.528558154628305	2.8710014884465656	0.5429148754332549	7.465324178207492	7.600665848041446	0.9288274277450408	0.8595297117178624	0.9956082382760616	0.9071605071586712	0.25864068854288425	4.208770306071099	3.850988762656889	0.9398140556999364	1.28660897115925	0.21478680576526538	0.20879205153348582	0.15029797752338264	2.9456393507894805	3.366335271867464	0.9522743971033225	0.875856485988495	0.04556071095656547	0.045298867790148425	0.03796725913047122	3.2707673456624247	3.214236306362054	1.0243953539500803	0.901083504118689	3.443059518305713	1.5612829297718056	0.29529388424403447	5.690044180664902	5.787392155641854	0.9082036992063383	0.8378627911314929	0.9874448511407452	0.6390375091165198	0.13170711270777258	1.9386450096770502	1.8963543605519781	0.93165066856462	0.8531463733544584	0.21478680576526538	0.2028225120989008	0.0811713815892833	1.1558705909167877	1.1071966034283118	0.9089405559305835	0.8595297117178624
12004.0	4.542430116441481	2.8813133527159165	0.5500350705209042	7.483062572887915	7.77809779580773	0.940182484062059	0.8563380425361604	0.9941966178662719	0.9121322251122855	0.26058438929380723	4.225465508703853	3.880450642016452	0.9465658224254629	1.2933607378847767	0.21290856580594664	0.20882478192928794	0.15036343831498689	2.962334553422236	3.384073666547886	0.9636294534203408	0.8826082527140215	0.045888014914586765	0.04536432858175268	0.037770876755658433	3.2874625482951796	3.226328219403318	1.02580697435987	0.9060552220723033	3.4579746721665563	1.5680346964973324	0.29571937938946213	5.706002526573411	5.807647455818433	0.9113953683880403	0.8492178474485113	0.9941966178662719	0.6420615560912215	0.13203441666579385	1.945396776402577	1.9048861760494171	0.9430057248816384	0.8627213808995644	0.2148195361610675	0.20463529126661525	0.08123684238088756	1.160842308870402	1.1203317085172424	0.9185155634756895	0.8708847680348808
12043.0	4.5251822712655425	2.8765258489433636	0.5464749729770796	7.440587709581781	7.590906626315278	0.9336149315175937	0.8579338771270115	0.9858490165498943	0.9119480109312241	0.2589679925009055	4.204351230660668	3.865719702336671	0.9382182211090854	1.2804098469769074	0.21650139374557342	0.21063756109700238	0.15042889910659116	2.9547238088301033	3.3700795835923496	0.9506785625124716	0.8678773130342399	0.045691632539774006	0.04542978937335696	0.03783633754726271	3.285498285342206	3.2162005693150277	1.021019470587317	0.899487669527838	3.4386404428952826	1.5632471927247793	0.2958830313684728	5.703731928297016	5.772292787599949	0.9002245262520833	0.836266956540642	0.9904523061413859	0.6425976066603445	0.13209987745739815	1.93422593426662	1.892978477189215	0.9318348827456814	0.8643172154904154	0.2147213449736611	0.2012388457018013	0.08130230317249185	1.1478914179625326	1.1119841072008647	0.9137280597031365	0.8579338771270115
12082.0	4.527407332230434	2.88973753786315	0.5473649973630357	7.471293550897268	7.617621848686117	0.9340599437105719	0.8565988405480772	0.9926773671062764	0.9060096847607984	0.25769841671357563	4.216826062856208	3.857264470670087	0.9404432820739759	1.2790748103979732	0.2149699747918264	0.21114803408158472	0.15029797752338264	2.9444885283916076	3.371567787832995	0.946520285113958	0.8665422764553058	0.04556071095656547	0.04556071095656547	0.03796725913047122	3.295886733442413	3.2265890174152343	1.0214644827802952	0.8981526329489038	3.4546753726346484	1.5700755432811615	0.2930952499756475	5.706263324585328	5.779121138156331	0.9006695384450614	0.8476985966885157	0.9880740775147847	0.6434876310463006	0.13223079904060667	1.9410542848230021	1.885260102246877	0.9368831845301512	0.8647622276833935	0.21523181795824345	0.1998383483312628	0.08143322475570035	1.1547197685189148	1.114209168165755	0.9223364590314309	0.8665422764553058
12121.0	4.544731761237227	2.8836149975116623	0.5482550217489919	7.47824402259601	7.616408933249544	0.9407040800858926	0.85047630019659	0.9865548267547892	0.9126538211361191	0.25817615930235577	4.22064695841195	3.883795478859865	0.9407040800858926	1.2857189467732937	0.2137985901919028	0.2113639335039479	0.15062528148140392	2.966416246989894	3.3764318754364036	0.9595477598526828	0.8703631720110472	0.045888014914586765	0.04562617174816973	0.03803271992207548	3.2979275802262418	3.2250697666552393	1.0316687166994405	0.8938101413693289	3.462056365734214	1.5784997284283944	0.2938348357308448	5.697623878737684	5.800312000030372	0.9073136748203822	0.8387528155174491	0.9883348755267015	0.6443776554322568	0.13255810299862794	1.9476984211983228	1.8954643361660222	0.937143982542068	0.8604197361038186	0.21392951177511133	0.200316090920043	0.0814986855473046	1.1503772769393397	1.1144699661776718	0.9208172082714354	0.8668030744672226
12160.0	4.539207400740429	2.9022744630973913	0.5553752168366412	7.470202756603054	7.7749061266260275	0.9440799634486559	0.8620155706946696	0.9963140484809565	0.9224130428622864	0.2602507816364873	4.238263231950011	3.884348121403049	0.9341365275414273	1.2844915405445654	0.21548044777640876	0.21152758548295852	0.15095258543942525	2.9697921303526575	3.3940481489744654	0.9565403048520421	0.8719590066018981	0.045691632539774006	0.04542978937335696	0.038098180713679757	3.3030835123609172	3.233785796333739	1.0432079871975202	0.901789314323584	3.4753756850042063	1.5836556605630703	0.29782042842009715	5.720580298591482	5.79982145052589	0.9106895581831456	0.8403486501083001	0.9980940972528687	0.649519133021643	0.13262356379023224	1.9528543533329985	1.8906768323934693	0.9405198659048313	0.8683989090580736	0.21574229094282582	0.20390891885966977	0.08182598950532592	1.1537531603021032	1.117845849540435	0.9241930916341987	0.8683989090580736
12199.0	4.5330082765580855	2.9006786285065402	0.5589353143804657	7.491441220723642	7.615059405878455	0.936100790494401	0.8586396873319062	0.9947182138901054	0.9144338699080314	0.262129021595806	4.233107299815336	3.882752286812198	0.936100790494401	1.2892790443171185	0.21557863896381513	0.20971480631524408	0.151148967814238	2.96003290862649	3.38889221683979	0.9549444702611911	0.8685831232391349	0.04562617174816973	0.04536432858175268	0.03803271992207548	3.3014876777700666	3.2357500592867128	1.033448765471353	0.9001934797327329	3.4673965120499513	1.5792365851526398	0.29778769802429494	5.71008422014107	5.776558695348669	0.9044904340008029	0.8341495259259575	1.0028816010254218	0.6443776554322568	0.1322962598322109	1.9430951316068312	1.899024433709847	0.9389240313139803	0.8668030744672226	0.21392951177511133	0.20374526688065908	0.08176052871372165	1.1567606153027437	1.1162500149495842	0.92437730581526	0.8685831232391349
12238.0	4.53876238854745	2.9099928380397295	0.554485192450685	7.49615214066534	7.6236367586873985	0.9390316616641861	0.8516271225944629	0.9958690362879783	0.9155846923059043	0.2599039606309156	4.230698024669384	3.8846399659343165	0.9436349512556779	1.282266479579675	0.21513362677083703	0.21091892131096984	0.15088712464782097	2.9693471181596793	3.3992496184206464	0.956095292659064	0.8715139944089201	0.04562617174816973	0.04562617174816973	0.03803271992207548	3.300858451396027	3.2468443175918145	1.036379636641138	0.9095076892659222	3.470327383219737	1.583210648370092	0.2993845777696463	5.7094549937670305	5.788696145701438	0.9056412563986758	0.846286976278726	0.9958690362879783	0.6444708312371732	0.13255810299862794	1.9506292923681081	1.9047785456992112	0.9400748537118532	0.8551872201382875	0.21526454835404557	0.20178204908218575	0.08176052871372165	1.1579114377006168	1.117400837347457	0.9237480794412206	0.8615705585016915
12277.0	4.538425006704678	2.9060953586531326	0.5527051436787727	7.476971079055778	7.627596331112697	0.9415175206409933	0.8523329327993578	0.9838081697660652	0.9116872129193074	0.2609249066000803	4.244907368325332	3.8924659712268603	0.9315740847337646	1.28297228978457	0.2124635536129686	0.21002889692501367	0.15141081098065506	2.965449638773082	3.3925288982144695	0.9631844412273627	0.8739998533857272	0.04562617174816973	0.04536432858175268	0.03803271992207548	3.2987410207813426	3.2482869845209543	1.0307021084826289	0.8910634843806051	3.474593290968456	1.5828732665273197	0.2969763477781948	5.709117611924258	5.797995864442472	0.9063470666035706	0.8406094481202169	0.9919715569013816	0.6488277773620376	0.132819946165045	1.9467318129815112	1.896277776721123	0.9361773743252564	0.8558930303431824	0.21424360238488088	0.20267207346814192	0.0820223718801387	1.1504538607701953	1.1035599220536316	0.9198506000546238	0.8640564174784986
12316.0	4.536353113401499	2.922867145116743	0.5571552656085534	7.488402719203652	7.630127727401009	0.9320190969267427	0.8563380425361604	0.9924165690943596	0.9185155634756895	0.2613371883972562	4.249955670109802	3.903897611374734	0.9384024352901467	1.2880205915690397	0.21452496259884835	0.21044117872218962	0.1513453501890508	2.975101230149044	3.402917346314676	0.9636294534203408	0.8744448655787053	0.04556071095656547	0.04556071095656547	0.03796725913047122	3.3066125633853916	3.259718624668828	1.0439137974024149	0.9106585116637949	3.479641592752926	1.5914816658556141	0.2995614430969087	5.720549252072131	5.791627016871223	0.9050120300246363	0.8492178474485113	0.9924165690943596	0.6461577042041691	0.13275448537344073	1.953560163537893	1.8995460297336804	0.941225676109726	0.8609413321276521	0.21465588418205683	0.20486440403723016	0.08195691108853444	1.1590622600984897	1.11855165974533	0.9185155634756895	0.8627213808995644
12355.0	4.541279294043608	2.9089496459920623	0.5580452899945095	7.504315527800656	7.7876728033528355	0.9436349512556779	0.8488038817748835	0.9912657466964867	0.9237480794412206	0.2620767741524535	4.2559250427995785	3.906306886520686	0.9354715641203615	1.282266479579675	0.21513362677083703	0.21091892131096984	0.15141081098065506	2.974687264475416	3.4071066702325408	0.9543152438871516	0.8732940431808323	0.04562617174816973	0.04562617174816973	0.03803271992207548	3.3243054207543086	3.2468443175918145	1.0399397341849625	0.9031243509025182	3.4802708191269653	1.5903308434577412	0.30017010726889737	5.717312045578925	5.792993099969507	0.9056412563986758	0.839903637915322	0.9912657466964867	0.6490741208286649	0.13308178933146203	1.9495861003204409	1.8983952073358072	0.9319114665765369	0.8597905097297791	0.21526454835404557	0.2036930194373066	0.0820223718801387	1.159691486472529	1.1127975477559655	0.9255281282131329	0.8633506072736038
12394.0	4.53876238854745	2.9224531794431154	0.5651654850821588	7.512478914935972	7.8132061568064515	0.9390316616641861	0.8679538968650955	0.9976490850598907	0.9191447898497289	0.26398774450757434	4.261265189115315	3.9045268377487736	0.9354715641203615	1.2904298667149914	0.21513362677083703	0.2091388725390575	0.15141081098065506	2.980027410791153	3.4170501061397696	0.956095292659064	0.8732940431808323	0.04562617174816973	0.04536432858175268	0.03803271992207548	3.3278655182981334	3.26212789981478	1.048103121320279	0.8985210613110264	3.490214255034194	1.5956709897734782	0.29825913691377653	5.736462060669137	5.794036292017175	0.9120245947620798	0.8498470738225506	0.9912657466964867	0.642690782465261	0.132819946165045	1.9478060515485287	1.9101186920149484	0.9436349512556779	0.8633506072736038	0.21513362677083703	0.2036930194373066	0.08228421504655573	1.1515280993372128	1.117400837347457	0.9319114665765369	0.8651306560455161
12433.0	4.547217620214035	2.9283915056135417	0.560715363152378	7.505956899703012	7.8004394800796435	0.9467500366065242	0.8565222567172218	0.9908207345035086	0.9250831160201548	0.26364092350200263	4.272543661601478	3.9094219718715326	0.9431899390626997	1.2917649032939256	0.21630501137076064	0.21222122749410194	0.15160719335546785	2.9959091728688074	3.422988432310195	0.9574303292379982	0.8746290797597666	0.04556071095656547	0.04556071095656547	0.03796725913047122	3.3292005548770676	3.2698462747571178	1.0394947219919843	0.9044593874814524	3.495109389156953	1.6079926543073082	0.30186517820165504	5.739577146019984	5.810654910819075	0.9115795825691015	0.8494020616295725	0.9972040728669125	0.6532778992918183	0.1330163285398578	1.9619077648542707	1.9114537285938824	0.9495732774261036	0.8629055950806257	0.21643593295396912	0.20486440403723016	0.08221875425495148	1.1610265230514634	1.1286793098336199	0.9268631647920671	0.8710689822159421
12472.0	4.552710934191482	2.9338848195909897	0.5589353143804657	7.540974186078724	7.838739510260067	0.9394766738571643	0.8584554731508449	0.9963140484809565	0.9241930916341987	0.2647273302627716	4.264533442127872	3.927681962575788	0.9405198659048313	1.2890948301360572	0.2135694774212879	0.21152758548295852	0.15199995810509342	2.9914590509390266	3.4320418438314673	0.9611435944435338	0.8719590066018981	0.045691632539774006	0.04542978937335696	0.038098180713679757	3.336473917626428	3.2653961528273374	1.0467680847413448	0.9035693630954962	3.5041628006782255	1.607102629921352	0.3014333793569287	5.728006829002553	5.808721694385451	0.9106895581831456	0.8421286988802124	0.9945339997090441	0.6512991817935553	0.13340909328948336	1.949294255789174	1.9070036066641018	0.9486832530401476	0.8620155706946696	0.21739141813152957	0.202521634837383	0.08234967583816001	1.1647397882569988	1.124229187903839	0.9195898020427071	0.8701789578299859
12511.0	4.554414399132538	2.939148382075871	0.5651654850821588	7.531997358388306	7.65131858927505	0.9312367028909925	0.8519955509565855	0.9880740775147847	0.9159531206680269	0.2642823180697935	4.277960391748071	3.918398799561949	0.9404432820739759	1.2872381975332894	0.2150354355834307	0.21095165170677196	0.15199995810509342	2.996722613423908	3.4284051624567873	0.959286961840766	0.8701023739991303	0.045691632539774006	0.04542978937335696	0.0383600238800968	3.3381773825674843	3.2852064408109385	1.0530748392738931	0.8999326817208162	3.514029652754598	1.6070260460904966	0.3009883671639506	5.739653729850838	5.808645110554595	0.9134362151718693	0.8448753558689364	1.0026208030135049	0.6494425491907875	0.13340909328948336	1.9545578182740555	1.89876363569793	0.9404432820739759	0.8647622276833935	0.21516635716663918	0.20194570106119641	0.08261151900457706	1.1628831556542312	1.114209168165755	0.9241165078033433	0.8665422764553058
12550.0	4.55742185413318	2.9485391754399153	0.5651654850821588	7.5339616213412794	7.829164502714962	0.9342441578916332	0.8613863443206302	0.9992449196507416	0.9207406244405799	0.2643805092571999	4.280967846748711	3.9359529800613102	0.9434507370746165	1.29024565253393	0.21678275395954083	0.20900795095584895	0.15219634047990616	3.0078934555598655	3.434972715001253	0.9640744656133189	0.873109828999771	0.04562617174816973	0.04536432858175268	0.03803271992207548	3.345788127159617	3.2718871215409466	1.0560822942745336	0.9047201854933691	3.508873720619923	1.6118135498630495	0.29956835274586174	5.716390974673619	5.791028837016533	0.9118403805810184	0.8496628596414892	0.9928615812873377	0.6496267633718488	0.13360547566429612	1.9575652732746958	1.916317816197291	0.9434507370746165	0.8631663930925425	0.21526454835404557	0.20191297066539426	0.08254605821297277	1.1595072722914677	1.118996671938308	0.9370673987112125	0.8695497314559465
12589.0	4.560843274807448	2.94987421201885	0.5678355582400273	7.5373830420155485	7.644980788223151	0.9483458711973753	0.8609413321276521	0.9987999074577636	0.9266789506110058	0.2623845610629244	4.2940263680067865	3.944408211727894	0.9511691120169545	1.2915806891128643	0.21630501137076064	0.21044117872218962	0.1521308796883019	3.00210829705115	3.446251187487415	0.9636294534203408	0.872664816806793	0.04556071095656547	0.045298867790148425	0.03796725913047122	3.350683261282376	3.2849456427990216	1.0556372820815556	0.9124385604357073	3.5183721443341733	1.6213119735773	0.3010015805122024	5.745776270202326	5.8293143764048025	0.9131754171599525	0.8492178474485113	1.0069632945930798	0.6537850407703623	0.13354001487269188	1.9698869378085258	1.9112695144128211	0.9511691120169545	0.8627213808995644	0.21287583541014451	0.2051262472036472	0.08274244058778557	1.1690056960057182	1.1302751444244707	0.934842337746322	0.8708847680348808
12628.0	4.555457591180206	2.9554751563465036	0.5687255826259835	7.523097114528745	7.658438784362699	0.9340599437105719	0.8565988405480772	0.9926773671062764	0.9159531206680269	0.2628950340475068	4.302450553154019	3.942888960967898	0.9386632333020635	1.2936215358966934	0.21668456277213444	0.21095165170677196	0.15252364443792749	3.0077092413788034	3.433745308772524	0.9575069130688536	0.8764857123625343	0.04595347570619105	0.04542978937335696	0.038098180713679757	3.3509440592942923	3.2852064408109385	1.0512947905019807	0.9063160200842202	3.523236231937582	1.616969481997725	0.3015120534967847	5.734313583535101	5.80361129956228	0.9088329255803778	0.8448753558689364	1.0026208030135049	0.6541679236777743	0.13367093645590042	1.9527777695021429	1.910487120377071	0.9450465716654675	0.8665422764553058	0.2150354355834307	0.20207662264440493	0.0828733621709941	1.1582798660627394	1.1205925065291589	0.9287197973948349	0.8629821789114811
12667.0	4.561242749688921	2.959480266083306	0.5696156070119396	7.529188608360882	7.857889525350279	0.9408882942669539	0.8570438527410553	0.9966824768430791	0.9181781816329173	0.2635364286152976	4.30185237329933	3.9433339731608763	0.9454915838584457	1.2912433072700922	0.21515314381838746	0.21311125188005808	0.15239272285471894	3.0099343023436944	3.4569004335995386	0.9579519252618318	0.8769307245555125	0.04556071095656547	0.045298867790148425	0.03796725913047122	3.346785781895779	3.3044951327707066	1.053519851466871	0.9131443706406022	3.5325814879901207	1.6128112045992116	0.30241529123099264	5.733715403680412	5.80583636052717	0.9074978890014436	0.8435403192900021	0.9984625256149915	0.6586180456075551	0.1338018580391089	1.9613861688304373	1.9091520837981366	0.9391082454950417	0.8588239015129677	0.21363493821289217	0.20245617404577876	0.08248059742136853	1.156944829483805	1.1164342291306455	0.9227814712244091	0.8669872886482839
12706.0	4.561948559893816	2.9619661250601133	0.5678355582400273	7.51860145528746	7.657809557988659	0.9334307173365324	0.8577496629459501	1.0002115278675532	0.9171039430658998	0.2644591833970559	4.300041278008068	3.939436493774279	0.938034006928024	1.2883890199311623	0.2126467226395296	0.21047390911799174	0.15272002681274024	3.0070800150047643	3.440236277486134	0.9540544458752349	0.875856485988495	0.04562617174816973	0.04536432858175268	0.03803271992207548	3.347491592100674	3.283534022389232	1.0460622745364498	0.8993034553467767	3.526903959831612	1.6135170148041063	0.3037308107623764	5.72908106756957	5.805498978684398	0.9117637967501628	0.8460261782668093	0.9892248999126576	0.6523734203605727	0.13386731883071318	1.962091979035332	1.914461183594523	0.93165066856462	0.8613097604897748	0.21455769299465044	0.2015988800556247	0.08254605821297277	1.164033978052104	1.1235233776989442	0.9252673302012161	0.8659130500812664
12745.0	4.55980008275978	2.965157794241815	0.5713956557838519	7.531736560376389	7.854697856168578	0.940182484062059	0.8563380425361604	0.9987999074577636	0.9220756610195141	0.26449191379285797	4.315693288593156	3.949011501319385	0.9493890632450424	1.2898006403409519	0.2145904233904526	0.21037571793058535	0.1527854876043445	3.014568638454536	3.444471138715503	0.9618494046484285	0.8808282039421093	0.04595347570619104	0.04542978937335695	0.03809818071367974	3.3624067459615166	3.3020092737938995	1.0574173308534678	0.9060552220723033	3.5336557265571384	1.6266521198930368	0.30363261957497006	5.7322727367512725	5.818634083773329	0.9067920787965486	0.8492178474485113	1.0005799562296758	0.6509617999507831	0.13393277962231745	1.9670636969889463	1.92121295032005	0.9483458711973753	0.8645014296714768	0.21472134497366108	0.2035425808065477	0.08287336217099409	1.1690056960057182	1.1284950956525586	0.928458999382918	0.8691047192629684
12784.0	4.5665828960046575	2.972983799534359	0.5731757045557643	7.553802955844232	7.845122848623471	0.9444483918107786	0.8588239015129677	0.9949024280711668	0.9135748920414257	0.2637000805943083	4.307192519615067	3.9422907811132086	0.9408882942669539	1.285903160954355	0.2170968445693104	0.2113639335039479	0.15298186997915728	3.0177913541555887	3.457637290323784	0.9615120228056564	0.8705473861921085	0.04562617174816973	0.04536432858175268	0.03803271992207548	3.360289315346832	3.3027150839987947	1.0552999002387835	0.9067610322771982	3.5379216343058584	1.6245346892783525	0.306662727086662	5.740098742043816	5.822899991522048	0.9110579865452682	0.8471004168338268	0.9966824768430791	0.6534476589275902	0.1341291619971302	1.9631662176023497	1.9127121813419614	0.9408882942669539	0.8669872886482839	0.2136676686086943	0.2043998747967017	0.08306974454580686	1.156944829483805	1.1245976162659617	0.9309448583597253	0.8705473861921085
12823.0	4.568178730595509	2.9763596828971224	0.5731757045557643	7.591306101196752	7.835547841078366	0.9343207417224886	0.8586396873319062	0.9964982626620178	0.9261573545871724	0.26383100217751676	4.31339164379741	3.9520500028393766	0.9470874184492966	1.2956623826805225	0.2153167957973981	0.2113639335039479	0.15298186997915728	3.0122669936587902	3.463836414506127	0.9531644214892788	0.8785265591463634	0.04562617174816973	0.04536432858175268	0.03803271992207548	3.365445247481508	3.3043109185896458	1.0568957348296344	0.9019735285046453	3.5476808560320254	1.6325138622326074	0.3067936486698705	5.729971091955527	5.8305728291528816	0.9172571107276108	0.8469162026527655	1.0046616497973342	0.655043493518441	0.13439100516354724	1.9711453905566045	1.9125279671609001	0.9470874184492966	0.8621997848757309	0.21557863896381513	0.20453079637991023	0.0833315877122239	1.1684840999818848	1.1198101124934088	0.9261573545871724	0.8621997848757309
12862.0	4.579241942381261	2.9828196050913816	0.5705056313978958	7.569285243040414	7.905764563075809	0.946120810232485	0.860496319934674	0.9919715569013816	0.9262339384180277	0.26427601437049486	4.321631614763582	3.966673312168952	0.9443407614605726	1.291135676919886	0.21220171044655153	0.2097670537585966	0.15324371314557433	3.0304504005321906	3.4639129983369825	0.9550210540920465	0.8722198046138149	0.04562617174816973	0.04536432858175268	0.038294563088492516	3.367301880084276	3.3143309383277293	1.0587523674324022	0.9119935482427293	3.545977391090968	1.6279871564719712	0.30407132806864956	5.738211062921699	5.824572409943754	0.9145104537388868	0.8505528840274454	1.0001349440366978	0.6505167877578049	0.13439100516354724	1.9666186847959684	1.9143845997636677	0.9361773743252564	0.8640564174784986	0.21398175921846385	0.2030648382177675	0.0833315877122239	1.16856068381274	1.1198866963242642	0.92801398718994	0.8722198046138149
12901.0	4.5665518494853075	2.9782928993307456	0.5749557533276766	7.566232250728269	7.873847871258788	0.9334307173365324	0.8577496629459501	0.9938281895041492	0.9188839918378121	0.26498286972989	4.308941521867629	3.963926655180228	0.9334307173365324	1.28660897115925	0.21277764422273815	0.21047390911799174	0.15324371314557433	3.020583548455818	3.4693297284835745	0.9586577354667265	0.869473147625091	0.04562617174816973	0.04562617174816973	0.03803271992207548	3.369158512687043	3.3105410892913385	1.0577857592155904	0.907466842482093	3.543230734102244	1.6252404994832472	0.30477818342804464	5.734421213885307	5.81292550909547	0.9117637967501628	0.8524095166302132	0.9973882870479738	0.654153469132485	0.1346528483299643	1.962091979035332	1.914461183594523	0.944417345291428	0.8613097604897748	0.21455769299465044	0.2037716935771626	0.0833315877122239	1.1658140268240165	1.120700136879365	0.9234872814293038	0.8676930988531788
12940.0	4.574117056765935	2.9858581066113725	0.5758457777136328	7.586564134735704	7.886614547985598	0.9310524887099312	0.8581946751389282	0.9942732016971274	0.9257123423941942	0.2674043130695931	4.323626924235906	3.967931764917031	0.9438191654367392	1.2952173704875443	0.2146754012296072	0.210722538936157	0.1531127915623658	3.0146452222853917	3.4669514998569735	0.9608827964316169	0.8780815469533854	0.045495250164961205	0.04523340699854416	0.03816364150528399	3.3713835736519338	3.3145461990281415	1.0582307714085686	0.9079118546750711	3.54901589261096	1.642012285946858	0.30515773482941844	5.7448096619855145	5.822270765148009	0.9168120985346326	0.851074480051279	0.997833299240952	0.6609818196888668	0.13426008358033875	1.972480427135539	1.9156430525117467	0.9502025038001432	0.8681381110461568	0.2130262740409034	0.20388940181211937	0.08320066612901539	1.1662590390169942	1.1257484386638348	0.9257123423941942	0.8617547726827528
12979.0	4.567365290040408	2.984446486201583	0.5794058752574573	7.54850834684	7.880231209622193	0.9324641091197208	0.8532229571853139	0.9910815325154254	0.9225206732124922	0.2655588035060765	4.329641834237187	3.9700802420510657	0.9306840603478085	1.283862314170526	0.2147408620212115	0.2107879997277613	0.15350555631199136	3.01145355310369	3.4772633641263244	0.9495277401145987	0.8713297802278588	0.04562617174816973	0.04536432858175268	0.038294563088492516	3.3628517581544948	3.3170010114855986	1.0614224405902706	0.8983368471299651	3.544044174657345	1.6452039551285598	0.30713416597614357	5.732717748944251	5.825462434329711	0.909017139761439	0.8450595700499977	1.0028050171945662	0.6531868609156735	0.1346528483299643	1.9692887579538367	1.9152746241496241	0.9388474474831248	0.8585631035010508	0.21322265641571622	0.20408578418693213	0.0833315877122239	1.1648474186072046	1.1225567694821326	0.9207406244405799	0.8649464418644548
13018.0	4.561395917350632	2.99198064696286	0.5749557533276766	7.590906626315278	7.896189555530703	0.9353949802895061	0.8543737795831868	0.9940124036852106	0.9254515443822775	0.2653756344795155	4.329749464587393	3.972274256496606	0.9382182211090854	1.285013136568399	0.2126467226395296	0.21225395788990406	0.15376739947840842	3.0243278601807035	3.4819742840680217	0.9524586112843838	0.8760407001695563	0.04562617174816973	0.04536432858175268	0.038294563088492516	3.3757260652315084	3.321711931427296	1.0561899246247395	0.9040909591193297	3.556918481734359	1.6435315367068535	0.3054327913440873	5.734605428066368	5.811329674504618	0.9165513005227159	0.8462103924478706	1.0021757908205269	0.6543376833135464	0.1346528483299643	1.9686595315797972	1.918205495319409	0.9463816082444017	0.861493974670836	0.21633774176656276	0.20199164480525028	0.08359343087864095	1.1642181922331654	1.120147494336181	0.9218914468384528	0.8678773130342399
13057.0	4.565661825099351	2.9998066522554043	0.5767358020995889	7.571725564705716	7.873847871258788	0.936100790494401	0.8522563489685023	0.9947182138901054	0.9197740162237684	0.2645838012809658	4.340398710699516	3.976540164245325	0.942484128857805	1.2892790443171185	0.21528406540159595	0.21120028152493725	0.15370193868680415	3.026813719157511	3.4727366583656885	0.9613278086245951	0.8767465103744512	0.04556071095656547	0.045298867790148425	0.03796725913047122	3.3899354088874567	3.3277578879479277	1.0650591219649508	0.9065768180961369	3.5640076303026578	1.6460173956836606	0.3082010556893621	5.737397622366597	5.832659213248215	0.9126538211361191	0.8486962514246776	0.99827831143393	0.6632068806537572	0.13484923070477708	1.9629820034212884	1.9125279671609001	0.9470874184492966	0.8621997848757309	0.2154149869848045	0.2027180172121958	0.08352797008703669	1.1667040512099724	1.1180300637214966	0.9261573545871724	0.8749664616025389
13096.0	4.578904560538488	2.99702894874733	0.5829659728012819	7.584231443420607	7.921722908984319	0.9340599437105719	0.8647622276833935	0.9862940287428724	0.9276766053471679	0.26796072979822927	4.342961153507179	3.986222802140637	0.9386632333020635	1.2936215358966934	0.21279716127028853	0.21075526933195915	0.15370193868680415	3.0364963570528225	3.485242537080579	0.9656703002041699	0.881089001954026	0.04556071095656547	0.04503702462373139	0.038229102296888265	3.38967461087554	3.3321003795275024	1.0630182751811215	0.9045359713123078	3.5573634939273373	1.65391998480706	0.30979793543471335	5.7521140712542245	5.807171397106105	0.9088329255803778	0.849478645460428	1.0044008517854173	0.6629460826418405	0.13484923070477708	1.9691045437727754	1.9250338458757912	0.9468266204373799	0.8665422764553058	0.21305900443670556	0.20405305379113003	0.08352797008703669	1.1564998172908272	1.1241526040729837	0.9304998461667472	0.8665422764553058
13135.0	4.580868823491461	3.0206601322866735	0.5794058752574573	7.616026014095267	7.931297916529425	0.9324641091197208	0.8550030059572262	0.9864782429239337	0.9243007219844046	0.26614795063051494	4.359472141958873	3.996350452228927	0.9406274962550372	1.2920257013058425	0.21289535245769492	0.21250258770806935	0.15389832106161694	3.0384606200057966	3.493590138396957	0.9576911272499149	0.8766699265435957	0.04549525016496122	0.045233406998544175	0.038163641505284014	3.4033623585076542	3.3394047887962133	1.0649825381340952	0.9065002342652815	3.5710512415594517	1.652324150216209	0.3077233131005819	5.734497797716163	5.825462434329711	0.9072370909895267	0.8386762316865937	1.001024968422654	0.6549669096875856	0.13504561307958987	1.9710688067257491	1.910671334558132	0.9470108346184412	0.8585631035010508	0.2149372443960243	0.20415124497853643	0.08346250929543245	1.1694507081986965	1.124336818254045	0.9306840603478085	0.873109828999771
13174.0	4.577385309778492	3.01509023447837	0.5802958996434135	7.6008190157031565	7.886614547985598	0.936100790494401	0.8540363977404146	0.9964982626620178	0.9279374033590847	0.26678934519830577	4.356725484970148	3.999987133603607	0.9407040800858926	1.292839141860943	0.2170968445693104	0.2130130606926517	0.1542910858112425	3.044920542200056	3.494403578952058	0.9549444702611911	0.8767465103744512	0.04562617174816973	0.04536432858175268	0.038294563088492516	3.4087790886542466	3.3402182293513136	1.0604558323734592	0.9083568668680493	3.567567727846482	1.6577408803628013	0.30901931558441537	5.741694576634668	5.832659213248215	0.9190371594995231	0.8550795897880816	1.0046616497973342	0.6586035910622657	0.13543837782921542	1.981088826463833	1.9270746926596205	0.9442641776297173	0.8621997848757309	0.2154477173806066	0.20466171796311877	0.08411711721147504	1.176647487117201	1.1261934508568126	0.9343207417224886	0.8685831232391349
13213.0	4.574117056765935	3.0146452222853917	0.5829659728012819	7.590430567602949	7.899381224712404	0.9374358270733352	0.8581946751389282	0.9896699121056357	0.9257123423941942	0.26634433300532767	4.3534572319575915	4.003102218954453	0.9420391166648268	1.2969974192594567	0.2147408620212115	0.21065707814455278	0.1542910858112425	3.039872240415586	3.503902002666308	0.9591027476597047	0.869918159818069	0.04562617174816973	0.04536432858175268	0.038294563088492516	3.408334076461269	3.3443765067498274	1.0646141097719726	0.9079118546750711	3.5742429107411535	1.660855965713648	0.31048527374655815	5.731306128534461	5.832214201055237	0.918592147306545	0.8482512392316996	0.997833299240952	0.6627618684607792	0.1351765346627984	1.980643814270855	1.926629680466642	0.9484224550282307	0.8681381110461568	0.21487178360442	0.2043476273533492	0.08385527404505799	1.1662590390169942	1.127528487435747	0.9274923911661066	0.8681381110461568
13252.0	4.582464658082312	3.0212127748298565	0.5829659728012819	7.595218071375502	7.921722908984319	0.9358399924824841	0.8502155021846732	1.0008407542415927	0.9322798949386595	0.2646297450250197	4.361067976549725	4.005066481907427	0.9514299100288715	1.2918414871247812	0.21480632281281573	0.21250258770806935	0.15416016422803397	3.0499998905038757	3.502306168075457	0.9511235747054496	0.8683223252272181	0.045495250164961205	0.04523340699854416	0.03816364150528399	3.4230650161410505	3.3509440592942923	1.0601950343615423	0.9045359713123078	3.5797672712379516	1.6674235182581132	0.30877068576625005	5.764143891256787	5.835221656055879	0.9169963127156939	0.8512586942323404	1.0026208030135049	0.6565627442784367	0.13530745624600693	1.979047979680004	1.9222106050562118	0.9468266204373799	0.8665422764553058	0.2130262740409034	0.20415124497853643	0.08398619562826651	1.174606640333372	1.1277127016168083	0.9351031357582389	0.8683223252272181
13291.0	4.578275334164449	3.0323070331349586	0.5856360459591504	7.577525214006586	7.92491457816602	0.9415941044718487	0.8595297117178624	0.9956082382760616	0.9334307173365324	0.26774483037586616	4.3647357044437545	4.004437255533388	0.938034006928024	1.2883890199311623	0.21436131061983765	0.21027752674317896	0.15416016422803397	3.0610941488089773	3.5116203776086463	0.9522743971033225	0.869473147625091	0.045495250164961205	0.04523340699854416	0.03842548467170104	3.424215838538923	3.345711543328761	1.0677291951228192	0.9056867937101807	3.590124672818808	1.6568508559768451	0.31036756551160133	5.739761360201045	5.844229530265645	0.9117637967501628	0.8559696141740378	1.0055516741832902	0.6640969050397134	0.13530745624600693	1.9720354149425607	1.9279647170455765	0.9479774428352526	0.8676930988531788	0.21436131061983765	0.20383715436876682	0.08398619562826651	1.1739774139593326	1.127083475242769	0.93165066856462	0.869473147625091
13330.0	4.585840541445076	3.0291919477841116	0.5865260703451066	7.600067668186757	7.92491457816602	0.9356557783014228	0.8581946751389282	0.992493152925215	0.9193290040307902	0.26660617617174476	4.359840570320996	4.000278978134874	0.9466424062563185	1.2952173704875443	0.2165209107931238	0.2107879997277613	0.1542910858112425	3.0515957250947268	3.499298713074817	0.9608827964316169	0.869918159818069	0.04562617174816973	0.04536432858175268	0.038294563088492516	3.421837609912322	3.352539893885144	1.066394158543885	0.9079118546750711	3.5841863466483823	1.6771827399842805	0.31127080324580925	5.74124956444169	5.822270765148009	0.912208808943141	0.8482512392316996	1.0059966863762684	0.6719684113968974	0.13543837782921542	1.978863765498943	1.9238064396470627	0.9484224550282307	0.8681381110461568	0.21500270518762854	0.2043476273533492	0.08411711721147504	1.1744224261523106	1.1257484386638348	0.9338757295295105	0.869918159818069
13369.0	4.589553806650612	3.0354221184858052	0.5847460215731943	7.616547610119101	7.92491457816602	0.9411490922788706	0.850921312389568	0.9997665156745752	0.9266023667801504	0.26749620055770085	4.387737661609059	4.012155630475726	0.9475324306422745	1.2961073948735005	0.21385083763525536	0.21154710253050896	0.1548147721440766	3.060649136615999	3.516515511731405	0.9617728208175731	0.8771915225674292	0.04562617174816974	0.0453643285817527	0.03829456308849253	3.429110972661682	3.3633733541783286	1.067284182929841	0.8988584431537987	3.6021400020292167	1.6699093772349203	0.31051170044306164	5.762026460642103	5.857288051523721	0.9130988333290971	0.8473612148457434	1.0051066619903122	0.6654319416186476	0.1357002209956325	1.9751505002934073	1.9229164152611067	0.942929141050783	0.8672480866602006	0.21233263202976008	0.20345760296739304	0.08411711721147505	1.1671490634029507	1.1284185118217032	0.9329857051435544	0.8690281354321129
13408.0	4.566736063666369	3.028931149772195	0.5856360459591504	7.573412473919577	7.883422878803895	0.9382182211090854	0.8543737795831868	0.9876290653218066	0.9318348827456814	0.26807213433388744	4.369523208216307	4.004621469714449	0.9364381723371731	1.2949565724756278	0.21238487947311258	0.2085629387628709	0.15481477214407657	3.0477748295389855	3.510024543017795	0.9488985137405592	0.861493974670836	0.045888014914586765	0.04536432858175268	0.038294563088492516	3.4261801014918967	3.3522790958732265	1.0643533117600557	0.8977076207559257	3.5903088869998694	1.6687585548370474	0.30930758544733594	5.7420319584774395	5.819493061639934	0.9165513005227159	0.8444303436759583	1.0021757908205269	0.6578977808573709	0.13570022099563248	1.9750428699432012	1.9263688824547254	0.9382182211090854	0.8660972642623277	0.2126467226395296	0.20390261516037111	0.08411711721147504	1.1723815793684818	1.1283108814714973	0.9236714956103651	0.8597139258989238
13447.0	4.583431266299124	3.0420662548611257	0.5856360459591504	7.586241243685087	7.928106247347723	0.9368066006992957	0.8547422079453095	0.9954240240950002	0.9350265519273834	0.2681048647296896	4.372714877398009	4.0141964772595555	0.9414098902907874	1.2899848545220132	0.21254853145212324	0.21215576670249767	0.15488023293568087	3.064470032171741	3.5221164560590594	0.9584735212856652	0.8774523205793459	0.04542978937335696	0.04542978937335696	0.0383600238800968	3.429371770673599	3.360810911370666	1.0739283193051619	0.909062677072944	3.58889726659008	1.6719502240187492	0.3096021590095551	5.754123871518704	5.83336502345311	0.9197429697044179	0.8540053512210641	1.000764170410737	0.6674727884024767	0.1360275249536538	1.9817946366687278	1.9295605516364274	0.9431899390626997	0.8629055950806257	0.21432858022403556	0.20406626713938178	0.08444442116949635	1.177353297322096	1.1251192122897953	0.9268631647920671	0.8675088846721174
13486.0	4.5931139041944355	3.048925651936858	0.5918662166608435	7.623974140530171	7.93768125489283	0.9383258514592913	0.8654680378882884	0.9951632260830835	0.9319425130958874	0.2678562349115243	4.393077807924795	4.030999310242516	0.942929141050783	1.2961073948735005	0.21381810723945321	0.2115143721347068	0.15474931135247233	3.0596059445683323	3.5246788988667213	0.9599927720456608	0.8771915225674292	0.04556071095656547	0.045298867790148425	0.038229102296888265	3.4443945548846475	3.375096838857469	1.0754475700651573	0.907021830289115	3.604963242848796	1.6816328619140612	0.3127827051520059	5.760983268594436	5.843047661348422	0.9230422692363258	0.850921312389568	1.0068867107622244	0.6689920391624722	0.13589660337044526	1.9833138874287235	1.931079802396423	0.949312479414187	0.8708081842040252	0.21750912636648634	0.20711589169862404	0.08457534275270487	1.183475837673583	1.1238152222302116	0.9329857051435544	0.869028135432113
13525.0	4.589630390481466	3.0500454278153804	0.5891961435029751	7.596306800734675	7.956831269983041	0.9384024352901467	0.8591612833557398	0.9970198586858512	0.9366223865182344	0.2683339775003045	4.398800873394809	4.030339037349126	0.9511691120169545	1.2997440762481807	0.21251580105632112	0.2102120659515747	0.15507661531049363	3.0777893514417323	3.53825901614863	0.9618494046484285	0.872664816806793	0.04562617174816973	0.04536432858175268	0.038294563088492516	3.446251187487415	3.370570133096833	1.0727009130764333	0.9024951245284787	3.6068198754515635	1.683489494516829	0.3118731637184994	5.763146236520625	5.8548477298584185	0.9277221426586728	0.8509978962204235	1.008743343364992	0.6690686229933277	0.1359620641620495	1.983390471259579	1.9311563862272783	0.9511691120169545	0.872664816806793	0.21442677141144192	0.20390261516037111	0.08464080354430913	1.1771690831410346	1.1320551931963831	0.9266789506110058	0.879048155170197
13564.0	4.58651530513062	3.057610635096008	0.5936462654327559	7.633395980413566	7.956831269983041	0.9324641091197208	0.8677696826840342	0.9974648708788294	0.9388474474831248	0.2688444504848868	4.399982742312033	4.0297408574944376	0.9434507370746165	1.2984090396692465	0.21276443087448638	0.2105916173529485	0.15494569372728512	3.0782343636347105	3.530540641206292	0.9559110784780027	0.879493167363175	0.045495250164961205	0.04523340699854416	0.03842548467170104	3.4413560533646566	3.3692350965178988	1.0713658764974991	0.9093234750848607	3.609044936416454	1.6857145554817192	0.31416368547499396	5.743704376899146	5.838229111056519	0.9217838164882469	0.8496628596414892	1.0137916451494617	0.6695136351863058	0.135831142578841	1.9774521450891531	1.9333814471921689	0.9498340754380203	0.8649464418644548	0.21480632281281573	0.20441308814495346	0.0845098819611006	1.1758340465621004	1.1289401078455366	0.9306840603478085	0.8713297802278588
13603.0	4.600540434605507	3.059912279891754	0.5918662166608435	7.631400670941243	7.975981285073252	0.9347657539154666	0.8619079403444637	0.9933831773111712	0.9347657539154666	0.2663707597018312	4.4033275791554445	4.039162697377832	0.9393690435069584	1.2943273461015883	0.21207078886334302	0.20989797534180513	0.15533845847691066	3.0741526700670523	3.529282188458213	0.9582127232737485	0.8771915225674292	0.04536432858175268	0.04536432858175268	0.038294563088492516	3.464281426699105	3.3822170339451185	1.0754475700651573	0.9052417815172027	3.6212900171194287	1.6880162002774652	0.31168999469193837	5.780133283684647	5.845134045443756	0.9177021229205888	0.8537445532091474	1.0132700491256283	0.673595328753964	0.13622390732846656	1.9879171770202153	1.931079802396423	0.949312479414187	0.8690281354321129	0.21385083763525534	0.20371944613381007	0.08464080354430913	1.1671490634029507	1.1312417526412823	0.9347657539154666	0.8718513762516924
13642.0	4.588663782264655	3.0643624018215347	0.5900861678889312	7.6198303539238115	7.988747961800061	0.9338757295295105	0.8518113367755242	0.9942732016971274	0.9356557783014228	0.2691717544429081	4.413117847400963	4.0382726729918765	0.9484224550282307	1.2952173704875443	0.21460994043800297	0.21052615656134424	0.15533845847691066	3.0814260328164123	3.533732310387994	0.9591027476597047	0.8716982085899814	0.04562617174816973	0.04536432858175268	0.038294563088492516	3.4662146431327283	3.380590152834917	1.066394158543885	0.9079118546750711	3.6175767519138926	1.692466322207246	0.3165328813713446	5.762916485028059	5.8350374418748165	0.9104287601712286	0.8500312880036119	1.0059966863762684	0.6681020147765161	0.1364857504948836	1.980643814270855	1.9284097292385547	0.956585842163547	0.8681381110461568	0.21500270518762854	0.20447854893655773	0.08464080354430913	1.1744224261523106	1.127528487435747	0.9338757295295105	0.8681381110461568
13681.0	4.588111139721471	3.0681067135464204	0.5936462654327559	7.617928184009539	7.97278961589155	0.9322798949386595	0.8629821789114811	0.9944574158781887	0.9322798949386595	0.2693026760261167	4.4125652048577795	4.042016984716762	0.9450465716654675	1.2936215358966934	0.21460994043800297	0.20887702937264047	0.15533845847691066	3.0816102469974735	3.5420799117043718	0.959286961840766	0.8747056635906221	0.04536432858175268	0.04510248541533564	0.038294563088492516	3.4699589548576135	3.384334464559803	1.0665783727249463	0.9045359713123078	3.617760966094954	1.6908704876163951	0.3148837541826409	5.7545067906729805	5.8380448968754575	0.9215996023071856	0.8512586942323404	1.0107841901488213	0.6665061801856651	0.13622390732846656	1.979047979680004	1.9222106050562118	0.9503867179812044	0.8747056635906221	0.21487178360442	0.20447854893655773	0.08490264671072616	1.174606640333372	1.125932652844896	0.9386632333020635	0.8747056635906221
13720.0	4.59601372884487	3.074229253897908	0.5927562410467997	7.64927774249122	7.9823646234366565	0.9447857736535507	0.8609413321276521	1.0005799562296758	0.9238557097914264	0.2688576638331386	4.437531424976056	4.058082960975478	0.9447857736535507	1.2979640274762683	0.2141649282450249	0.20995022278515768	0.15560030164332772	3.0905560281685402	3.5599259367349996	0.9636294534203408	0.8808282039421093	0.04562617174816974	0.04562617174816974	0.03829456308849253	3.4778615439810134	3.395797151227027	1.0773042026679251	0.9106585116637949	3.632046893581758	1.7033763663312862	0.3164806339279922	5.789110111375065	5.861967924946068	0.9295021914305851	0.8509978962204235	1.008743343364992	0.6726287205371524	0.1364857504948836	1.9915538583948953	1.9364965325430155	0.9593324991522709	0.879048155170197	0.21442677141144195	0.20238440955487585	0.08490264671072617	1.1853324702763508	1.1302751444244707	0.934842337746322	0.8708847680348808
13759.0	4.597977991797844	3.068030129715565	0.5963163385906243	7.636695279945474	7.953639600801339	0.9385866494712081	0.8575654487648887	0.9972040728669125	0.9286432135639795	0.2708013645840615	4.426729011202222	4.042983592933574	0.9414098902907874	1.2917649032939256	0.21406673705761853	0.21024479634737686	0.155665762434932	3.0833137119385308	3.5491235229611657	0.9620336188294898	0.8710689822159419	0.045691632539774006	0.04542978937335696	0.0383600238800968	3.4780457581620747	3.390641219092352	1.0728851272574946	0.909062677072944	3.6222876718555903	1.701780531740435	0.3129532667799697	5.7505637739748785	5.834101880177355	0.9169197288848385	0.8494020616295725	1.0071475087741413	0.6710328859463013	0.13655121128648787	1.9917380725759566	1.939503987543656	0.9577366645614199	0.8728490309878543	0.21432858022403556	0.20406626713938178	0.08496810750233044	1.177353297322096	1.1304593586055323	0.9385866494712081	0.8710689822159419
13798.0	4.60235152989677	3.0833902957693864	0.600766460520405	7.819589495169855	7.960022939164743	0.9440033796178005	0.8601589380919019	0.996237464650101	0.9294566541190802	0.2714754895476545	4.432882598073061	4.057300566939728	0.9386632333020635	1.2954015846686056	0.21460994043800297	0.21065707814455278	0.15586214480974475	3.088730442085123	3.5509801555639333	0.9575069130688536	0.8701023739991303	0.04562617174816973	0.04536432858175268	0.03855640625490956	3.488802634624404	3.3996180467827686	1.0683584214968587	0.9045359713123078	3.634824597089832	1.696210633932132	0.315407440515475	5.766660796752944	5.860142338862651	0.9205564102595186	0.8484354534127609	1.0061809005573297	0.6700662777294897	0.13674759366130065	1.984388125995741	1.9321540409634403	0.9503867179812044	0.8701023739991303	0.2129608132492992	0.20460947051976625	0.0851644898771432	1.1700033507418803	1.1294927503887204	0.9358399924824841	0.8701023739991303
13837.0	4.576495285392536	3.080981020623434	0.5963163385906243	7.6386595428984485	7.975981285073252	0.9352107661084447	0.8577496629459501	0.9938281895041492	0.9242241381535491	0.27089955577146796	4.418012981523722	4.050288002202285	0.9398140556999364	1.292992309522654	0.21594497701693718	0.2102120659515747	0.15586214480974475	3.0863211669391712	3.547527688370314	0.9650410738301305	0.8712531963970033	0.04562617174816973	0.04536432858175268	0.038294563088492516	3.4935135545661016	3.392605482045325	1.073069341438556	0.9056867937101807	3.6352385627634596	1.7019647459214964	0.31713524184403474	5.766031570378906	5.854172966172874	0.9135438455220752	0.8478062270387215	1.0009483845917984	0.6776004384907666	0.13674759366130065	1.985538948393614	1.9297447658174887	0.943374153243761	0.863089809261687	0.2142958498282334	0.20403353674357966	0.0851644898771432	1.1693741243678408	1.127083475242769	0.9334307173365324	0.869473147625091
13876.0	4.593558916387414	3.0962646028464	0.6034365336782735	7.652163076349501	7.975981285073252	0.936990814880357	0.8613097604897748	0.9991683358198862	0.936990814880357	0.2712595901252913	4.43225337169902	4.071648587465232	0.9497574916071649	1.3018925533822157	0.21400127626601423	0.21195938432768488	0.1557966840181405	3.10056155711447	3.564591319365192	0.9622178330105511	0.8730332451689156	0.04556071095656547	0.045298867790148425	0.03849094546330531	3.502413798425663	3.4078890642682906	1.07945267980196	0.9092468912540053	3.6448756633472663	1.710864989781058	0.31710251144823265	5.7713717166946426	5.8506128686290495	0.9234872814293038	0.8559696141740378	1.0045084821356232	0.6776004384907666	0.13694397603611344	1.9908790947093506	1.9450283480404542	0.9515375403790773	0.8730332451689156	0.21413219784922277	0.20578085511968983	0.08509902908553896	1.1775375115031572	1.1388069599219097	0.9451542020156734	0.8776365347604073
13915.0	4.612479179985059	3.1034613817649044	0.6043265580642297	7.829164502714962	7.969597946709849	0.9452307858465288	0.8649464418644548	1.001024968422654	0.9406274962550372	0.2717373327140716	4.45755697366007	4.080194893754825	0.9452307858465288	1.3055292347568956	0.21460994043800297	0.21052615656134424	0.1561239879761618	3.1169649152159575	3.5735681470556093	0.9676345631571435	0.8748898777716834	0.04536432858175268	0.04536432858175268	0.038294563088492516	3.5205972052990635	3.4214691815501994	1.0830893611766401	0.9065002342652815	3.6612790214487543	1.714501671155738	0.3163238915979346	5.793852077836113	5.882299808953503	0.9253439140320716	0.8613863443206302	1.0145285018737071	0.6812371198654467	0.13674759366130065	2.0090625015827515	1.9451049318713096	0.9551742217537573	0.8748898777716834	0.21460994043800297	0.20638951929167854	0.08542633304356025	1.1811741928778372	1.1406635925246775	0.9388474474831248	0.873109828999771
13954.0	4.595783977352305	3.0921063254478867	0.6043265580642297	7.664637908545042	7.975981285073252	0.9420391166648268	0.8599747239108405	1.0024365888324436	0.9356557783014228	0.2699900143379613	4.44442186857114	4.071356742933965	0.9420391166648268	1.2969974192594567	0.21273170047868428	0.20890975976844262	0.15618944876776608	3.090326276675974	3.569639621149662	0.9527194092963007	0.8780815469533854	0.045691632539774006	0.04542978937335696	0.038621867046513846	3.5110221977539577	3.4200575611404096	1.0699542560877096	0.9079118546750711	3.6371572884049286	1.7067067123825446	0.3181366707656491	5.770036680115709	5.857441219185432	0.9175489552588779	0.8627979647304198	1.009556783920093	0.679825499455657	0.13707489761932196	1.985983960586592	1.9355299243262039	0.9583658909354593	0.8653148702265774	0.21477359241701363	0.2046422009155684	0.08549179383516453	1.1779825236961354	1.1310885849795715	0.9438191654367392	0.876301498181473
13993.0	4.600049885101024	3.10275557156001	0.6025465092923175	7.851506186986875	8.00470630770857	0.9417017348220547	0.8688439212510517	0.9985391094458469	0.9399216860501423	0.2727582786832362	4.45329106591135	4.0766658427303515	0.9463050244135462	1.3012633270081762	0.21714909201266291	0.21141618094730041	0.1561239879761618	3.1126990074672385	3.5739055288983814	0.9669287529522487	0.8759641163387009	0.04562617174816973	0.04510248541533564	0.03855640625490956	3.5181113463222564	3.4243234688891295	1.0788234534279209	0.9057944240603866	3.6559699216523676	1.725519345629984	0.32116677827734097	5.787069264591236	5.873430611613292	0.9182547654637727	0.858900485343823	1.0166459324883916	0.6805313096605519	0.13700943682771768	2.00019330424254	1.9426190728945025	0.9544684115488625	0.8805674059301924	0.21728001359587143	0.20563041648893093	0.08542633304356025	1.1868517210363463	1.1399577823197826	0.9463050244135462	0.8724040187948762
14032.0	4.605543199078472	3.1082488855374573	0.6043265580642297	7.666970599860138	7.979172954254955	0.94541500002759	0.8615705585016915	0.9976490850598907	0.9326483233007822	0.2703500486917848	4.450620992753482	4.077555867116308	0.9418549024837655	1.2985932538503078	0.21625906762670677	0.21230620533325656	0.15638583114257884	3.111808983081282	3.5822220836954086	0.956095292659064	0.8796773815442362	0.04562617174816973	0.04536432858175268	0.038294563088492516	3.5143980811167213	3.429816782866577	1.0797134778138768	0.9095076892659222	3.656123089314079	1.719289174928291	0.31862762670268097	5.772675706754226	5.86437720009202	0.9155846923059043	0.8580104609578669	1.0075925209671193	0.6750379956831041	0.13727127999413472	1.9929199414931797	1.9417290485085463	0.951798338390994	0.8750740919527447	0.2147408620212115	0.20460947051976625	0.08568817620997729	1.1813584070588985	1.1390677579338266	0.9436349512556779	0.8732940431808323
14071.0	4.608842498610379	3.113328233841278	0.6069966312220982	7.886614547985598	8.027047991980483	0.936990814880357	0.8595297117178624	0.9956082382760616	0.9387708636522694	0.2716523548749169	4.468467017784111	4.097181940918848	0.9415941044718487	1.3001125046103033	0.21565040345471803	0.20991749238935553	0.1563203703509746	3.126831767292331	3.592641578314966	0.9622178330105511	0.8794165835323196	0.04556071095656547	0.045298867790148425	0.03849094546330531	3.540407493282665	3.4323792256742394	1.073069341438556	0.9138501808454969	3.6612024376178987	1.722588474460199	0.31828080569710937	5.786961634241029	5.876883078806911	0.9280905710207954	0.8513663245825462	1.009111771727115	0.679380487262679	0.13720581920253047	1.992659143481263	1.9468083968123666	0.9451542020156734	0.8712531963970033	0.21400127626601423	0.20426264951419454	0.08562271541837303	1.1775375115031572	1.1405870086938221	0.936990814880357	0.869473147625091
14110.0	4.612110751622937	3.1119931972623434	0.6043265580642297	7.848314517805172	8.001514638526867	0.9420391166648268	0.8599747239108405	0.997833299240952	0.9374358270733352	0.27048097027499335	4.466088789157509	4.084123419660772	0.9484224550282307	1.2969974192594567	0.21447901885479445	0.20874610778943192	0.1566476743089959	3.115553294806168	3.5930865905079443	0.9608827964316169	0.8798615957252977	0.04536432858175268	0.04510248541533564	0.038294563088492516	3.5291290207965025	3.4399444329548667	1.0781176432230257	0.9033085650835795	3.668030788174281	1.7311968737884933	0.3194131562019321	5.779980116022937	5.875548042227976	0.9221522448503696	0.8564146263670158	1.0113368326920051	0.679825499455657	0.13753312316055177	1.995927396493821	1.937309973098116	0.9583658909354593	0.8716982085899814	0.2147408620212115	0.2047403921029748	0.08568817620997729	1.1797625724680476	1.1310885849795715	0.9292724399380189	0.876301498181473
14149.0	4.613476834721221	3.1161825211802077	0.6123367775378351	7.857889525350279	8.011089646071975	0.9408882942669539	0.8669872886482839	0.9949024280711668	0.9380650534473746	0.27280422242729013	4.478441500210689	4.106419566621181	0.9490516814022703	1.2994066944054083	0.2147603790687619	0.212587565547224	0.15658221351739163	3.1215226674959444	3.59905596319772	0.9696754099409727	0.8769307245555125	0.04556071095656547	0.045298867790148425	0.03849094546330531	3.546821878165419	3.4476938544165554	1.0741435800055736	0.9085410810491106	3.68750369431511	1.7254427617991288	0.31956359483269103	5.7969361166676086	5.892197707549226	0.9210014224524967	0.8570438527410553	1.0066259127503079	0.6886181129650126	0.13746766236894753	1.99655662286786	1.947882635379384	0.9526117789460948	0.8705473861921085	0.2168022710070912	0.20693272267206303	0.08562271541837303	1.1786117500701745	1.1398811984889272	0.9362850046754623	0.8723274349640207
14188.0	4.606464269983778	3.1109500052146766	0.6078866556080543	7.848314517805172	7.975981285073252	0.9455992142086513	0.8599747239108405	0.991449960877548	0.9392158758452473	0.2723264798385099	4.469648886701334	4.088420373928843	0.9402590678929145	1.292394129667965	0.21441355806319018	0.21032977418653148	0.1567785958922044	3.119113392349993	3.58670325214454	0.9672661347950209	0.8780815469533854	0.045495250164961205	0.044971563832127116	0.03842548467170104	3.538029264656064	3.425397707456147	1.0752944024034465	0.9114719522188958	3.6705476936704384	1.7265935841970017	0.3211277441822402	5.786363454386341	5.87168160936073	0.9239322936222819	0.8564146263670158	1.0077767351481808	0.6770022586360777	0.1376640447437603	1.995927396493821	1.9454733602334326	0.949159311752476	0.8653148702265774	0.2146754012296072	0.20658590166649132	0.08581909779318582	1.1815426212399598	1.1374719233429755	0.9310524887099312	0.8734782573618937
14227.0	4.597824824136133	3.121154239133822	0.6087766799940105	7.8259728335332595	8.00470630770857	0.9394766738571643	0.8620155706946696	0.9934908076613771	0.9476400609924805	0.27474792317821306	4.470952876760917	4.09610770235183	0.9458600122205683	1.300818314815198	0.21492403104777252	0.21084024717111383	0.15690951747541293	3.1129908519985054	3.587700906880702	0.962923643215446	0.8819024425091266	0.04536432858175268	0.04536432858175268	0.03855640625490956	3.5464534498032974	3.4427221364629412	1.073775151643451	0.9099527014589002	3.6853552171810753	1.7321945285246554	0.3219000603332396	5.762134090992308	5.868382309828823	0.9259731404061111	0.852072134787441	1.011597630703922	0.6900297333748023	0.1377949663269688	1.999748292049562	1.9475142070172615	0.9558034481277968	0.8737390553738105	0.21518587421418958	0.20696545306786518	0.08595001937639433	1.1818034192518767	1.1313493829914882	0.9394766738571643	0.8719590066018981
14266.0	4.612847608347183	3.125496730713397	0.6078866556080543	7.861081194531982	7.975981285073252	0.9374358270733352	0.8599747239108405	0.997833299240952	0.9392158758452473	0.27265378379653127	4.47781227383665	4.102967099427563	0.9420391166648268	1.3069408551666852	0.21447901885479445	0.21039523497813573	0.15690951747541293	3.126233587437642	3.6101502215028223	0.9626628452035293	0.8716982085899814	0.04536432858175268	0.04536432858175268	0.038294563088492516	3.5533128468790296	3.4406812896791124	1.0798976919949381	0.9096919034469835	3.67515098326193	1.7383170688761425	0.32349694007859087	5.786363454386341	5.88622833485945	0.9303156319856858	0.8581946751389282	1.009556783920093	0.6816055482275694	0.1377949663269688	2.0012675428095577	1.9454733602334326	0.9537626013439677	0.8716982085899814	0.21460994043800297	0.20652044087488708	0.08595001937639433	1.1815426212399598	1.1374719233429755	0.9455992142086513	0.8780815469533854
14305.0	4.612847608347183	3.147163651299766	0.611446753151879	7.899381224712404	8.014281315253678	0.9392158758452473	0.8553714343193488	1.004216637604356	0.9346125862537558	0.2724574014217185	4.483152420152386	4.109350437790967	0.9438191654367392	1.3033807576228607	0.21428263647998164	0.21032977418653148	0.15704043905862147	3.1272767794853094	3.616533559866226	0.9608827964316169	0.8798615957252977	0.045233406998544175	0.04497156383212713	0.03842548467170105	3.5614762340143455	3.4570080639497447	1.0880610791302545	0.9178552905822996	3.685094419169159	1.7475236480591259	0.320133224909579	5.783540213566761	5.893348529947099	0.9221522448503696	0.8581946751389282	1.0113368326920051	0.6816055482275694	0.13766404474376032	2.00304759158147	1.942650119413853	0.9519825525720553	0.8716982085899814	0.2145444796463987	0.20658590166649132	0.08608094095960288	1.1797625724680476	1.132868633751484	0.9310524887099312	0.8780815469533854
14344.0	4.620673613639726	3.139706074369345	0.6096667043799666	7.889806217167299	8.00470630770857	0.9399216860501423	0.8624605828876477	1.000319158217759	0.9417017348220547	0.27351107778668526	4.500185004627914	4.119999683903091	0.944524975641634	1.2994832782362638	0.21342534248982764	0.20947248019637743	0.15736774301664277	3.133322736005941	3.6144161292515413	0.9633686554084241	0.8805674059301924	0.04556071095656547	0.045298867790148425	0.03849094546330531	3.5675221905349774	3.4577138741546394	1.074220163836429	0.9040143752884743	3.6900971836421235	1.742582976624862	0.32296695004645815	5.789586170087393	5.8777275658813615	0.9264181525990891	0.8525171469804191	1.0248093196237078	0.6812681663847971	0.1379913487017816	2.0055334505582767	1.951519316754064	0.9526883627769502	0.8741840675667885	0.21368718565624467	0.2038176373212165	0.08614640175120712	1.1822484314448547	1.1435178798636074	0.9399216860501423	0.8805674059301924
14383.0	4.6234968544593045	3.149649510276573	0.625780319132094	7.902572893894107	8.043006337888995	0.9463050244135462	0.8606805341157353	0.9967590606739345	0.9480850731854586	0.27377292095310235	4.501965053399827	4.125339830218827	0.944524975641634	1.3040865678277553	0.21164529371791532	0.20947248019637743	0.15710589985022572	3.14044293109359	3.615459321299208	0.9633686554084241	0.8787873571582802	0.04556071095656547	0.045298867790148425	0.03849094546330531	3.5721254801264695	3.461273971698464	1.086986840563237	0.9103977136518783	3.699303762825107	1.7408029278529495	0.3233597147960837	5.798486413946955	5.884110904244766	0.9246381038271767	0.858900485343823	1.0102625941249879	0.6904747455677804	0.1379913487017816	1.9938099658791362	1.94513597839066	0.9608517499122665	0.8805674059301924	0.21355626407303616	0.20750865644824962	0.08614640175120712	1.1804683826729425	1.141737831091695	0.9463050244135462	0.8724040187948762
14422.0	4.61043833320123	3.152917763289131	0.6176769238535721	7.889806217167299	8.055773014615802	0.9421467470150326	0.8629055950806257	1.0053674600022289	0.9485300853784366	0.27247061476997014	4.512353501500034	4.126828034459471	0.9513533261980159	1.306311628792646	0.21416492824502487	0.20981930120194914	0.15743320380824702	3.147271281649972	3.617684382264099	0.9701970059648061	0.8746290797597666	0.04562617174816973	0.04536432858175268	0.03855640625490956	3.576130589863272	3.469882371026759	1.0846086119366358	0.9044593874814524	3.706132113381489	1.7529714247250685	0.32383745738486386	5.8024915236837575	5.880258962169674	0.9250831160201548	0.8529621591733971	1.012487655089878	0.6845364193973544	0.1383186526598029	2.00241836520743	1.943800941811726	0.9549134237418405	0.8792323693512583	0.21238487947311258	0.20442630149320518	0.08621186254281138	1.184473492409745	1.1467861328761648	0.9449699878346121	0.8792323693512583
14461.0	4.626166927617174	3.1676031656574075	0.6284503922899625	7.915339570620915	8.055773014615802	0.9471950487995024	0.8697339456370078	1.005812472195207	0.944371807979923	0.27469567573486053	4.5216987575525724	4.139733388055836	0.9408117104360985	1.3039334001660445	0.2143480972715859	0.21026431339492718	0.15743320380824702	3.1512763913867747	3.6323697846323757	0.9660387285662926	0.8750740919527447	0.04536432858175268	0.04510248541533564	0.038294563088492516	3.5836957971438994	3.4675041424001574	1.0914369624930178	0.9194511251731508	3.710874079842537	1.7569765344618715	0.32493707749388456	5.8192633101473685	5.892121123718372	0.9255281282131329	0.8651306560455161	1.0210960544181724	0.6885415291341572	0.13805680949338586	2.004643426172321	1.9605727282753365	0.957138484706731	0.8796773815442362	0.21447901885479445	0.2067822840413041	0.08647370570922842	1.1785351662393193	1.1408478067057388	0.9408117104360985	0.876854140724657
14500.0	4.603349184632931	3.154728858580394	0.6194569726254844	7.886614547985598	8.014281315253678	0.9396608880382256	0.8668030744672226	0.99827831143393	0.9478242751735418	0.2755334526774642	4.516987837610875	4.126859080978822	0.9442641776297173	1.304562626540084	0.2146621878813555	0.21262029594302612	0.15769504697466405	3.1401821330816735	3.6148921879638696	0.9648879061684197	0.8739232695548718	0.04562617174816973	0.04536432858175268	0.03855640625490956	3.5772048284302893	3.4745167071376004	1.0757394145964247	0.9101369156399616	3.6962197239936105	1.7586489528835778	0.3232092761653248	5.807432195118022	5.886367011729007	0.92437730581526	0.8540363977404146	1.0071785552934918	0.6774472708290558	0.1383186526598029	2.003492603774448	1.9512585187421476	0.9623710006722621	0.8803066079182758	0.21683500140289336	0.20531632587916135	0.08647370570922842	1.181987633432938	1.141477033079778	0.9396608880382256	0.8785265591463634
14539.0	4.625276903231217	3.1713164308629427	0.6275603679040063	7.940872924074531	8.043006337888995	0.93814163727823	0.8606805341157353	1.0049224478092509	0.9399216860501423	0.27406749451532153	4.513688538078966	4.135283266126056	0.944524975641634	1.3012633270081762	0.21523812165754208	0.20950521059217958	0.15769504697466405	3.1585497541361347	3.6225795163868573	0.9633686554084241	0.8869507442935964	0.04562617174816973	0.04510248541533564	0.03855640625490956	3.59096915989326	3.4747775051495173	1.0760002126083412	0.902234326516562	3.7128072962761602	1.756086510075915	0.32252884750243316	5.802352846814202	5.880550806700942	0.9246381038271767	0.8606805341157353	1.0038792557615837	0.694034843111605	0.1383186526598029	2.0037534017863647	1.9561226063455557	0.9562484603207748	0.8787873571582802	0.21358899446883828	0.20589225965534796	0.08673554887564544	1.1804683826729425	1.148121169455099	0.9399216860501423	0.8805674059301924
14578.0	4.629466227149082	3.169122416417403	0.6212370213973967	7.92491457816602	8.052581345434099	0.9451542020156734	0.863089809261687	1.0055516741832902	0.9504943483314102	0.27474161947891446	4.531381395447885	4.137692541272007	0.9451542020156734	1.3001125046103033	0.21729953064342183	0.21169754116126782	0.1576295861830598	3.1545756909186826	3.6384923249838623	0.9622178330105511	0.8794165835323196	0.045298867790148425	0.045298867790148425	0.03849094546330531	3.5898183374953865	3.490690313746522	1.0847928261176971	0.9110269400259177	3.728720104873165	1.764879123585271	0.3263703052602252	5.805498978684398	5.890080276934542	0.9252673302012161	0.8613097604897748	1.0190552076343433	0.6882807311222405	0.13825319186819865	2.006162676932316	1.9557086406719282	0.9614809762863059	0.874813293940828	0.21400127626601423	0.20643546303573243	0.08667008808404118	1.189260996182298	1.150530444601051	0.9451542020156734	0.8794165835323196
14617.0	4.626427725629091	3.173204109985061	0.6304912390737916	7.905764563075809	8.033431330343888	0.9474558468114193	0.8653914540574328	1.001469980615632	0.9446326059918398	0.2738515950929583	4.532639848195963	4.1471143811554025	0.9556192339467355	1.3169608749047692	0.21284940871364105	0.21067659519210313	0.15789142934947684	3.159700576534008	3.6354538234638714	0.9645194778062971	0.8753348899646614	0.04556071095656547	0.04503702462373139	0.03849094546330531	3.597460128606869	3.485871763454619	1.0853144221415305	0.9197119231850674	3.7228583625335943	1.7735641067444208	0.3239620752687738	5.808843815527812	5.899808452141359	0.9293490237688743	0.8618313565136082	1.0149735140666851	0.6905823759179863	0.13851503503461568	2.0130676113195536	1.9498468983323578	0.9637826210820517	0.8834982770999777	0.21667134942388272	0.20541451706656777	0.08667008808404118	1.1833992538427276	1.1382853638980763	0.9410725084480153	0.8771149387365738
14656.0	4.628913584605898	3.1856334048690966	0.6411404851859149	7.947256262437935	8.074923029706014	0.9581050929235425	0.8625371667185031	1.0121192267277554	0.9535018033320509	0.2747743498747166	4.533345658400858	4.14960024013221	0.9517217545601386	1.3066800571547685	0.21555221226731164	0.20995022278515768	0.15821873330749814	3.1593631946912355	3.651443215891731	0.9670053367831041	0.8796007977133808	0.04536432858175268	0.04536432858175268	0.03855640625490956	3.6098894234909045	3.49191771997525	1.0860202323464252	0.9094311054350666	3.721784123966577	1.77783001449314	0.32679580040565287	5.811329674504618	5.898427878250919	0.9300548339737691	0.8660972642623277	1.022062662634984	0.6912881861228811	0.13858049582621995	2.010950180704869	1.9633193852640605	0.9662684800588588	0.8824240385329603	0.21581405543372867	0.20811732062023836	0.08673554887564544	1.1958285487267633	1.138991174102971	0.9517217545601386	0.8824240385329603
14695.0	4.619230946710586	3.1731275261542056	0.6256871433271775	7.899381224712404	8.027047991980483	0.9392158758452473	0.8581946751389282	0.9960532504690396	0.9409959246171598	0.2735375044831887	4.520102922961722	4.138137553464985	0.9502025038001432	1.3005575168032812	0.2159644940644876	0.21214255335424592	0.1581532725158939	3.151460605567836	3.6442774834925773	0.9626628452035293	0.8816416444972099	0.045298867790148425	0.045298867790148425	0.03849094546330531	3.6019868343675054	3.489355277167588	1.0781176432230257	0.9114719522188958	3.729165117066143	1.771707474141653	0.3274699253692459	5.792746792749744	5.879844996496047	0.9303156319856858	0.8581946751389282	1.0113368326920051	0.6933290329067102	0.13851503503461568	2.011210978716786	1.9607569424563978	0.9619259884792839	0.8716982085899814	0.21266623968708	0.20496950487358967	0.08693193125045823	1.1833226700118722	1.1410320208868003	0.9438191654367392	0.869918159818069
14734.0	4.618893564867814	3.1756133851310127	0.6375038038112348	7.889806217167299	8.030239661162186	0.9463050244135462	0.8660206804314722	0.9985391094458469	0.9434817835939668	0.2745911808481556	4.53148902579809	4.147743607529442	0.944524975641634	1.3030433757800886	0.21167802411371744	0.21115433778088336	0.15821873330749814	3.1621098516799595	3.644983293697472	0.9587653658169324	0.8741840675667885	0.04536432858175268	0.04536432858175268	0.03855640625490956	3.5998694037528214	3.4872378465529037	1.0841635997436576	0.9121777624237906	3.7188842993161417	1.7759733818903722	0.3267435529623004	5.810209898626096	5.892274291380082	0.9246381038271767	0.865283823707227	1.0120426428969	0.6958148918835174	0.13884233899263698	2.0073134993301895	1.9596827038893805	0.9544684115488625	0.8759641163387009	0.21358899446883828	0.20589225965534796	0.08699739204206249	1.1758650930814507	1.1435178798636074	0.9399216860501423	0.8787873571582802
14773.0	4.634069516740573	3.179065852324632	0.6363529814133619	7.92491457816602	8.06534802216091	0.9387708636522694	0.8595297117178624	0.9973882870479738	0.9441110099680062	0.27529803620755067	4.53494149299171	4.156536221038797	0.943374153243761	1.3001125046103033	0.21568313385052013	0.21159934997386143	0.15821873330749814	3.159178980510174	3.6537759072068274	0.9703812201458675	0.8776365347604073	0.04536432858175268	0.04510248541533564	0.03855640625490956	3.611485258081756	3.48891026497461	1.0830127773457847	0.9092468912540053	3.732280202416989	1.7730425107205872	0.32936137867681636	5.810839125000135	5.892903517754121	0.9234872814293038	0.8531463733544584	1.009111771727115	0.6946640694856445	0.13910418215905404	2.0079427257042286	1.9585318814915074	0.9550976379229019	0.8794165835323196	0.21581405543372867	0.20633727184832606	0.08699739204206249	1.1793175602750696	1.1359837191023305	0.9405509124241815	0.8857999218957235
14812.0	4.6242026646642005	3.1809224849273994	0.6292472408710021	7.905764563075809	8.046198007070696	0.9342441578916332	0.8631663930925425	0.9964216788311623	0.945967642570774	0.27739217558923257	4.540358223138302	4.1583928536415655	0.9424075450269493	1.3101325243483872	0.21599722446028974	0.21039523497813573	0.1584805764739152	3.159992421065275	3.641085814310875	0.9612512247937396	0.872066636952104	0.04536432858175268	0.04536432858175268	0.03855640625490956	3.615121939456436	3.496107043893115	1.0784860715851485	0.9018969446737898	3.7259734478844413	1.7820193384110041	0.32828818526429915	5.806312419239498	5.8954970070811346	0.9289040115758962	0.8567830547291386	1.0099252122822155	0.6855340741335165	0.13910418215905404	1.9998559223997678	1.9557852245027836	0.9569542705256697	0.8766699265435957	0.2143480972715859	0.2067822840413041	0.08725923520847952	1.1865143391935742	1.1424436412965897	0.9378042554354578	0.8702865881801917
14851.0	4.632842110511845	3.2069318970933436	0.6379488160042129	7.928106247347723	8.094073044796227	0.9467500366065242	0.8611255463087134	1.000764170410737	0.9520901829222612	0.2734852570398362	4.561027488988509	4.166295442764964	0.9449699878346121	1.3080916775645584	0.21360851151638865	0.2115666195780593	0.15841511568231093	3.1671581534644293	3.6617550801610825	0.9574303292379982	0.8810124181231705	0.045298867790148425	0.045298867790148425	0.03849094546330531	3.6294078669432395	3.513953068923743	1.0846086119366358	0.9126227746167686	3.7420394241431567	1.7881418787624912	0.3276795210923104	5.819861490002057	5.899839498660709	0.9268631647920671	0.8611255463087134	1.018870993453282	0.6962599040764954	0.13930056453386683	2.0141418498865713	1.9654678623980955	0.9549134237418405	0.8827924668950828	0.2138703546828057	0.20643546303573243	0.08693193125045823	1.1862535411816575	1.1421828432846732	0.9403666982431202	0.8810124181231705
14890.0	4.621379423844621	3.189822728786961	0.6353863731965503	7.918531239802617	8.08449803725112	0.9360242066635454	0.8649464418644548	1.0028050171945662	0.93958430420737	0.27933587634015555	4.552081707817442	4.1601729024134775	0.9441875937988617	1.300925945165404	0.21767908204479564	0.2122080141458502	0.15880788043193653	3.169935856972504	3.6556325398095955	0.9676345631571435	0.8738466857240164	0.045691632539774006	0.045167946206939924	0.038621867046513846	3.6204620857721728	3.506050479800343	1.0802661203570607	0.9082802830371938	3.732356786247845	1.7774160488195125	0.3320119347871344	5.800235416199516	5.894760150356889	0.9225206732124922	0.8585631035010508	1.0099252122822155	0.6919174124969205	0.1391696429506583	2.0097993583069966	1.9540051757308712	0.9587343192975819	0.8802300240874203	0.21616087643930038	0.2103751119809309	0.0873246960000838	1.1801310008301702	1.1378403517050981	0.9441875937988617	0.872066636952104
14929.0	4.628913584605898	3.193796792004413	0.6365371955944232	7.947256262437935	8.087689706432823	0.9499417057882262	0.8643172154904154	1.0021757908205269	0.9535018033320509	0.27539622739495706	4.556055771034895	4.174827258262404	0.9545449953797179	1.3112833467462601	0.2155194818715095	0.2115666195780593	0.15893880201514501	3.1693066305984643	3.660343459751293	0.9670053367831041	0.8778207489414686	0.045298867790148425	0.045298867790148425	0.03849094546330531	3.6233929569419576	3.51358464056162	1.0796368939830212	0.9140343950265583	3.738110898237209	1.789553499172281	0.3282032074251445	5.797826141053565	5.899471070298587	0.9282747852018567	0.8643172154904154	1.0238427114068962	0.6930682348947934	0.13930056453386683	2.009170131932957	1.9633193852640605	0.9644884312869465	0.8824240385329603	0.21222122749410194	0.20808459022443623	0.08719377441687527	1.187665161591447	1.145374512466375	0.9453384161967346	0.8796007977133808
14968.0	4.630509419196748	3.18900928823186	0.6363529814133619	7.92491457816602	8.090881375614526	0.936990814880357	0.8595297117178624	0.9973882870479738	0.93594762283269	0.27730719775007795	4.548751361766184	4.166479656946025	0.9479774428352526	1.3001125046103033	0.2155194818715095	0.209786570806147	0.15893880201514501	3.173725706008895	3.6647625351617235	0.9586577354667265	0.8730332451689156	0.045298867790148425	0.045298867790148425	0.03849094546330531	3.6367122762119504	3.5087971367890676	1.0893961157091887	0.9092468912540053	3.7422236383242184	1.7929293825350443	0.32846505059156156	5.8012020244163285	5.886826514714139	0.9252673302012161	0.8613097604897748	1.017275158862431	0.6964441182575567	0.13930056453386683	2.010765966523808	1.9649152198549114	0.9579208787424812	0.8648698580335993	0.2138703546828057	0.2083464333908533	0.08719377441687527	1.181097609046982	1.1405870086938221	0.9387708636522694	0.8794165835323196
15007.0	4.6312152294016435	3.209601970251212	0.6301372652569582	7.940872924074531	8.068539691342611	0.9394766738571643	0.8637956194665819	0.9998741460247811	0.9512001585363052	0.27654809494733024	4.578244287645098	4.177128903058149	0.9486832530401476	1.3025983635871103	0.21640950625746566	0.21054567360889465	0.15893880201514501	3.1797716625295265	3.6580418149555474	0.962923643215446	0.8801223937372145	0.045298867790148425	0.045298867790148425	0.03849094546330531	3.6338579888730203	3.5169294774050335	1.0854986363225918	0.9198961373661287	3.7556961252559207	1.7890319031484476	0.33152788849905557	5.808291172984627	5.893609327959016	0.932356478769515	0.8602355219227573	1.0197610178392382	0.6971499284624516	0.13930056453386683	2.0196351638640193	1.9645778380121393	0.9575834968997091	0.8719590066018981	0.2147603790687619	0.20719456583848006	0.08745561758329232	1.1818034192518767	1.1430728676706292	0.9430367714009888	0.8882857808725306
15046.0	4.624095034313994	3.2078219214793	0.6342355507986774	7.953639600801339	8.094073044796227	0.9458600122205683	0.8584554731508449	1.006257484388185	0.9494201097643928	0.27836087411504473	4.561917513374465	4.173568805514325	0.9458600122205683	1.3025983635871103	0.21440034471493846	0.21070932558790528	0.15926610597316632	3.183331760073351	3.6779286867700045	0.9647036919873584	0.8755191041457226	0.04536432858175268	0.04510248541533564	0.03855640625490956	3.6391981351887575	3.5148430933096995	1.0901019259140836	0.9117327502308126	3.739369350985288	1.797195290283764	0.33156061889485766	5.801907834621224	5.904595955913912	0.9341365275414273	0.8620155706946696	1.0279244049745546	0.6907665900990476	0.13936602532547107	2.0086485359091237	1.9592376916964023	0.9604067377192884	0.8737390553738105	0.2146621878813555	0.2055781690455784	0.08725923520847952	1.1835834680237889	1.1430728676706292	0.9458600122205683	0.8801223937372145
15085.0	4.644534548671635	3.220098048701625	0.6422147237529322	7.969597946709849	8.110031390704735	0.9346891700846113	0.8636114052855206	0.9950866422522281	0.9527959931271561	0.27819722213603404	4.586960317323598	4.19327146314772	0.945675798039507	1.2978108598145575	0.21449853590234483	0.21067659519210313	0.15920064518156207	3.1930909817995183	3.685907859724259	0.9581361394428931	0.8753348899646614	0.045298867790148425	0.04503702462373139	0.03849094546330531	3.658900792822153	3.534545750943095	1.0789310837781265	0.9133285848216635	3.760852057390596	1.787804496919719	0.3316588100822641	5.813447105119303	5.933198857406869	0.927568974996962	0.8618313565136082	1.013193465294773	0.6987457630533026	0.13956240770028386	2.0166277088633784	1.9661736726029901	0.9573992827186477	0.8771149387365738	0.2147603790687619	0.2073254874216886	0.08771746074970936	1.1851793026146398	1.142888653489568	0.9446326059918398	0.878894987508486
15124.0	4.63511270878824	3.214236306362054	0.6399130789571865	7.975981285073252	8.129181405794947	0.9451542020156734	0.8659130500812664	1.0019915766394656	0.9487142995594979	0.2757235313529784	4.570418282352554	4.182806431216658	0.9543607811986565	1.3001125046103033	0.2135430507247844	0.20972111001454274	0.15906972359835353	3.1854491906880353	3.6764860198408638	0.9686011713739551	0.8712531963970033	0.04516794620693991	0.044906103040522866	0.03836002388009679	3.6484357608910907	3.526903959831612	1.0830127773457847	0.9174102783893215	3.7649337509582548	1.8046528672141853	0.33096516807112075	5.80580531400782	5.8957267585737005	0.93165066856462	0.8577496629459501	1.017275158862431	0.7028274566209607	0.13943148611707532	2.018929353659124	1.9649152198549114	0.9597009275143935	0.8875799706676358	0.2157158642463223	0.20637000224412816	0.08758653916650083	1.1874809474103858	1.1469703470572261	0.9469342507875855	0.8794165835323196
15163.0	4.633516874197389	3.2208038589065193	0.6400972931382479	7.998322969345166	8.113223059886437	0.9435583674248222	0.8660972642623277	0.9940124036852106	0.9488985137405592	0.27585445293618693	4.5866229354808254	4.199317419668352	0.9417783186529101	1.3002967187913645	0.2118939235360806	0.20972111001454274	0.1593315667647706	3.197356889548238	3.6837904291095747	0.9588419496477878	0.8778207489414686	0.04542978937335696	0.04542978937335696	0.038621867046513846	3.663166700570872	3.5423717562356387	1.0860202323464252	0.9076510566631544	3.7651179651393156	1.7984537430318426	0.3331379815926586	5.83195340304332	5.923961231704535	0.9218914468384528	0.8579338771270115	1.0174593730434922	0.696628332438618	0.13995517244990943	2.015553470296361	1.9686595315797972	0.9598851416954548	0.8778207489414686	0.21393581547440998	0.208280972599249	0.08758653916650085	1.187665161591447	1.1425512716467958	0.9353949802895061	0.8696573618061523
15202.0	4.6552603786146145	3.23616402496034	0.6501173128763318	8.01747298443538	8.170673105157075	0.9471950487995024	0.8697339456370078	1.0075925209671193	0.9543152438871516	0.2763321955249671	4.601246244810401	4.202954101043032	0.951798338390994	1.3103167385294485	0.2138898717303561	0.21006793102011442	0.15939702755637483	3.205596860514409	3.700193787211063	0.9670819206139596	0.8814574303161486	0.04523340699854416	0.044971563832127116	0.03842548467170104	3.6757036258051143	3.5523917759737227	1.086833672901526	0.9112877380378344	3.7804781311931372	1.8120338603137514	0.331966596992735	5.8277330326061065	5.93115801062304	0.9336915153484492	0.8679538968650955	1.0274793927815764	0.7112516417681938	0.13975879007509662	2.0245302979867783	1.9751194537740568	0.9653018718420473	0.876854140724657	0.21606268525189395	0.20684774483290835	0.08765199995810509	1.1930818917380392	1.1507912426129674	0.9425917592080107	0.8860607199076402
15241.0	4.651578159928429	3.238128287913314	0.6503015270573931	7.988747961800061	8.11641472906814	0.9409959246171598	0.869918159818069	1.0013933967847766	0.9509393605243883	0.2784395482549007	4.596827169399972	4.202095123176427	0.956585842163547	1.3005575168032812	0.21573538129387268	0.21026431339492718	0.1597897923060004	3.1912343491967503	3.6911714222091407	0.9644428939754416	0.8780815469533854	0.04536432858175268	0.04536432858175268	0.03855640625490956	3.6741077912142632	3.5497527493352052	1.083457789538763	0.9178552905822996	3.7860024916899353	1.8122180744948126	0.3336811849730431	5.842157636962466	5.91961874012496	0.9338757295295105	0.8681381110461568	1.0212802685992337	0.7032724688139389	0.13988971165830516	2.022934463395927	1.9643170400002223	0.9619259884792839	0.8834216932691223	0.2124371269164651	0.20869325439642494	0.0877829215413136	1.1851027187837846	1.1509754567940287	0.9509393605243883	0.8816416444972099
15280.0	4.663194014257364	3.24692090142267	0.6555340430229242	8.011089646071975	8.164289766793669	0.9444483918107786	0.8623839990567922	1.0048458639783955	0.9497885381265154	0.2787536388646703	4.617343267588468	4.224391270136836	0.9490516814022703	1.3075700815407245	0.21618039348685075	0.21248937435981757	0.15952794913958337	3.205367109021843	3.7081274228538126	0.9678953611690604	0.8822708708712493	0.04562617174816973	0.04536432858175268	0.03855640625490956	3.6892837430870222	3.5496451189849987	1.0904703542762062	0.9167044681844267	3.791235007655466	1.8146273496407643	0.33642993227076756	5.851993442519488	5.9365747407696325	0.9309448583597253	0.8733706270116879	1.0247327357928526	0.7074617927318029	0.1401515548247222	2.0299470281333702	1.97771294310107	0.9561718764899194	0.880490822099337	0.2146621878813555	0.20748913940069924	0.08804476470773065	1.1967185731127195	1.1562079727595598	0.9462284405826908	0.886874160462741
15319.0	4.6512863153971615	3.2485167360135208	0.642583152115055	8.001514638526867	8.180248112702179	0.9559876623088581	0.8703631720110472	1.0082217473411588	0.9595477598526828	0.2789172908436809	4.618202245455073	4.219910101687704	0.9506475159931213	1.304562626540084	0.2162131238826529	0.2106111344004989	0.15985525309760468	3.206962943612694	3.7097232574446637	0.9712712445318237	0.8803066079182758	0.04542978937335696	0.04542978937335696	0.03888371021293089	3.692659626449786	3.55124095357585	1.092066188867057	0.9246836411386818	3.7782841167475967	1.820826473823107	0.33633174108336117	5.841865792431198	5.938476910683905	0.9343207417224886	0.8685831232391349	1.029888667927528	0.7072775785507415	0.1402170156163265	2.0233794755889054	1.9775287289200085	0.9641510494441744	0.8866899462816796	0.21647496704906993	0.20726002663008436	0.08811022549933493	1.1983144077035703	1.147860371443182	0.9414409368101379	0.8884699950535919
15358.0	4.65536800896482	3.2490383320373546	0.6548282328180293	7.9951313001634645	8.173864774338776	0.9565092583326915	0.8708847680348808	1.0069632945930798	0.9490827279216205	0.27799453606192265	4.609517262295924	4.214785216072379	0.9483458711973753	1.3050842225639174	0.2154212906841031	0.20968837961874062	0.1597897923060004	3.2074845396365275	3.7003014175612687	0.9671895509641655	0.884388301485934	0.04536432858175268	0.04510248541533564	0.03855640625490956	3.683974643290636	3.5507193575520164	1.087984495299399	0.9188218987991112	3.790529197450571	1.8231281186188528	0.3338907806961076	5.84490429395119	5.927705543429421	0.9366223865182344	0.8563380425361604	1.0222468768160453	0.7095792233464874	0.1401515548247222	2.0256811203846508	1.9798303737157543	0.9646726454680079	0.884388301485934	0.21555221226731164	0.2065991150147431	0.08804476470773065	1.1906726165920878	1.1537221137827527	0.9483458711973753	0.8808282039421093
15397.0	4.650657089023122	3.2560508967747976	0.6472940720567526	8.043006337888995	8.170673105157075	0.9471950487995024	0.8615705585016915	1.0093725697390317	0.9606985822505556	0.2787341218171199	4.613706586213787	4.226401070401314	0.9599617255263103	1.3085366897575361	0.2157681116896748	0.2082551518524	0.15959340993118762	3.2127170556020586	3.715477369434028	0.9706420181577842	0.8860607199076402	0.04516794620693991	0.044906103040522866	0.03836002388009679	3.6920304000757467	3.5658953094247763	1.0914369624930178	0.9112877380378344	3.8003650030075944	1.8255373937648045	0.33449944486809635	5.855476956232458	5.93115801062304	0.9354715641203615	0.8697339456370078	1.0210960544181724	0.7084284009486145	0.1404788587827435	2.0263103467586903	1.9850628896812852	0.969905161433539	0.8832374790880609	0.21589903327288335	0.2087259847922271	0.08811022549933492	1.1884786021465479	1.1444079042495634	0.950755146343327	0.8814574303161486
15436.0	4.6528055661571575	3.2546392763650074	0.6441024028750506	8.011089646071975	8.164289766793669	0.9440033796178005	0.8601589380919019	1.0044008517854173	0.9511235747054496	0.27866866102551563	4.626841691302719	4.226769498763438	0.9468266204373799	1.3053450205758343	0.21405352370936676	0.2118807101878289	0.1599861746808132	3.211305435192269	3.7158457977961508	0.9628470593845906	0.8818258586782712	0.045298867790148425	0.04503702462373139	0.038752788629722354	3.697738974753606	3.559880399423495	1.0900253420832282	0.9162594559914488	3.7979101905501373	1.8241257733550147	0.33660679759802997	5.836264848103545	5.939689826120479	0.9322798949386595	0.8601589380919019	1.0260677723717868	0.7052367317669125	0.14034793719953498	2.0231186775769885	1.9691045437727754	0.9684935410237493	0.8754425203148672	0.2160954156476961	0.20701139681191905	0.08824114708254344	1.1980536096916539	1.1475995734312656	0.953946815525029	0.880045809906359
15475.0	4.659112320689706	3.2591659821256442	0.651452349455266	8.01747298443538	8.145139751703459	0.9485300853784366	0.8675088846721174	1.013530847137545	0.9520901829222612	0.2780599968535269	4.626765107471863	4.227736106980249	0.9549134237418405	1.3098717263364705	0.2152249083092903	0.2094919972439278	0.15992071388920892	3.2094488025895007	3.7221525523286996	0.9638136676014021	0.8810124181231705	0.04523340699854416	0.044971563832127116	0.03868732783811808	3.6987055829704176	3.557286910096482	1.0892119015281274	0.9172260642082602	3.8024368963107738	1.8250923815718263	0.3348726925701715	5.823421587545882	5.927889757610483	0.9268631647920671	0.8629055950806257	1.0206510422251944	0.7079833887556364	0.1402824764079307	2.0286885753852917	1.976454490352991	0.9648568596490692	0.8764091285316788	0.21548675147570737	0.20653365422313882	0.08817568629093918	1.1944169283169737	1.153906327963814	0.9485300853784366	0.8891758052584868
15514.0	4.641450509840139	3.255007704727131	0.6472940720567524	7.991939630981763	8.183439781883882	0.944371807979923	0.8587473176821121	0.9994291338318029	0.9461518567518354	0.278766852212922	4.625430070892929	4.229961167945139	0.9436349512556779	1.3021533513941321	0.21388987173035612	0.21184797979202674	0.15992071388920895	3.209893814782479	3.723640756569345	0.9660387285662926	0.8750740919527447	0.045233406998544175	0.04497156383212713	0.038687327838118096	3.706270790251045	3.5612920198332847	1.0786702857662098	0.9130677868097468	3.794718521368436	1.8290974913086293	0.33505586159673256	5.837370133189913	5.926554721031549	0.9273081769850453	0.8633506072736038	1.0129326672828562	0.7020450625852105	0.14028247640793073	2.0181469596233743	1.9659128745910732	0.963521823070135	0.8686907535893407	0.21415171489677315	0.2086277936048207	0.08817568629093919	1.191301842966127	1.1444079042495634	0.9408117104360985	0.8814574303161486
15553.0	4.647649634022482	3.2583835880898935	0.6488899066476034	8.02066465361708	8.14833142088516	0.9360242066635454	0.8649464418644548	1.001024968422654	0.9495277401145987	0.2787995826087242	4.620642567120376	4.229470618440656	0.9487908833903533	1.3037491859849832	0.21570265089807056	0.2118807101878289	0.1599861746808132	3.2132696981452424	3.729533545428266	0.9612512247937396	0.878449975315508	0.045298867790148425	0.04503702462373139	0.038752788629722354	3.7025264785261593	3.560064613604556	1.0866494587204647	0.9146636214005976	3.7963143559592867	1.8225299387641638	0.33535043515895174	5.823682385557799	5.921767217258996	0.9225206732124922	0.8631663930925425	1.0198686481894441	0.7054209459479738	0.14060978036595204	2.021522842986137	1.9774521450891531	0.9622944168414066	0.872066636952104	0.21418444529257527	0.20714231839512753	0.08824114708254344	1.1865143391935742	1.1460037388404145	0.9505709321622657	0.8866133624508243
15592.0	4.641787891682911	3.256081943294148	0.6430281643080331	8.001514638526867	8.205781466155795	0.9447091898226952	0.8590846995248844	1.0033266132184	0.9454460465469405	0.27807321020177866	4.624724260688033	4.225695260196419	0.949312479414187	1.3042707820088169	0.21306530813600422	0.20924336742576255	0.1603134786388345	3.2173513917129006	3.72723190063252	0.9699362079528894	0.8789715713393416	0.04562617174816973	0.04510248541533564	0.038818249421326605	3.7147715592291335	3.5641463071722144	1.0861278626966313	0.9151852174244313	3.8021760982988564	1.8301717298756466	0.33488590591842327	5.839487563804598	5.915905474919425	0.9329857051435544	0.8608647482967966	1.0140069058498737	0.7141059291071236	0.14067524115755628	2.0256045365537956	1.9715904027495825	0.9674193024567318	0.8807516201112537	0.21510720007433357	0.2079341515936773	0.08856845104056474	1.1905960327612322	1.1500854324080727	0.9401059002312036	0.8853549097027454
15631.0	4.6555522231458815	3.268066225985206	0.6550124469990906	8.01747298443538	8.157906428430266	0.9485300853784366	0.8646856438525379	1.0071475087741413	0.9620336188294898	0.2806583055204924	4.64665197928632	4.241976497155546	0.9513533261980159	1.3017083392011544	0.21347758993318017	0.2096556492229385	0.16024801784723025	3.221172287268642	3.723932601100612	0.9701970059648061	0.8810124181231705	0.045298867790148425	0.04503702462373139	0.038752788629722354	3.713989165193383	3.576130589863272	1.0846086119366358	0.9190061129801725	3.8205437193533185	1.8385959150228797	0.33720915807072005	5.853251895267567	5.926416044161993	0.9286432135639795	0.8692889334440297	1.0224310909971066	0.7161467758909525	0.14060978036595204	2.0258653345657125	1.9817946366687278	0.9694601492405608	0.8827924668950828	0.2137394330995972	0.2083464333908533	0.08824114708254344	1.1926368795450615	1.1439628920565856	0.9467500366065242	0.8873957564865744
15670.0	4.653587960192908	3.2760453989394605	0.6484448944546255	8.033431330343888	8.186631451065583	0.9437425816058835	0.866281478443389	1.0069632945930798	0.9554660662850245	0.28039646235407545	4.638304377969942	4.234672087886836	0.9593324991522709	1.3033041737920052	0.2115666195780593	0.21130477641164225	0.16050986101364728	3.230931508994809	3.7372519203706034	0.9671895509641655	0.884388301485934	0.045298867790148425	0.045298867790148425	0.03849094546330531	3.725528435691463	3.5805496652737023	1.0943678336628029	0.9124385604357073	3.802252682129712	1.8384117008418184	0.33747100123713714	5.818940419096751	5.923102253837929	0.934842337746322	0.8627213808995644	1.0222468768160453	0.7067559825269081	0.14060978036595204	2.0292412179284756	1.9734470353523503	0.9646726454680079	0.884388301485934	0.2155194818715095	0.20656638461894095	0.08850299024896048	1.2006160524993164	1.1537221137827527	0.9501259199692875	0.884388301485934
15709.0	4.6510255173852455	3.2852064408109385	0.654045838782279	8.049389676252398	8.189823120247285	0.941180138798221	0.8583788893199895	1.0107841901488213	0.959286961840766	0.27919234735834975	4.647465419841421	4.250953324845964	0.9440033796178005	1.302521779756255	0.2139226021261582	0.2118807101878289	0.16024801784723025	3.2237657765956556	3.7346894775629416	0.9628470593845906	0.8718824227710427	0.045298867790148425	0.04503702462373139	0.038752788629722354	3.7375127183825207	3.5950508534609176	1.0918053908551404	0.9098761176280448	3.8231372086803312	1.8457926939413845	0.3383087781797407	5.856888576642247	5.938952969396234	0.9322798949386595	0.8683223252272181	1.0278478211436992	0.7105768780826494	0.14087162353236907	2.0348421622561297	1.9826080772238286	0.9638902514322576	0.880045809906359	0.2159644940644876	0.20879144558383134	0.08876483341537753	1.1852869329648459	1.1429962838397738	0.947563477161625	0.8864291482697628
15748.0	4.6680891483801235	3.292326635898588	0.6622092259175952	8.049389676252398	8.22812315042771	0.9394000900263088	0.8683223252272181	1.0061809005573297	0.959286961840766	0.28100512652606413	4.655628806976738	4.250953324845964	0.9440033796178005	1.3071250693477467	0.21573538129387268	0.21165159741721395	0.16083716497166858	3.233709212502884	3.7481930110139947	0.9710104465199069	0.8882091970416752	0.04536432858175268	0.04510248541533564	0.03855640625490956	3.738249575106766	3.5751639816464604	1.0981887292185444	0.9098761176280448	3.813930629497348	1.849352791485209	0.33999063576424665	5.844121899915439	5.930483246937495	0.9322798949386595	0.8683223252272181	1.0214644827802952	0.715180167674141	0.14093708432397334	2.0348421622561297	1.9808280284519166	0.9684935410237493	0.873662471542955	0.2142171756883774	0.20704412720772114	0.08883029420698178	1.1980536096916539	1.1557629605665818	0.9511235747054496	0.880045809906359
15787.0	4.667275707825022	3.294336436163067	0.656792495771003	8.081306368069418	8.221739812064305	0.9485300853784366	0.8646856438525379	1.013530847137545	0.9602535700575775	0.27878006556117374	4.658375463965461	4.258303271426179	0.9549134237418405	1.3098717263364705	0.21502852593447755	0.20968837961874062	0.16083716497166858	3.2410591590830995	3.7519828600503855	0.9701970059648061	0.8810124181231705	0.04536432858175268	0.04510248541533564	0.038818249421326605	3.745599521686981	3.596017461677729	1.0991553374353558	0.9190061129801725	3.8322672040324592	1.8520994484739328	0.3382892611321904	5.852515038543322	5.944216531881116	0.9431899390626997	0.8710689822159419	1.0224310909971066	0.711543486299461	0.14093708432397334	2.035808770472941	1.987134782984465	0.9666369084209815	0.8845725156669952	0.21377216349539935	0.20837916378665539	0.08883029420698178	1.1944169283169737	1.160289666327218	0.9566934725137528	0.8827924668950828
15826.0	4.680257645252242	3.3019782272745495	0.6608741893386612	8.062156352979207	8.22812315042771	0.9462284405826908	0.8687673374201961	1.0048458639783955	0.9597319740337441	0.28003012430095336	4.65963391671354	4.269505160081486	0.9508317301741825	1.315733468676041	0.21423669273592777	0.2104147520256861	0.1607717041800643	3.2323741759239497	3.764964797477605	0.9742786995324644	0.8850941116908286	0.045298867790148425	0.04503702462373139	0.038752788629722354	3.7415178281193233	3.5983191064734745	1.0858670646847146	0.9184845169563391	3.833525656780538	1.849797803678187	0.34257573108296047	5.848433344975664	5.957198469308334	0.9426683430388663	0.8623839990567922	1.026512784564765	0.7174052286390314	0.14087162353236907	2.0352871744491075	1.9830530894168068	0.9625552148533234	0.8822708708712493	0.21627858467425715	0.20758733058810563	0.08876483341537753	1.1921152835212276	1.1579880215314722	0.9561718764899194	0.880490822099337
15865.0	4.675439094960339	3.2978965337068913	0.6585725445429151	8.055773014615802	8.234506488791114	0.9449699878346121	0.8565222567172218	1.0089275575460535	0.9638136676014021	0.27878006556117374	4.677219143732251	4.263643417741916	0.9513533261980159	1.3162550646998743	0.21337939874577375	0.20955745803553208	0.16083716497166858	3.251002594990328	3.753762908822298	0.9737571035086308	0.8810124181231705	0.04536432858175268	0.04510248541533564	0.038818249421326605	3.753762908822298	3.60774094635687	1.092771999071952	0.9190061129801725	3.8439906887116004	1.8520994484739328	0.33855110429860746	5.846131700179918	5.939919577613045	0.9350265519273834	0.8710689822159419	1.0224310909971066	0.7197068734347772	0.14119892749039037	2.042192108836345	1.9853547342125526	0.9730202467843855	0.8827924668950828	0.2136412419121908	0.20673003659795158	0.08883029420698178	1.1944169283169737	1.153906327963814	0.9566934725137528	0.8845725156669952
15904.0	4.6650506468601325	3.3027916678296503	0.658127532349937	8.055773014615802	8.221739812064305	0.9463050244135462	0.8688439212510517	1.0049224478092509	0.9534252195011955	0.2788260093052276	4.66327059808822	4.2614183567770265	0.9590717011403542	1.3076466653715801	0.21303257774020207	0.2108597642186642	0.16103354734648137	3.2406141468901213	3.745154509494003	0.9633686554084241	0.8805674059301924	0.045298867790148425	0.04503702462373139	0.038752788629722354	3.7504946558097405	3.596615641532418	1.08594364851557	0.913957811195703	3.828262094295657	1.8534344850528672	0.33655515610433195	5.849246785530765	5.941991470916225	0.9409648780978093	0.8624605828876477	1.0219860788041286	0.7146585716503076	0.14113346669878613	2.0353637582799626	1.98134962447575	0.9707951858194951	0.8805674059301924	0.21507446967853144	0.2079014211978752	0.08902667658179457	1.1939719161239957	1.1516812669989236	0.9498651219573708	0.8823474547021048
15943.0	4.659449702532478	3.293630625958172	0.6514833959746165	8.014281315253678	8.205781466155795	0.9524275647650335	0.8604197361038186	1.0046616497973342	0.9531644214892788	0.28190836426027205	4.667613089667794	4.272881043444251	0.948867467221209	1.299222480224347	0.21420396234012565	0.2105129432130925	0.16070624338846007	3.2421333976501168	3.746673760253999	0.9613278086245951	0.8785265591463634	0.04523340699854416	0.044971563832127116	0.03842548467170104	3.746673760253999	3.599914941064326	1.092066188867057	0.9165202540033655	3.823398006692248	1.857776976632442	0.3416794029977057	5.83192235652397	5.93178723699708	0.9343207417224886	0.8685831232391349	1.0181651832483873	0.7108376760945662	0.14132984907359888	2.0215994268169926	1.979308777691921	0.9687543390356661	0.882086656690188	0.21446580550654268	0.20755460019230348	0.0889612157901903	1.1937111181120788	1.1578038073504109	0.9496043239454541	0.8803066079182758
15982.0	4.656626461712898	3.294367482682417	0.6578667343380202	8.090881375614526	8.218548142882604	0.9414409368101379	0.855816446512327	1.0064416985692466	0.9467810831258748	0.2820720162392827	4.671173187211619	4.26115755876511	0.9460442264016296	1.3027825777681716	0.21588581992463157	0.21028383044247762	0.16103354734648137	3.2502967847854327	3.7520139065697355	0.9585045678050157	0.8739232695548718	0.045298867790148425	0.04503702462373139	0.03849094546330531	3.7520139065697355	3.6034750386081504	1.0874628992755655	0.9119169644118739	3.841504829734793	1.8485703974494587	0.3415812118102993	5.843645841203111	5.947070819220045	0.929717452130997	0.855816446512327	1.021725280792212	0.7126177248664785	0.14139530986520316	2.028719621904642	1.981088826463833	0.9641510494441744	0.8774833670986963	0.21449853590234483	0.20936737936001792	0.08928851974821161	1.1937111181120788	1.151420468987007	0.9414409368101379	0.8739232695548718
16021.0	4.659449702532478	3.2971907235019966	0.6578667343380202	8.078114698887715	8.23131481960941	0.9442641776297173	0.8668030744672226	1.0064416985692466	0.9531644214892788	0.28177744267706356	4.673996428031199	4.278527525083409	0.9524275647650335	1.3119891569511548	0.21420396234012568	0.21038202162988398	0.16122992972129416	3.253856882329258	3.7658237753442108	0.9694911957599113	0.8803066079182758	0.04497156383212713	0.04497156383212713	0.03842548467170105	3.774724019203772	3.605255087380063	1.1002295760023735	0.9183003027752779	3.8397247809628805	1.8613370741762667	0.3418103245809142	5.852852420386094	5.9463339624958	0.9407040800858926	0.8703631720110472	1.0181651832483873	0.7126177248664785	0.1413298490735989	2.0397062498595377	1.9956355519625535	0.9723144365794907	0.882086656690188	0.2144658055065427	0.2093346489642158	0.08922305895660736	1.1983144077035703	1.1560237585784985	0.9496043239454541	0.8884699950535919
16060.0	4.652590305456746	3.3027916678296503	0.6726742578486573	8.094073044796227	8.247273165517921	0.944524975641634	0.8624605828876477	1.0049224478092509	0.9615886066365118	0.2788587397010297	4.687760759494168	4.2894686157268	0.9572916523684418	1.3076466653715801	0.21115433778088336	0.21102341619767484	0.1616226944709197	3.252337631569262	3.7632613325365485	0.9697519937718281	0.8724040187948762	0.04510248541533564	0.04510248541533564	0.038818249421326605	3.770381527624197	3.617239370071121	1.1004903740142902	0.9185611007871946	3.849929014882026	1.8552145338247794	0.3408025919600013	5.863793511029486	5.953714955595366	0.9281982013710014	0.8688439212510517	1.0202060300322162	0.7174818124698868	0.14146077065680743	2.0371438070518755	1.9895130116110662	0.9707951858194951	0.8759641163387009	0.2148453569079165	0.20806507317688583	0.08935398053981587	1.1967951569435749	1.1516812669989236	0.9562484603207748	0.8823474547021048
16099.0	4.659894714725456	3.3093592203741156	0.6646950848944024	8.090881375614526	8.24408149633622	0.9447091898226952	0.8590846995248844	1.0033266132184	0.9599927720456608	0.28080244045195274	4.684384876131405	4.284312683592125	0.949312479414187	1.312434169144133	0.21461624413730163	0.2090142546551476	0.16142631209610694	3.250741796978411	3.758842257126118	0.9681561591809771	0.8853549097027454	0.04542978937335696	0.045167946206939924	0.038621867046513846	3.7687856930333465	3.613863486708357	1.0889511035162105	0.9169652661963434	3.844773082747351	1.8681654247326485	0.3409662439390119	5.850474191759494	5.959239316092164	0.931205656371642	0.8690281354321129	1.0267735825766815	0.7176660266509483	0.1415262314484117	2.033767923689112	1.9833138874287235	0.9628160128652401	0.8807516201112537	0.21500900888692717	0.2064486763839842	0.08941944133142014	1.1905960327612322	1.1546887219995643	0.9546526257299239	0.8807516201112537
16138.0	4.670467377006725	3.3163717851115586	0.6653243112684417	8.113223059886437	8.279189857334941	0.9435583674248222	0.8660972642623277	1.010339177955843	0.9588419496477878	0.2813456438323372	4.68857420004927	4.289545199557655	0.9517217545601386	1.3066800571547685	0.21324847716256523	0.21120658522423588	0.1616226944709197	3.257754361715854	3.770458111455053	0.9705654343269288	0.8859841360767848	0.04510248541533564	0.04510248541533564	0.03855640625490956	3.768678062683141	3.616272761854309	1.0913603786621624	0.9175944925703828	3.847182357893302	1.8641913615151964	0.3432894960913087	5.854663515677357	5.946671344338572	0.9399982698809977	0.8678773130342401	1.0227995193592294	0.7182952530249876	0.14172261382322446	2.040780488426555	1.9885464033942546	0.9616651904673672	0.8877641848486971	0.2170704178728069	0.21029013414177622	0.0896158237062329	1.193005307907184	1.1570979971455162	0.9425151753771552	0.8877641848486971
16177.0	4.671771367066308	3.3201926806673003	0.6655851092803585	8.103648052341331	8.256848173063027	0.9473792629805637	0.876301498181473	1.0059966863762684	0.9591027476597047	0.2818561168169196	4.687054949289275	4.292322903065729	0.9502025038001432	1.3105009527105098	0.21375895014714758	0.2115861366256097	0.16149177288771116	3.2615752572715957	3.772498958238882	0.9807696682460741	0.8734782573618937	0.044971563832127116	0.044971563832127116	0.03868732783811808	3.7796191533265313	3.624696947001542	1.0934012254459913	0.9114719522188958	3.8627267381281847	1.8807789337977456	0.3417580771375617	5.866647798368415	5.951229096618558	0.9420391166648268	0.8681381110461568	1.02944365573455	0.7249393894003083	0.14132984907359888	2.0446013839822967	1.985983960586592	0.9683093268426879	0.8816416444972099	0.2138898717303561	0.20888963677123773	0.08922305895660734	1.1996494442825048	1.152755505565941	0.949159311752476	0.8880249828606139
16216.0	4.669653936451624	3.332621975551336	0.6662909194852533	8.081306368069418	8.26003984224473	0.9463050244135462	0.8670638724791393	1.0049224478092509	0.9598085578645994	0.28090063163935913	4.690277664990326	4.2894686157268	0.9509083140050378	1.3030433757800886	0.21293438655279567	0.2108924946144663	0.1616226944709197	3.264061116248403	3.7785449147595136	0.9761353321352321	0.8805674059301924	0.04536432858175268	0.04510248541533564	0.038818249421326605	3.7849282531229176	3.6200626108906997	1.0905469381070616	0.9185611007871946	3.8552691611977634	1.879704695230728	0.34310632706474764	5.8367864441273785	5.9465947605077165	0.9409648780978093	0.8670638724791393	1.0265893683956202	0.7274252483771155	0.1419844569896415	2.0335837095080507	1.9831296732476622	0.9608517499122665	0.8823474547021048	0.2131962297192127	0.20806507317688583	0.0896158237062329	1.2003552544873997	1.1562845565904154	0.9562484603207748	0.8869507442935964
16255.0	4.663899824462259	3.329691104381551	0.6733034842226967	8.129181405794947	8.256848173063027	0.9469342507875855	0.8613097604897748	1.0055516741832902	0.9604377842386389	0.2831584230000516	4.698333421775436	4.288317793328927	0.943374153243761	1.3146592301090234	0.21506125633027967	0.20959018843133423	0.161688155262524	3.2611302450786175	3.7837774307250447	0.9703812201458675	0.8794165835323196	0.045167946206939924	0.045167946206939924	0.03888371021293089	3.7891175770407814	3.624251934808564	1.0993395516164173	0.9220135679808132	3.8594584851156273	1.8803339216047674	0.3419349424648241	5.843062152140577	5.949004035653669	0.93165066856462	0.8613097604897748	1.0190552076343433	0.7280544747511548	0.1420499177812458	2.0342129358820897	1.9837588996217015	0.9597009275143935	0.8857999218957235	0.21367397230799295	0.2086737373488746	0.08968128449783719	1.1910410449542104	1.156913782964455	0.9469342507875855	0.881196632304232
16294.0	4.660416310749291	3.3297676882124065	0.6623934400986565	8.135564744158351	8.27599818815324	0.9487908833903533	0.8677696826840342	1.001024968422654	0.9622944168414066	0.2820524991917323	4.6991468623305375	4.285571136340203	0.953394172981845	1.3055292347568956	0.2135625677723348	0.20974062706209312	0.16188453763733676	3.261206828909473	3.775690627420584	0.9786211911120393	0.8894366032704035	0.04510248541533564	0.04510248541533564	0.038818249421326605	3.790974209643549	3.6314487137270683	1.094812845855781	0.9111035238567731	3.867698456081799	1.8775872646160436	0.3424781458452086	5.855599077374819	5.9355770860334705	0.9388474474831248	0.8649464418644548	1.0226918890090233	0.7235277689905186	0.1419844569896415	2.0360695684848578	1.9966021601793649	0.9750610935682146	0.8848333136789119	0.21382441093875182	0.2088241759796335	0.0896158237062329	1.1964577751008028	1.160550464339135	0.952350980934178	0.8830532649069996
16333.0	4.676666501189067	3.325087814790059	0.6733034842226967	8.06534802216091	8.23131481960941	0.9469342507875855	0.8676930988531788	1.0037716254113778	0.9586577354667265	0.27986016862264407	4.704410424815419	4.289054650053172	0.9497574916071649	1.3036726021541278	0.21506125633027967	0.20932834526491717	0.16194999842894103	3.2529668579433015	3.78451428744929	0.9639978817824635	0.8875799706676358	0.04542978937335696	0.045167946206939924	0.03888371021293089	3.801577918444168	3.6178685964451596	1.0847928261176971	0.9110269400259177	3.856635244296048	1.883894019148592	0.344369599152779	5.848832819857137	5.940840648518352	0.9288274277450408	0.8613097604897748	1.0208352564062557	0.7198910876158386	0.14178807461482873	2.035992984654002	1.985538948393614	0.9714244121935345	0.8794165835323196	0.2135430507247844	0.2086737373488746	0.08968128449783719	1.2009844808614392	1.1540905421448753	0.9533175891509895	0.881196632304232
16372.0	4.657961498291833	3.3273128757549495	0.6719684476437624	8.090881375614526	8.256848173063027	0.9455992142086513	0.8681381110461568	0.9996133480128642	0.9544994580682129	0.28215069037913876	4.704118580284152	4.295883000609555	0.9484224550282307	1.3069408551666852	0.2118807101878289	0.20983881824949951	0.1618190768457325	3.2516318213643673	3.7813992020984433	0.9690461835669333	0.875258306133806	0.04503702462373139	0.04503702462373139	0.03849094546330531	3.7949027355494964	3.617270416590471	1.083457789538763	0.9096919034469835	3.8535201589452015	1.8925024184768864	0.34514191530377836	5.8503210240977825	5.918881883400715	0.9274923911661066	0.8553714343193488	1.0195002198273215	0.728499486944133	0.14191899619803724	2.0328778993031555	1.9824238630427675	0.9601459397073717	0.8880249828606139	0.21405352370936676	0.2090532887502484	0.0898122060810457	1.1978693955105923	1.1509754567940287	0.949159311752476	0.8798615957252977
16411.0	4.666124885427149	3.3336962141183535	0.6755285451875871	8.090881375614526	8.23131481960941	0.9473792629805637	0.8663580622742445	1.0059966863762684	0.9608827964316169	0.28033791121142426	4.709458726599888	4.287719613474238	0.9519825525720553	1.3023375655751936	0.21349710698073054	0.20802603908178507	0.16201545922054528	3.2587520164520165	3.7785759612788645	0.9690461835669333	0.8780815469533854	0.04497156383212713	0.044709720665710086	0.038687327838118096	3.7949027355494964	3.6254338037257874	1.0934012254459913	0.9160752418103874	3.86346359485243	1.8843390313415704	0.34702015526309704	5.843200829010133	5.951965953342804	0.9338757295295105	0.8617547726827528	1.0195002198273215	0.728499486944133	0.141853535406433	2.0364379968469803	1.9888072014061715	0.9683093268426879	0.8770383549057184	0.21388987173035612	0.20888963677123773	0.08974674528944145	1.1914860571471884	1.152755505565941	0.9409959246171598	0.8898050316325262
16450.0	4.672508223790553	3.3436396500255823	0.6691452068241832	8.090881375614526	8.269614849789836	0.9392158758452473	0.8617547726827528	1.0059966863762684	0.9608827964316169	0.2841271215258638	4.700558482740327	4.3040463877448705	0.9455992142086513	1.3087209039385976	0.21359529816813694	0.2116843278130161	0.16221184159535806	3.2768588394945612	3.784959299642268	0.9626628452035293	0.8862449340887015	0.04542978937335696	0.04490610304052288	0.03888371021293089	3.801286073912901	3.64176057799642	1.091621176674079	0.9178552905822996	3.8652436436243423	1.8843390313415704	0.34546921926179974	5.849584167373537	5.937725563167506	0.9338757295295105	0.8617547726827528	1.0276636069626377	0.722116148580729	0.1420499177812458	2.041041286438472	1.9842039118146797	0.9637060372511963	0.8834216932691223	0.2139880629177625	0.2072077791867318	0.08994312766425423	1.201429493054417	1.152755505565941	0.95554265011588	0.8880249828606139
[truncated: 502 more rows]
[truncated: 62 more columns]
