# Supplementary material for: Parameterization of cell-free systems with time-series data using KETCHUP
Source: PLoS Comput Biol. 2025 Nov 21;21(11):e1013724. doi: 10.1371/journal.pcbi.1013724 (PMC12637948; doi:10.1371/journal.pcbi.1013724)
Supplement: S5 Data — (XLSX) [file pcbi.1013724.s005.xlsx]

## Sheet: Sheet1
BDH (U)	1.1499						0.11499						0						1.1499						0.11499						0						1.1499						0.11499						0
NAD+	0	0	0	0	0	0	0	0	0	0	0	0	0	0	0	0	0	0	0	0	0	0	0	0	0	0	0	0	0	0	0	0	0	0	0	0	0	0	0	0	0	0	0	0	0	0	0	0	0
Pyruvate	0	0	0	0	0	0	0	0	0	0	0	0	0	0	0	0	0	0	0	0	0	0	0	0	0	0	0	0	0	0	0	0	0	0	0	0	0	0	0	0	0	0	0	0	0	0	0	0	0
2,3-BD	0	0	0	0	0	0	0	0	0	0	0	0	0	0	0	0	0	0	0	0	0	0	0	0	0	0	0	0	0	0	0	0	0	0	0	0	0	0	0	0	0	0	0	0	0	0	0	0	0
Formate	0	0	0	0	0	0	0	0	0	0	0	0	0	0	0	0	0	0	0	0	0	0	0	0	0	0	0	0	0	0	0	0	0	0	0	0	0	0	0	0	0	0	0	0	0	0	0	0	0
NADH	0.45	0.45	0.45	0.45	0.45	0.45	0.45	0.45	0.45	0.45	0.45	0.45	0.45	0.45	0.45	0.45	0.45	0.45	0.45	0.45	0.45	0.45	0.45	0.45	0.45	0.45	0.45	0.45	0.45	0.45	0.45	0.45	0.45	0.45	0.45	0.45	10	2	0.4	0.08	0.016	0	10	2	0.4	0.08	0.016	0	10
Acetoin	150	30	6	1.2	0.24	0	150	30	6	1.2	0.24	0	150	30	6	1.2	0.24	0	150	30	6	1.2	0.24	0	150	30	6	1.2	0.24	0	150	30	6	1.2	0.24	0	100	100	100	100	100	100	100	100	100	100	100	100	100
Time (mins)	A1	A2	A3	A4	A5	A6	A7	A8	A9	A10	A11	A12	A13	A14	A15	A16	A17	A18	B1	B2	B3	B4	B5	B6	B7	B8	B9	B10	B11	B12	B13	B14	B15	B16	B17	B18	C1	C2	C3	C4	C5	C6	C7	C8	C9	C10	C11	C12	C13
0.516667	?????	0.422	?????	?????	?????	0.470	0.422	0.405	?????	0.436	0.428	?????	0.414	?????	?????	?????	0.467	0.438	0.340	0.391	?????	?????	?????	?????	0.397	0.399	?????	?????	?????	?????	0.373	?????	?????	?????	0.452	?????	?????	?????	0.376	0.042	0.053	0.042	?????	?????	0.364	0.112	0.010	-0.004	?????
1.16667	?????	0.419	?????	?????	?????	0.470	0.417	0.404	?????	0.438	0.427	?????	0.416	?????	?????	?????	0.468	0.439	0.337	0.389	?????	?????	?????	?????	0.394	0.398	?????	?????	?????	?????	0.372	?????	?????	?????	0.453	?????	?????	?????	0.365	0.040	0.052	0.036	?????	?????	0.398	0.101	0.009	-0.004	?????
1.81667	?????	0.417	?????	?????	?????	0.471	0.409	0.405	?????	0.432	0.428	?????	0.413	?????	?????	?????	0.466	0.440	0.334	0.387	?????	?????	?????	?????	0.391	0.398	?????	?????	?????	?????	0.372	?????	?????	?????	0.452	?????	?????	?????	0.361	0.039	0.041	0.034	?????	?????	0.398	0.100	0.009	-0.004	?????
2.46667	?????	0.413	?????	?????	?????	0.470	0.406	0.405	?????	0.437	0.428	?????	0.412	?????	?????	?????	0.467	0.438	0.332	0.383	?????	?????	?????	?????	0.390	0.397	?????	?????	?????	?????	0.372	?????	?????	?????	0.452	?????	?????	?????	0.354	0.038	0.048	0.033	?????	?????	0.384	0.092	0.008	-0.004	?????
3.11667	?????	0.412	?????	?????	?????	0.471	0.405	0.403	?????	0.436	0.428	?????	0.412	?????	?????	?????	0.466	0.438	0.329	0.381	?????	?????	?????	?????	0.385	0.397	?????	?????	?????	?????	0.371	?????	?????	?????	0.452	?????	?????	?????	0.354	0.037	0.041	0.033	?????	?????	0.390	0.091	0.007	-0.003	?????
3.76667	?????	0.409	?????	?????	?????	0.468	0.399	0.402	?????	0.434	0.426	?????	0.410	?????	?????	?????	0.465	0.438	0.327	0.380	?????	?????	?????	?????	0.383	0.396	?????	?????	?????	?????	0.370	?????	?????	?????	0.451	?????	?????	?????	0.346	0.036	0.041	0.030	?????	?????	0.379	0.090	0.007	-0.005	?????
4.41667	?????	0.408	?????	?????	?????	0.467	0.397	0.401	?????	0.434	0.428	?????	0.409	?????	?????	?????	0.464	0.437	0.324	0.379	?????	?????	?????	?????	0.381	0.396	?????	?????	?????	?????	0.371	?????	?????	?????	0.451	?????	?????	?????	0.339	0.034	0.037	0.027	?????	?????	0.370	0.087	0.006	-0.005	?????
5.06667	?????	0.406	?????	?????	?????	0.465	0.391	0.401	?????	0.433	0.427	?????	0.408	?????	?????	?????	0.464	0.437	0.322	0.376	?????	?????	?????	?????	0.376	0.396	?????	?????	?????	?????	0.370	?????	?????	?????	0.452	?????	?????	?????	0.338	0.033	0.032	0.024	?????	?????	0.369	0.086	0.006	-0.005	?????
5.71667	?????	0.403	?????	?????	?????	0.467	0.388	0.399	?????	0.432	0.425	?????	0.407	?????	?????	?????	0.465	0.437	0.319	0.374	?????	?????	?????	?????	0.377	0.395	?????	?????	?????	?????	0.370	?????	?????	?????	0.450	?????	?????	?????	0.329	0.032	0.036	0.025	?????	?????	0.362	0.087	0.006	-0.006	?????
6.36667	?????	0.403	?????	?????	?????	0.466	0.384	0.400	?????	0.432	0.427	?????	0.408	?????	?????	?????	0.465	0.437	0.316	0.373	?????	?????	?????	?????	0.374	0.395	?????	?????	?????	?????	0.370	?????	?????	?????	0.451	?????	?????	?????	0.333	0.031	0.029	0.023	?????	?????	0.360	0.083	0.005	-0.005	?????
7.01667	?????	0.401	?????	?????	?????	0.466	0.384	0.399	?????	0.432	0.426	?????	0.409	?????	?????	?????	0.466	0.437	0.314	0.370	0.445	?????	?????	?????	0.373	0.394	?????	?????	?????	?????	0.369	?????	?????	?????	0.450	?????	?????	?????	0.324	0.030	0.031	0.021	?????	?????	0.349	0.079	0.005	-0.006	?????
7.66667	?????	0.398	?????	?????	?????	0.462	0.380	0.397	?????	0.433	0.424	?????	0.405	?????	?????	?????	0.463	0.437	0.310	0.369	0.443	?????	?????	?????	0.370	0.394	?????	?????	?????	?????	0.368	?????	?????	?????	0.448	?????	?????	?????	0.320	0.030	0.029	0.022	?????	?????	0.350	0.081	0.005	-0.006	?????
8.31667	?????	0.397	?????	?????	?????	0.466	0.378	0.397	?????	0.431	0.427	?????	0.404	?????	?????	?????	0.464	0.437	0.308	0.366	0.441	?????	?????	?????	0.370	0.393	?????	?????	?????	?????	0.368	?????	?????	?????	0.447	?????	?????	?????	0.315	0.029	0.028	0.019	?????	?????	0.346	0.079	0.005	-0.006	?????
8.96667	?????	0.393	0.444	?????	?????	0.463	0.375	0.397	?????	0.431	0.425	?????	0.406	?????	?????	?????	0.463	0.436	0.306	0.365	0.441	?????	?????	?????	0.367	0.393	?????	?????	?????	?????	0.367	?????	?????	?????	0.448	?????	?????	?????	0.315	0.028	0.027	0.018	?????	?????	0.344	0.076	0.004	-0.007	?????
9.61667	?????	0.391	0.442	?????	?????	0.463	0.372	0.395	?????	0.431	0.424	?????	0.404	?????	?????	?????	0.462	0.436	0.304	0.362	0.438	0.447	?????	?????	0.365	0.393	?????	?????	?????	?????	0.367	?????	?????	?????	0.447	?????	?????	?????	0.308	0.027	0.024	0.017	?????	?????	0.342	0.076	0.004	-0.007	?????
10.2667	?????	0.389	0.440	?????	?????	0.463	0.371	0.395	?????	0.430	0.423	?????	0.403	?????	?????	?????	0.462	0.435	0.301	0.360	0.433	0.446	?????	?????	0.366	0.392	?????	?????	?????	?????	0.367	?????	?????	?????	0.447	?????	?????	?????	0.306	0.026	0.025	0.017	?????	?????	0.336	0.075	0.004	-0.007	?????
10.9167	?????	0.386	0.439	?????	?????	0.462	0.369	0.396	?????	0.429	0.425	?????	0.404	?????	?????	?????	0.462	0.435	0.298	0.358	0.433	0.444	?????	?????	0.362	0.392	?????	?????	?????	?????	0.366	?????	?????	?????	0.446	?????	?????	?????	0.300	0.025	0.026	0.016	?????	?????	0.334	0.072	0.003	-0.007	?????
11.5667	?????	0.386	0.437	?????	?????	0.462	0.366	0.395	?????	0.430	0.424	?????	0.402	?????	?????	?????	0.461	0.436	0.295	0.357	0.433	0.444	?????	?????	0.362	0.392	?????	?????	?????	?????	0.366	?????	0.433	?????	0.447	?????	?????	?????	0.297	0.024	0.023	0.014	?????	?????	0.337	0.073	0.003	-0.006	?????
12.2167	?????	0.381	0.435	?????	0.455	0.461	0.366	0.395	0.420	0.428	0.423	?????	0.402	?????	?????	?????	0.461	0.434	0.292	0.355	0.430	0.442	?????	?????	0.359	0.391	?????	?????	?????	?????	0.365	?????	0.431	?????	0.448	?????	?????	?????	0.293	0.023	0.027	0.017	?????	?????	0.333	0.070	0.003	-0.007	?????
12.8667	?????	0.381	0.434	?????	0.454	0.463	0.363	0.394	0.420	0.430	0.423	?????	0.402	?????	?????	?????	0.461	0.435	0.289	0.353	0.427	0.442	?????	?????	0.358	0.390	?????	?????	?????	?????	0.365	?????	0.431	?????	0.447	?????	?????	?????	0.292	0.022	0.018	0.013	?????	?????	0.328	0.071	0.003	-0.007	?????
13.5167	0.300	0.377	0.432	?????	0.452	0.462	0.363	0.393	0.418	0.429	0.423	?????	0.401	?????	?????	?????	0.461	0.434	0.286	0.350	0.427	0.442	?????	?????	0.356	0.390	?????	?????	?????	?????	0.365	?????	0.432	?????	0.447	?????	?????	?????	0.290	0.022	0.019	0.014	?????	?????	0.329	0.067	0.002	-0.007	?????
14.1667	0.297	0.375	0.429	?????	0.450	0.459	0.360	0.393	0.418	0.428	0.424	?????	0.400	?????	?????	?????	0.460	0.435	0.284	0.349	0.424	0.441	?????	?????	0.356	0.389	?????	?????	?????	?????	0.365	?????	0.431	?????	0.447	?????	?????	?????	0.289	0.021	0.022	0.014	?????	?????	0.326	0.071	0.003	-0.007	?????
14.8167	0.294	0.374	0.427	0.446	0.450	0.459	0.357	0.392	0.419	0.428	0.423	?????	0.400	?????	?????	?????	0.461	0.434	0.281	0.347	0.422	0.441	?????	?????	0.356	0.389	?????	?????	?????	?????	0.365	?????	0.431	?????	0.445	?????	?????	?????	0.279	0.020	0.022	0.013	?????	?????	0.329	0.069	0.002	-0.007	?????
15.4667	0.292	0.371	0.426	0.447	0.450	0.456	0.356	0.391	0.418	0.428	0.422	?????	0.401	?????	?????	?????	0.460	0.434	0.278	0.345	0.421	0.439	?????	?????	0.352	0.388	?????	?????	?????	?????	0.364	?????	0.432	?????	0.447	0.421	?????	?????	0.279	0.019	0.021	0.010	?????	?????	0.326	0.067	0.002	-0.007	?????
16.1167	0.289	0.369	0.424	0.446	0.449	0.457	0.355	0.391	0.418	0.428	0.424	?????	0.399	?????	?????	?????	0.460	0.434	0.275	0.343	0.420	0.437	?????	?????	0.353	0.388	?????	?????	?????	?????	0.364	?????	0.431	?????	0.448	0.421	?????	?????	0.278	0.018	0.021	0.010	?????	?????	0.323	0.068	0.002	-0.007	?????
16.7667	0.287	0.365	0.423	0.444	0.450	0.459	0.355	0.390	0.417	0.428	0.422	?????	0.399	?????	?????	0.481	0.461	0.433	0.273	0.341	0.422	0.437	0.471	?????	0.351	0.387	?????	?????	0.429	?????	0.364	?????	0.431	?????	0.446	0.422	?????	?????	0.272	0.018	0.018	0.009	?????	?????	0.311	0.064	0.001	-0.008	?????
17.4167	0.284	0.366	0.420	0.443	0.449	0.458	0.351	0.390	0.417	0.427	0.422	0.437	0.398	0.428	?????	0.474	0.460	0.433	0.270	0.339	0.417	0.437	0.469	?????	0.349	0.387	?????	0.429	0.431	?????	0.363	?????	0.429	?????	0.444	0.422	?????	?????	0.268	0.017	0.016	0.009	?????	?????	0.313	0.064	0.002	-0.008	?????
18.0667	0.281	0.363	0.421	0.442	0.449	0.458	0.349	0.390	0.416	0.427	0.422	0.439	0.397	0.428	?????	0.479	0.460	0.432	0.266	0.337	0.417	0.438	0.468	?????	0.349	0.387	?????	0.428	0.430	?????	0.362	?????	0.429	?????	0.444	0.420	?????	?????	0.268	0.016	0.015	0.011	?????	?????	0.291	0.062	0.001	-0.008	?????
18.7167	0.279	0.360	0.419	0.435	0.447	0.457	0.351	0.389	0.416	0.426	0.422	0.436	0.395	0.427	?????	0.477	0.457	0.433	0.264	0.334	0.414	0.436	0.471	0.443	0.348	0.385	?????	0.427	0.429	?????	0.362	?????	0.431	?????	0.446	0.420	?????	?????	0.263	0.016	0.015	0.010	?????	?????	0.315	0.063	0.001	-0.008	?????
19.3667	0.275	0.357	0.417	0.442	0.448	0.456	0.346	0.389	0.416	0.427	0.421	0.435	0.396	0.426	?????	0.477	0.460	0.432	0.261	0.333	0.413	0.434	0.465	0.443	0.346	0.385	?????	0.427	0.428	?????	0.362	?????	0.429	?????	0.445	0.420	?????	?????	0.261	0.015	0.017	0.007	?????	?????	0.308	0.063	0.001	-0.008	?????
20.0167	0.273	0.354	0.415	0.441	0.447	0.456	0.347	0.388	0.414	0.426	0.421	0.435	0.396	0.428	0.457	0.476	0.459	0.432	0.259	0.330	0.411	0.434	0.465	0.441	0.345	0.384	?????	0.427	0.429	?????	0.362	?????	0.428	?????	0.444	0.420	?????	?????	0.260	0.014	0.018	0.008	?????	?????	0.305	0.061	0.001	-0.008	?????
20.6667	0.271	0.354	0.414	0.441	0.446	0.454	0.345	0.388	0.415	0.426	0.421	0.436	0.395	0.427	0.454	0.476	0.459	0.432	0.255	0.329	0.409	0.434	0.465	0.443	0.343	0.384	?????	0.426	0.429	?????	0.361	?????	0.429	?????	0.443	0.421	?????	?????	0.256	0.013	0.018	0.010	?????	?????	0.310	0.063	0.000	-0.008	?????
21.3167	0.267	0.353	0.412	0.439	0.446	0.454	0.342	0.388	0.416	0.425	0.420	0.439	0.395	0.425	0.453	0.477	0.459	0.432	0.253	0.327	0.409	0.433	0.465	0.444	0.342	0.383	?????	0.426	0.430	?????	0.361	?????	0.428	?????	0.442	0.420	?????	?????	0.254	0.013	0.016	0.010	?????	?????	0.307	0.062	0.000	-0.009	?????
21.9667	0.265	0.349	0.412	0.439	0.446	0.454	0.343	0.387	0.416	0.425	0.421	0.435	0.396	0.424	0.451	0.476	0.457	0.432	0.250	0.324	0.404	0.433	0.463	0.441	0.343	0.384	?????	0.426	0.430	?????	0.361	?????	0.428	?????	0.442	0.420	?????	?????	0.249	0.012	0.014	0.007	?????	?????	0.298	0.062	0.000	-0.009	?????
22.6167	0.262	0.348	0.408	0.438	0.446	0.455	0.340	0.386	0.416	0.426	0.420	0.436	0.394	0.426	0.452	0.475	0.457	0.432	0.248	0.322	0.411	0.433	0.466	0.442	0.341	0.383	?????	0.426	0.429	?????	0.361	?????	0.429	?????	0.444	0.418	?????	?????	0.248	0.012	0.014	0.009	?????	?????	0.304	0.063	0.000	-0.008	?????
23.2667	0.260	0.344	0.406	0.438	0.444	0.453	0.338	0.385	0.414	0.425	0.419	0.435	0.394	0.426	0.452	0.473	0.458	0.430	0.245	0.319	0.403	0.432	0.462	0.441	0.337	0.383	?????	0.426	0.429	?????	0.361	?????	0.427	?????	0.443	0.418	?????	?????	0.244	0.011	0.014	0.007	?????	?????	0.297	0.062	0.000	-0.009	?????
23.9167	0.257	0.343	0.405	0.438	0.445	0.453	0.338	0.385	0.416	0.425	0.420	0.435	0.394	0.428	0.450	0.473	0.458	0.431	0.242	0.318	0.401	0.430	0.464	0.440	0.337	0.382	?????	0.425	0.428	?????	0.360	?????	0.427	0.440	0.442	0.419	?????	?????	0.242	0.010	0.014	0.006	?????	?????	0.294	0.057	0.000	-0.008	?????
24.5667	0.254	0.339	0.405	0.436	0.445	0.453	0.334	0.385	0.414	0.423	0.419	0.435	0.393	0.425	0.450	0.474	0.456	0.432	0.240	0.316	0.399	0.431	0.477	0.440	0.335	0.382	?????	0.425	0.425	?????	0.359	?????	0.428	0.439	0.444	0.419	?????	?????	0.237	0.010	0.015	0.009	?????	?????	0.296	0.061	0.000	-0.008	?????
25.2167	0.251	0.338	0.401	0.435	0.443	0.453	0.336	0.384	0.413	0.423	0.419	0.434	0.393	0.425	0.452	0.473	0.457	0.429	0.237	0.313	0.396	0.429	0.461	0.440	0.334	0.381	?????	0.425	0.426	?????	0.360	0.399	0.427	0.440	0.443	0.419	?????	?????	0.236	0.009	0.013	0.005	?????	?????	0.293	0.059	-0.001	-0.009	?????
25.8667	0.248	0.335	0.401	0.435	0.444	0.452	0.335	0.384	0.412	0.424	0.420	0.433	0.391	0.425	0.453	0.472	0.457	0.429	0.234	0.312	0.396	0.429	0.459	0.438	0.333	0.381	?????	0.425	0.426	?????	0.360	0.398	0.426	0.439	0.443	0.419	?????	?????	0.234	0.009	0.014	0.007	?????	?????	0.292	0.058	-0.000	-0.009	?????
26.5167	0.246	0.334	0.398	0.434	0.444	0.453	0.334	0.384	0.412	0.424	0.419	0.434	0.393	0.425	0.451	0.473	0.455	0.428	0.232	0.309	0.395	0.427	0.459	0.439	0.333	0.380	?????	0.425	0.426	?????	0.359	0.398	0.427	0.440	0.442	0.417	?????	?????	0.232	0.008	0.012	0.009	?????	?????	0.289	0.055	-0.000	-0.008	?????
27.1667	0.243	0.330	0.398	0.436	0.443	0.450	0.330	0.383	0.412	0.423	0.419	0.433	0.392	0.424	0.450	0.472	0.456	0.429	0.229	0.307	0.393	0.428	0.459	0.438	0.331	0.381	?????	0.424	0.425	?????	0.359	0.397	0.427	0.438	0.442	0.418	?????	?????	0.228	0.008	0.012	0.005	?????	?????	0.289	0.058	-0.001	-0.009	?????
27.8167	0.240	0.327	0.397	0.434	0.442	0.451	0.331	0.382	0.412	0.423	0.418	0.433	0.391	0.418	0.448	0.471	0.455	0.430	0.226	0.305	0.393	0.427	0.459	0.439	0.330	0.380	?????	0.424	0.428	?????	0.358	0.398	0.426	0.439	0.440	0.418	?????	?????	0.227	0.007	0.011	0.004	?????	?????	0.288	0.058	-0.001	-0.009	?????
28.4667	0.238	0.327	0.395	0.431	0.442	0.450	0.326	0.381	0.412	0.422	0.418	0.433	0.391	0.424	0.452	0.470	0.454	0.429	0.223	0.303	0.391	0.426	0.460	0.438	0.329	0.379	?????	0.423	0.426	?????	0.358	0.397	0.425	0.439	0.440	0.418	?????	?????	0.221	0.006	0.012	0.006	?????	?????	0.284	0.059	-0.001	-0.009	?????
29.1167	0.234	0.325	0.394	0.432	0.442	0.451	0.327	0.382	0.412	0.422	0.418	0.433	0.389	0.425	0.450	0.472	0.455	0.430	0.221	0.301	0.389	0.425	0.457	0.437	0.328	0.378	?????	0.424	0.425	?????	0.358	0.396	0.425	0.438	0.442	0.418	?????	?????	0.218	0.006	0.009	0.004	?????	?????	0.280	0.058	-0.001	-0.009	?????
29.7667	0.233	0.322	0.391	0.430	0.441	0.449	0.326	0.381	0.411	0.421	0.417	0.432	0.389	0.423	0.449	0.472	0.455	0.429	0.219	0.299	0.387	0.424	0.457	0.435	0.327	0.379	?????	0.423	0.425	?????	0.358	0.398	0.425	0.438	0.439	0.417	?????	?????	0.217	0.005	0.009	0.003	?????	?????	0.283	0.057	-0.001	-0.009	?????
30.4167	0.230	0.319	0.390	0.431	0.439	0.449	0.324	0.380	0.412	0.420	0.418	0.431	0.389	0.424	0.450	0.469	0.455	0.429	0.215	0.297	0.387	0.423	0.457	0.437	0.326	0.378	?????	0.424	0.425	?????	0.357	0.396	0.425	0.437	0.440	0.417	?????	?????	0.217	0.005	0.009	0.006	?????	?????	0.274	0.054	-0.000	-0.009	?????
31.0667	0.227	0.320	0.389	0.429	0.440	0.450	0.321	0.379	0.411	0.422	0.416	0.432	0.389	0.422	0.449	0.475	0.455	0.429	0.214	0.294	0.384	0.425	0.457	0.437	0.325	0.376	?????	0.424	0.425	?????	0.357	0.397	0.424	0.437	0.440	0.417	?????	?????	0.212	0.004	0.011	0.006	?????	?????	0.277	0.059	-0.001	-0.009	?????
31.7167	0.225	0.315	0.388	0.428	0.439	0.450	0.322	0.380	0.410	0.421	0.417	0.430	0.389	0.422	0.449	0.470	0.455	0.428	0.211	0.292	0.384	0.423	0.456	0.436	0.325	0.376	?????	0.421	0.423	?????	0.357	0.396	0.425	0.437	0.440	0.416	?????	?????	0.209	0.004	0.009	0.004	?????	?????	0.276	0.056	-0.001	-0.009	?????
32.3667	0.222	0.313	0.386	0.430	0.440	0.448	0.322	0.378	0.410	0.420	0.416	0.431	0.388	0.423	0.446	0.471	0.455	0.428	0.208	0.290	0.383	0.422	0.454	0.435	0.323	0.376	?????	0.423	0.425	?????	0.356	0.394	0.425	0.437	0.441	0.417	?????	?????	0.207	0.004	0.011	0.004	?????	?????	0.274	0.054	-0.001	-0.009	?????
33.0167	0.219	0.310	0.384	0.427	0.439	0.448	0.320	0.378	0.409	0.420	0.416	0.431	0.388	0.423	0.447	0.468	0.453	0.428	0.206	0.289	0.380	0.421	0.454	0.435	0.321	0.375	?????	0.422	0.424	?????	0.356	0.396	0.425	0.437	0.441	0.417	?????	?????	0.203	0.003	0.011	0.002	?????	?????	0.263	0.054	-0.001	-0.009	?????
33.6667	0.217	0.308	0.383	0.427	0.438	0.448	0.319	0.379	0.409	0.421	0.416	0.432	0.386	0.422	0.446	0.470	0.453	0.428	0.203	0.286	0.379	0.421	0.454	0.432	0.321	0.374	?????	0.422	0.423	?????	0.356	0.395	0.425	0.436	0.441	0.417	?????	?????	0.204	0.003	0.010	0.007	?????	?????	0.274	0.056	-0.001	-0.009	?????
34.3167	0.214	0.305	0.381	0.427	0.438	0.446	0.317	0.377	0.408	0.421	0.415	0.430	0.386	0.421	0.448	0.472	0.453	0.427	0.201	0.284	0.378	0.421	0.454	0.435	0.320	0.374	?????	0.421	0.424	?????	0.355	0.395	0.424	0.437	0.438	0.416	?????	?????	0.200	0.003	0.008	0.004	?????	?????	0.268	0.053	-0.002	-0.009	?????
34.9667	0.211	0.302	0.379	0.427	0.438	0.449	0.316	0.377	0.408	0.419	0.416	0.430	0.386	0.420	0.446	0.471	0.453	0.427	0.198	0.282	0.376	0.419	0.452	0.435	0.318	0.374	?????	0.422	0.423	?????	0.355	0.395	0.424	0.436	0.438	0.417	?????	?????	0.200	0.002	0.010	0.004	?????	?????	0.269	0.053	-0.002	-0.009	?????
35.6167	0.209	0.301	0.379	0.426	0.438	0.447	0.313	0.377	0.408	0.420	0.415	0.430	0.383	0.421	0.446	0.466	0.453	0.427	0.196	0.280	0.377	0.419	0.451	0.433	0.316	0.373	?????	0.421	0.424	?????	0.354	0.394	0.424	0.435	0.438	0.417	?????	?????	0.196	0.001	0.009	0.005	?????	?????	0.267	0.052	-0.001	-0.009	?????
36.2667	0.206	0.298	0.376	0.424	0.437	0.447	0.312	0.376	0.407	0.419	0.414	0.429	0.385	0.421	0.446	0.469	0.452	0.427	0.193	0.279	0.374	0.419	0.450	0.433	0.315	0.373	?????	0.421	0.423	?????	0.355	0.394	0.424	0.436	0.437	0.416	?????	?????	0.192	0.001	0.009	0.002	?????	?????	0.268	0.052	-0.002	-0.009	?????
36.9167	0.204	0.295	0.377	0.425	0.436	0.446	0.312	0.376	0.406	0.419	0.415	0.429	0.386	0.422	0.447	0.467	0.452	0.426	0.191	0.276	0.371	0.417	0.450	0.432	0.315	0.372	?????	0.420	0.423	?????	0.354	0.393	0.423	0.436	0.438	0.415	?????	?????	0.190	0.001	0.008	0.004	?????	?????	0.265	0.052	-0.001	-0.009	?????
37.5667	0.201	0.295	0.375	0.424	0.436	0.447	0.308	0.376	0.406	0.418	0.415	0.429	0.386	0.422	0.445	0.468	0.451	0.425	0.188	0.274	0.370	0.417	0.453	0.432	0.314	0.372	?????	0.421	0.422	?????	0.354	0.394	0.424	0.435	0.437	0.415	?????	?????	0.191	0.001	0.009	0.003	?????	?????	0.264	0.048	-0.002	-0.009	?????
38.2167	0.199	0.292	0.373	0.423	0.435	0.444	0.308	0.374	0.407	0.418	0.414	0.429	0.383	0.420	0.447	0.467	0.451	0.427	0.187	0.272	0.369	0.416	0.449	0.431	0.313	0.371	?????	0.421	0.421	?????	0.353	0.397	0.422	0.436	0.439	0.416	?????	?????	0.185	0.000	0.010	0.004	?????	?????	0.264	0.049	-0.002	-0.008	?????
38.8667	0.197	0.289	0.372	0.422	0.436	0.443	0.307	0.373	0.406	0.418	0.415	0.429	0.383	0.421	0.446	0.466	0.450	0.427	0.183	0.270	0.368	0.416	0.449	0.430	0.310	0.371	?????	0.419	0.421	?????	0.353	0.394	0.422	0.435	0.438	0.414	?????	?????	0.185	-0.000	0.010	0.005	?????	?????	0.262	0.051	-0.002	-0.009	?????
39.5167	0.194	0.286	0.370	0.422	0.435	0.444	0.306	0.373	0.404	0.418	0.413	0.430	0.384	0.420	0.445	0.468	0.450	0.426	0.181	0.268	0.365	0.415	0.450	0.430	0.310	0.371	?????	0.420	0.422	?????	0.352	0.392	0.423	0.436	0.437	0.415	?????	?????	0.181	-0.001	0.008	0.002	?????	?????	0.254	0.050	-0.002	-0.009	?????
40.1667	0.192	0.284	0.369	0.421	0.435	0.445	0.305	0.372	0.405	0.416	0.413	0.427	0.382	0.420	0.446	0.468	0.451	0.426	0.180	0.266	0.365	0.415	0.449	0.431	0.309	0.370	?????	0.419	0.421	?????	0.353	0.395	0.423	0.433	0.438	0.414	?????	?????	0.179	-0.002	0.009	0.003	?????	?????	0.260	0.048	-0.002	-0.009	?????
40.8167	0.189	0.282	0.367	0.420	0.434	0.443	0.303	0.372	0.405	0.418	0.412	0.428	0.384	0.418	0.446	0.466	0.451	0.425	0.177	0.264	0.363	0.414	0.448	0.429	0.310	0.369	?????	0.419	0.419	?????	0.353	0.393	0.422	0.433	0.437	0.414	?????	?????	0.181	-0.001	0.005	0.003	?????	?????	0.262	0.049	-0.002	-0.009	?????
41.4667	0.187	0.282	0.365	0.421	0.433	0.443	0.304	0.372	0.405	0.416	0.413	0.427	0.381	0.420	0.447	0.465	0.451	0.425	0.175	0.262	0.361	0.413	0.447	0.431	0.306	0.369	?????	0.419	0.419	?????	0.352	0.393	0.423	0.433	0.438	0.414	?????	?????	0.176	-0.002	0.009	0.003	?????	?????	0.255	0.049	-0.002	-0.010	?????
42.1167	0.185	0.279	0.364	0.418	0.432	0.442	0.301	0.372	0.404	0.416	0.413	0.426	0.381	0.419	0.444	0.465	0.449	0.424	0.173	0.260	0.361	0.413	0.447	0.429	0.306	0.368	?????	0.418	0.419	?????	0.351	0.393	0.421	0.433	0.439	0.415	?????	?????	0.175	-0.002	0.006	0.002	?????	?????	0.257	0.050	-0.002	-0.009	?????
42.7667	0.182	0.276	0.363	0.418	0.434	0.442	0.300	0.370	0.404	0.416	0.412	0.427	0.380	0.418	0.444	0.467	0.451	0.425	0.170	0.258	0.359	0.412	0.447	0.429	0.304	0.368	?????	0.419	0.421	?????	0.351	0.392	0.421	0.433	0.435	0.414	?????	?????	0.173	-0.002	0.006	0.001	?????	?????	0.258	0.047	-0.002	-0.009	?????
43.4167	0.180	0.276	0.361	0.418	0.432	0.443	0.298	0.370	0.404	0.416	0.412	0.428	0.379	0.417	0.445	0.465	0.449	0.425	0.169	0.256	0.355	0.411	0.448	0.428	0.303	0.367	?????	0.418	0.420	?????	0.351	0.393	0.422	0.433	0.437	0.414	?????	?????	0.168	-0.002	0.006	0.002	?????	?????	0.254	0.048	-0.002	-0.009	?????
44.0667	0.177	0.271	0.360	0.418	0.431	0.442	0.296	0.369	0.403	0.416	0.411	0.425	0.380	0.418	0.448	0.468	0.449	0.423	0.167	0.254	0.356	0.410	0.444	0.426	0.301	0.367	?????	0.418	0.418	?????	0.350	0.392	0.420	0.433	0.435	0.414	?????	?????	0.167	-0.003	0.006	0.002	?????	?????	0.249	0.049	-0.003	-0.010	?????
44.7167	0.176	0.269	0.358	0.416	0.432	0.441	0.297	0.369	0.402	0.415	0.412	0.426	0.380	0.419	0.443	0.466	0.448	0.424	0.164	0.252	0.354	0.409	0.445	0.427	0.300	0.366	?????	0.418	0.418	?????	0.351	0.392	0.420	0.433	0.436	0.414	?????	?????	0.164	-0.003	0.008	0.002	?????	?????	0.253	0.048	-0.002	-0.009	?????
45.3667	0.173	0.267	0.356	0.415	0.431	0.440	0.296	0.368	0.402	0.415	0.411	0.424	0.380	0.418	0.444	0.464	0.449	0.424	0.162	0.250	0.352	0.410	0.444	0.427	0.301	0.365	?????	0.417	0.418	?????	0.350	0.391	0.420	0.431	0.436	0.413	?????	?????	0.164	-0.003	0.007	0.001	?????	?????	0.248	0.048	-0.002	-0.009	?????
46.0167	0.171	0.265	0.356	0.415	0.431	0.441	0.296	0.369	0.402	0.414	0.411	0.426	0.380	0.418	0.443	0.463	0.448	0.423	0.160	0.248	0.351	0.408	0.446	0.427	0.299	0.366	?????	0.417	0.418	?????	0.350	0.391	0.420	0.432	0.436	0.414	?????	?????	0.162	-0.004	0.005	0.001	?????	?????	0.240	0.048	-0.002	-0.010	?????
46.6667	0.169	0.263	0.354	0.416	0.431	0.439	0.293	0.368	0.401	0.415	0.412	0.426	0.379	0.418	0.444	0.466	0.449	0.423	0.159	0.246	0.350	0.408	0.444	0.426	0.297	0.364	?????	0.417	0.419	?????	0.349	0.392	0.421	0.432	0.434	0.413	?????	?????	0.161	-0.004	0.006	0.002	?????	?????	0.247	0.048	-0.003	-0.009	?????
47.3167	0.167	0.262	0.353	0.414	0.429	0.439	0.291	0.367	0.401	0.415	0.411	0.425	0.379	0.416	0.442	0.462	0.447	0.423	0.156	0.244	0.348	0.407	0.443	0.425	0.297	0.364	?????	0.417	0.419	?????	0.349	0.391	0.419	0.432	0.436	0.414	?????	?????	0.157	-0.004	0.006	0.004	?????	?????	0.249	0.046	-0.003	-0.009	?????
47.9667	0.165	0.259	0.351	0.413	0.430	0.439	0.289	0.366	0.401	0.414	0.411	0.425	0.379	0.417	0.444	0.464	0.448	0.423	0.154	0.242	0.347	0.406	0.444	0.426	0.295	0.364	?????	0.416	0.417	?????	0.349	0.391	0.420	0.431	0.436	0.412	?????	?????	0.157	-0.004	0.007	0.002	?????	?????	0.249	0.046	-0.003	-0.009	?????
48.6167	0.162	0.256	0.349	0.414	0.429	0.438	0.291	0.365	0.400	0.414	0.410	0.424	0.377	0.417	0.443	0.463	0.447	0.423	0.152	0.240	0.347	0.407	0.443	0.425	0.295	0.362	?????	0.416	0.417	?????	0.348	0.390	0.419	0.432	0.436	0.412	?????	?????	0.154	-0.004	0.006	0.001	?????	?????	0.240	0.046	-0.003	-0.010	?????
49.2667	0.160	0.255	0.348	0.413	0.428	0.440	0.290	0.365	0.400	0.414	0.410	0.423	0.378	0.417	0.442	0.462	0.448	0.424	0.150	0.238	0.343	0.406	0.442	0.425	0.293	0.362	?????	0.416	0.417	?????	0.348	0.390	0.420	0.432	0.435	0.412	?????	?????	0.152	-0.005	0.005	0.001	?????	?????	0.247	0.045	-0.003	-0.009	?????
49.9167	0.158	0.253	0.345	0.412	0.429	0.438	0.289	0.364	0.399	0.413	0.410	0.424	0.377	0.417	0.444	0.463	0.447	0.422	0.148	0.236	0.342	0.405	0.440	0.424	0.298	0.362	?????	0.416	0.416	?????	0.348	0.390	0.419	0.430	0.435	0.412	?????	?????	0.149	-0.005	0.007	0.001	?????	?????	0.242	0.046	-0.003	-0.009	?????
50.5667	0.156	0.252	0.345	0.411	0.428	0.439	0.287	0.364	0.399	0.414	0.409	0.423	0.377	0.415	0.445	0.461	0.447	0.422	0.146	0.235	0.342	0.405	0.441	0.423	0.290	0.362	?????	0.415	0.417	?????	0.347	0.391	0.419	0.431	0.433	0.413	?????	?????	0.151	-0.005	0.005	0.002	?????	?????	0.242	0.045	-0.003	-0.009	?????
51.2167	0.154	0.249	0.344	0.410	0.427	0.437	0.286	0.363	0.399	0.413	0.409	0.425	0.376	0.414	0.444	0.463	0.445	0.422	0.145	0.233	0.341	0.404	0.439	0.423	0.290	0.361	?????	0.415	0.415	?????	0.348	0.391	0.419	0.432	0.434	0.412	?????	?????	0.146	-0.005	0.007	0.002	?????	?????	0.240	0.043	-0.003	-0.009	?????
51.8667	0.152	0.247	0.342	0.409	0.428	0.436	0.283	0.363	0.398	0.412	0.409	0.423	0.376	0.416	0.441	0.462	0.446	0.421	0.143	0.231	0.338	0.403	0.440	0.424	0.290	0.361	?????	0.416	0.417	?????	0.347	0.389	0.418	0.430	0.433	0.412	?????	?????	0.148	-0.005	0.005	0.001	?????	?????	0.244	0.046	-0.003	-0.009	?????
52.5167	0.149	0.244	0.341	0.409	0.427	0.436	0.283	0.362	0.398	0.412	0.410	0.422	0.375	0.416	0.442	0.460	0.448	0.421	0.141	0.229	0.337	0.402	0.440	0.422	0.287	0.360	?????	0.414	0.416	?????	0.346	0.388	0.419	0.431	0.433	0.412	?????	?????	0.145	-0.006	0.005	0.002	?????	?????	0.229	0.045	-0.003	-0.009	?????
53.1667	0.148	0.242	0.340	0.408	0.427	0.435	0.282	0.362	0.397	0.411	0.410	0.422	0.376	0.415	0.442	0.463	0.445	0.421	0.139	0.228	0.338	0.403	0.438	0.424	0.286	0.360	?????	0.415	0.416	?????	0.347	0.389	0.419	0.431	0.432	0.410	?????	?????	0.141	-0.005	0.008	-0.000	?????	?????	0.238	0.042	-0.003	-0.009	?????
53.8167	0.146	0.241	0.339	0.407	0.426	0.436	0.280	0.361	0.398	0.412	0.409	0.421	0.375	0.415	0.440	0.463	0.445	0.421	0.138	0.225	0.334	0.402	0.438	0.424	0.288	0.359	?????	0.413	0.416	?????	0.346	0.389	0.417	0.429	0.434	0.411	?????	?????	0.140	-0.005	0.007	0.001	?????	?????	0.234	0.045	-0.003	-0.009	?????
54.4667	0.144	0.240	0.337	0.406	0.426	0.435	0.280	0.361	0.397	0.411	0.407	0.423	0.375	0.413	0.443	0.463	0.445	0.421	0.135	0.224	0.333	0.401	0.439	0.422	0.283	0.359	?????	0.415	0.415	?????	0.345	0.388	0.417	0.430	0.431	0.411	?????	?????	0.136	-0.006	0.008	0.002	?????	?????	0.237	0.047	-0.003	-0.010	?????
55.1167	0.142	0.237	0.334	0.406	0.425	0.434	0.278	0.360	0.396	0.411	0.408	0.421	0.372	0.414	0.439	0.461	0.445	0.420	0.134	0.222	0.333	0.401	0.438	0.423	0.284	0.358	?????	0.413	0.414	?????	0.346	0.387	0.418	0.430	0.434	0.410	?????	?????	0.136	-0.006	0.003	0.000	?????	?????	0.234	0.046	-0.003	-0.009	?????
55.7667	0.141	0.234	0.333	0.405	0.424	0.434	0.278	0.360	0.395	0.409	0.408	0.420	0.374	0.414	0.441	0.459	0.445	0.420	0.132	0.220	0.330	0.400	0.439	0.421	0.282	0.357	?????	0.414	0.414	?????	0.344	0.388	0.418	0.429	0.433	0.411	?????	?????	0.134	-0.006	0.003	0.001	?????	?????	0.233	0.043	-0.003	-0.009	?????
56.4167	0.138	0.234	0.332	0.406	0.425	0.434	0.278	0.357	0.395	0.410	0.408	0.420	0.375	0.414	0.441	0.461	0.445	0.419	0.130	0.218	0.329	0.399	0.438	0.420	0.281	0.357	?????	0.411	0.414	?????	0.344	0.388	0.418	0.428	0.433	0.410	?????	?????	0.131	-0.006	0.004	0.001	?????	?????	0.234	0.045	-0.004	-0.009	?????
57.0667	0.137	0.231	0.331	0.405	0.423	0.433	0.276	0.358	0.395	0.410	0.407	0.421	0.373	0.414	0.441	0.460	0.442	0.419	0.129	0.217	0.329	0.399	0.436	0.420	0.281	0.356	?????	0.414	0.415	?????	0.344	0.390	0.416	0.428	0.433	0.410	?????	?????	0.130	-0.007	0.005	0.001	?????	?????	0.232	0.041	-0.004	-0.010	?????
57.7167	0.135	0.228	0.329	0.404	0.423	0.435	0.274	0.357	0.395	0.409	0.407	0.421	0.372	0.414	0.440	0.461	0.445	0.419	0.127	0.214	0.327	0.398	0.435	0.419	0.280	0.355	?????	0.413	0.413	?????	0.344	0.389	0.416	0.428	0.432	0.410	?????	?????	0.129	-0.007	0.006	-0.000	?????	?????	0.227	0.041	-0.004	-0.009	?????
58.3667	0.133	0.228	0.328	0.402	0.422	0.433	0.274	0.358	0.394	0.410	0.406	0.418	0.372	0.414	0.440	0.458	0.443	0.419	0.125	0.213	0.325	0.398	0.435	0.420	0.279	0.356	?????	0.412	0.414	?????	0.343	0.387	0.416	0.430	0.432	0.409	?????	?????	0.128	-0.007	0.007	0.000	?????	?????	0.230	0.043	-0.004	-0.010	?????
59.0167	0.131	0.226	0.326	0.402	0.422	0.433	0.272	0.356	0.393	0.408	0.406	0.419	0.373	0.413	0.438	0.461	0.443	0.419	0.123	0.212	0.324	0.396	0.436	0.418	0.277	0.354	?????	0.412	0.414	?????	0.344	0.387	0.416	0.429	0.431	0.409	?????	?????	0.128	-0.007	0.006	0.001	?????	?????	0.228	0.043	-0.004	-0.009	?????
59.6667	0.129	0.225	0.325	0.402	0.422	0.431	0.271	0.357	0.394	0.409	0.406	0.420	0.371	0.412	0.439	0.459	0.443	0.419	0.122	0.210	0.322	0.395	0.436	0.418	0.276	0.354	?????	0.411	0.412	?????	0.343	0.387	0.416	0.427	0.433	0.408	?????	?????	0.126	-0.007	0.005	0.000	?????	?????	0.230	0.043	-0.004	-0.009	?????
60.3167	0.128	0.223	0.323	0.401	0.421	0.433	0.269	0.355	0.393	0.409	0.405	0.418	0.373	0.412	0.437	0.462	0.443	0.418	0.121	0.208	0.320	0.395	0.434	0.417	0.275	0.354	?????	0.412	0.412	?????	0.343	0.387	0.416	0.428	0.430	0.410	?????	?????	0.125	-0.007	0.006	0.001	?????	?????	0.232	0.043	-0.004	-0.010	?????
60.9667	0.126	0.220	0.323	0.401	0.423	0.432	0.268	0.355	0.393	0.408	0.406	0.418	0.372	0.411	0.438	0.458	0.444	0.418	0.119	0.206	0.320	0.394	0.435	0.417	0.275	0.353	?????	0.410	0.414	0.402	0.342	0.384	0.417	0.427	0.432	0.408	?????	?????	0.122	-0.007	0.005	0.002	?????	?????	0.226	0.043	-0.004	-0.009	?????
61.6167	0.124	0.218	0.321	0.400	0.422	0.431	0.269	0.355	0.391	0.407	0.405	0.418	0.368	0.411	0.440	0.459	0.442	0.418	0.118	0.204	0.319	0.394	0.434	0.418	0.272	0.353	?????	0.411	0.413	0.402	0.342	0.386	0.415	0.428	0.428	0.408	?????	?????	0.120	-0.007	0.005	0.001	?????	?????	0.227	0.041	-0.004	-0.009	?????
62.2667	0.123	0.216	0.320	0.400	0.420	0.430	0.267	0.354	0.392	0.407	0.405	0.417	0.370	0.412	0.440	0.456	0.441	0.417	0.116	0.203	0.317	0.392	0.432	0.416	0.271	0.352	?????	0.411	0.412	0.403	0.341	0.385	0.415	0.426	0.431	0.409	?????	?????	0.120	-0.007	0.006	0.001	?????	?????	0.227	0.042	-0.004	-0.009	?????
62.9167	0.121	0.214	0.317	0.399	0.419	0.429	0.266	0.354	0.391	0.406	0.405	0.418	0.371	0.412	0.437	0.458	0.442	0.417	0.114	0.201	0.315	0.393	0.433	0.415	0.270	0.351	?????	0.410	0.412	0.402	0.341	0.386	0.415	0.426	0.431	0.407	?????	?????	0.118	-0.007	0.005	0.000	?????	?????	0.229	0.041	-0.004	-0.010	?????
63.5667	0.119	0.213	0.317	0.398	0.419	0.429	0.265	0.353	0.391	0.407	0.404	0.417	0.369	0.411	0.437	0.458	0.442	0.416	0.113	0.199	0.313	0.392	0.434	0.415	0.269	0.351	?????	0.411	0.412	0.401	0.341	0.386	0.415	0.426	0.430	0.407	?????	?????	0.115	-0.008	0.004	0.000	?????	?????	0.223	0.040	-0.004	-0.009	?????
64.2167	0.117	0.212	0.314	0.398	0.420	0.427	0.263	0.352	0.390	0.406	0.404	0.417	0.368	0.411	0.437	0.458	0.442	0.417	0.111	0.198	0.313	0.392	0.432	0.414	0.269	0.350	?????	0.410	0.411	0.401	0.341	0.386	0.414	0.425	0.430	0.408	?????	?????	0.115	-0.008	0.003	-0.000	?????	?????	0.219	0.041	-0.004	-0.010	?????
64.8667	0.116	0.208	0.315	0.397	0.419	0.429	0.264	0.352	0.389	0.405	0.403	0.416	0.368	0.411	0.436	0.457	0.441	0.416	0.110	0.196	0.312	0.391	0.432	0.414	0.268	0.349	?????	0.410	0.410	0.400	0.341	0.386	0.414	0.426	0.430	0.408	?????	?????	0.114	-0.008	0.005	0.001	?????	?????	0.218	0.040	-0.004	-0.010	?????
65.5167	0.114	0.207	0.313	0.396	0.419	0.429	0.262	0.351	0.390	0.407	0.404	0.415	0.369	0.411	0.437	0.458	0.440	0.416	0.109	0.194	0.310	0.390	0.432	0.414	0.265	0.349	?????	0.409	0.410	0.400	0.341	0.386	0.414	0.425	0.430	0.407	?????	?????	0.115	-0.008	0.006	0.001	?????	?????	0.224	0.039	-0.004	-0.009	?????
66.1667	0.113	0.206	0.312	0.395	0.419	0.427	0.259	0.351	0.389	0.406	0.403	0.416	0.367	0.408	0.438	0.458	0.440	0.416	0.107	0.193	0.308	0.390	0.431	0.414	0.265	0.349	?????	0.409	0.411	0.400	0.340	0.387	0.413	0.426	0.429	0.407	?????	?????	0.112	-0.008	0.006	0.001	?????	?????	0.222	0.041	-0.004	-0.009	?????
66.8167	0.111	0.205	0.310	0.394	0.418	0.427	0.259	0.350	0.389	0.405	0.404	0.416	0.368	0.410	0.434	0.460	0.440	0.416	0.106	0.191	0.306	0.389	0.431	0.414	0.265	0.348	?????	0.408	0.410	0.400	0.340	0.384	0.414	0.425	0.428	0.407	?????	?????	0.111	-0.008	0.004	0.001	?????	?????	0.217	0.041	-0.004	-0.010	?????
67.4667	0.110	0.201	0.309	0.394	0.417	0.426	0.259	0.350	0.389	0.405	0.404	0.414	0.367	0.410	0.437	0.457	0.439	0.415	0.105	0.189	0.306	0.388	0.430	0.413	0.267	0.347	?????	0.409	0.410	0.400	0.340	0.384	0.413	0.424	0.429	0.407	?????	?????	0.108	-0.008	0.006	0.001	?????	?????	0.214	0.039	-0.004	-0.010	?????
68.1167	0.108	0.200	0.308	0.393	0.417	0.426	0.257	0.350	0.389	0.405	0.403	0.415	0.365	0.410	0.436	0.455	0.438	0.416	0.103	0.188	0.306	0.388	0.429	0.413	0.263	0.347	?????	0.408	0.409	0.400	0.339	0.385	0.414	0.424	0.429	0.406	?????	?????	0.110	-0.008	0.002	0.001	?????	?????	0.217	0.041	-0.004	-0.010	?????
68.7667	0.107	0.200	0.306	0.393	0.416	0.425	0.255	0.348	0.388	0.404	0.402	0.414	0.365	0.408	0.435	0.456	0.439	0.415	0.101	0.186	0.304	0.387	0.431	0.412	0.262	0.346	?????	0.408	0.410	0.399	0.338	0.384	0.413	0.424	0.427	0.407	?????	?????	0.106	-0.008	0.005	0.001	?????	?????	0.216	0.036	-0.004	-0.009	?????
69.4167	0.105	0.198	0.305	0.392	0.417	0.427	0.256	0.348	0.388	0.404	0.402	0.415	0.367	0.409	0.434	0.457	0.439	0.415	0.100	0.185	0.301	0.386	0.429	0.410	0.261	0.346	?????	0.407	0.409	0.400	0.339	0.384	0.412	0.424	0.430	0.406	?????	?????	0.106	-0.008	0.005	0.002	?????	?????	0.222	0.039	-0.005	-0.009	?????
70.0667	0.104	0.195	0.303	0.392	0.414	0.425	0.254	0.348	0.387	0.403	0.402	0.413	0.366	0.409	0.433	0.456	0.439	0.414	0.099	0.183	0.300	0.386	0.430	0.410	0.260	0.346	?????	0.408	0.410	0.399	0.338	0.384	0.412	0.423	0.426	0.406	?????	?????	0.102	-0.008	0.005	0.000	?????	?????	0.215	0.038	-0.005	-0.009	?????
70.7167	0.102	0.195	0.301	0.391	0.415	0.424	0.253	0.347	0.386	0.403	0.401	0.413	0.365	0.411	0.435	0.456	0.440	0.415	0.098	0.182	0.301	0.386	0.429	0.411	0.259	0.345	?????	0.407	0.408	0.399	0.338	0.383	0.412	0.424	0.428	0.406	?????	?????	0.101	-0.008	0.006	0.001	?????	?????	0.215	0.039	-0.005	-0.009	?????
71.3667	0.101	0.192	0.300	0.391	0.414	0.424	0.251	0.347	0.387	0.403	0.402	0.414	0.365	0.409	0.434	0.456	0.439	0.414	0.096	0.180	0.297	0.385	0.429	0.410	0.257	0.344	?????	0.407	0.408	0.399	0.337	0.383	0.412	0.422	0.427	0.405	?????	?????	0.102	-0.009	0.005	-0.000	?????	?????	0.213	0.037	-0.005	-0.009	?????
72.0167	0.100	0.190	0.298	0.391	0.414	0.423	0.251	0.346	0.385	0.402	0.401	0.414	0.363	0.408	0.437	0.455	0.439	0.415	0.095	0.178	0.297	0.384	0.427	0.409	0.256	0.344	?????	0.406	0.408	0.399	0.337	0.383	0.412	0.423	0.429	0.406	?????	?????	0.102	-0.009	0.007	-0.000	?????	?????	0.214	0.036	-0.005	-0.009	?????
72.6667	0.098	0.188	0.297	0.389	0.414	0.425	0.250	0.346	0.386	0.403	0.401	0.411	0.364	0.409	0.435	0.456	0.438	0.414	0.094	0.177	0.296	0.384	0.426	0.409	0.256	0.343	?????	0.405	0.407	0.398	0.337	0.384	0.412	0.423	0.427	0.405	?????	?????	0.097	-0.009	0.005	0.002	?????	?????	0.214	0.037	-0.005	-0.009	?????
73.3167	0.097	0.187	0.296	0.388	0.413	0.422	0.249	0.345	0.386	0.402	0.401	0.413	0.362	0.407	0.435	0.455	0.439	0.414	0.093	0.175	0.294	0.383	0.425	0.408	0.254	0.343	?????	0.406	0.406	0.398	0.337	0.383	0.411	0.422	0.427	0.405	?????	?????	0.101	-0.009	0.004	0.002	?????	?????	0.210	0.038	-0.004	-0.010	?????
73.9667	0.096	0.185	0.296	0.388	0.413	0.422	0.249	0.343	0.384	0.402	0.399	0.412	0.363	0.408	0.434	0.454	0.438	0.412	0.092	0.174	0.293	0.382	0.426	0.407	0.254	0.342	?????	0.406	0.406	0.397	0.336	0.383	0.411	0.422	0.426	0.405	?????	?????	0.099	-0.009	0.004	0.002	?????	?????	0.207	0.038	-0.004	-0.009	?????
74.6167	0.094	0.183	0.294	0.388	0.413	0.423	0.246	0.343	0.384	0.401	0.400	0.411	0.361	0.406	0.432	0.454	0.437	0.412	0.091	0.172	0.292	0.382	0.426	0.407	0.253	0.342	?????	0.405	0.406	0.397	0.336	0.383	0.411	0.422	0.427	0.405	?????	?????	0.095	-0.009	0.006	0.001	?????	?????	0.208	0.037	-0.005	-0.010	?????
75.2667	0.093	0.183	0.292	0.387	0.413	0.421	0.246	0.343	0.384	0.402	0.400	0.411	0.363	0.406	0.433	0.453	0.437	0.413	0.089	0.171	0.291	0.382	0.425	0.406	0.252	0.341	?????	0.405	0.406	0.396	0.336	0.382	0.412	0.423	0.425	0.405	?????	?????	0.096	-0.009	0.006	0.003	?????	?????	0.211	0.034	-0.005	-0.009	?????
75.9167	0.092	0.181	0.291	0.386	0.412	0.422	0.245	0.342	0.383	0.402	0.400	0.412	0.362	0.407	0.433	0.453	0.437	0.412	0.088	0.169	0.290	0.381	0.424	0.406	0.251	0.340	?????	0.405	0.406	0.398	0.335	0.383	0.411	0.422	0.425	0.404	?????	?????	0.095	-0.009	0.006	0.001	?????	?????	0.207	0.035	-0.005	-0.010	?????
76.5667	0.090	0.179	0.289	0.386	0.412	0.422	0.244	0.342	0.383	0.401	0.399	0.411	0.363	0.408	0.431	0.453	0.437	0.412	0.087	0.168	0.288	0.380	0.426	0.406	0.250	0.339	?????	0.405	0.407	0.396	0.335	0.382	0.410	0.422	0.426	0.404	?????	?????	0.094	-0.009	0.005	0.000	?????	?????	0.205	0.037	-0.005	-0.010	?????
77.2167	0.089	0.178	0.287	0.384	0.411	0.420	0.244	0.341	0.382	0.400	0.399	0.410	0.360	0.406	0.433	0.453	0.436	0.412	0.086	0.167	0.288	0.380	0.424	0.407	0.249	0.339	?????	0.404	0.407	0.396	0.335	0.382	0.410	0.422	0.425	0.404	?????	?????	0.091	-0.009	0.003	0.001	?????	?????	0.208	0.037	-0.005	-0.010	?????
77.8667	0.088	0.176	0.287	0.385	0.410	0.421	0.243	0.341	0.383	0.399	0.399	0.410	0.361	0.405	0.433	0.453	0.436	0.411	0.085	0.165	0.284	0.378	0.425	0.404	0.250	0.339	?????	0.403	0.405	0.397	0.335	0.381	0.411	0.420	0.426	0.404	?????	?????	0.091	-0.009	0.004	0.001	?????	?????	0.208	0.037	-0.005	-0.009	?????
78.5167	0.086	0.176	0.286	0.383	0.409	0.420	0.240	0.340	0.381	0.400	0.398	0.409	0.361	0.405	0.433	0.452	0.436	0.412	0.084	0.164	0.284	0.378	0.423	0.405	0.247	0.338	?????	0.403	0.406	0.396	0.334	0.381	0.410	0.421	0.426	0.403	?????	?????	0.091	-0.009	0.004	-0.000	?????	?????	0.210	0.035	-0.005	-0.009	?????
79.1667	0.085	0.173	0.285	0.383	0.410	0.420	0.240	0.339	0.381	0.399	0.398	0.411	0.359	0.406	0.431	0.451	0.434	0.412	0.082	0.162	0.283	0.377	0.421	0.404	0.245	0.338	?????	0.403	0.405	0.395	0.333	0.385	0.410	0.421	0.423	0.403	?????	?????	0.089	-0.009	0.005	-0.000	?????	?????	0.202	0.037	-0.005	-0.009	?????
79.8167	0.084	0.171	0.283	0.382	0.409	0.419	0.239	0.336	0.381	0.399	0.398	0.409	0.360	0.406	0.430	0.453	0.435	0.411	0.081	0.161	0.282	0.377	0.423	0.403	0.245	0.337	?????	0.403	0.405	0.395	0.334	0.380	0.409	0.422	0.424	0.402	?????	?????	0.087	-0.009	0.003	0.001	?????	?????	0.202	0.035	-0.005	-0.010	?????
80.4667	0.083	0.171	0.283	0.381	0.408	0.418	0.238	0.338	0.381	0.398	0.398	0.408	0.359	0.405	0.431	0.453	0.435	0.411	0.081	0.159	0.279	0.376	0.422	0.404	0.246	0.336	0.385	0.402	0.404	0.395	0.334	0.380	0.409	0.421	0.426	0.403	?????	?????	0.087	-0.009	0.009	0.003	?????	?????	0.204	0.037	-0.005	-0.010	?????
81.1167	0.082	0.169	0.280	0.381	0.409	0.419	0.237	0.338	0.380	0.399	0.398	0.409	0.357	0.405	0.431	0.452	0.435	0.410	0.079	0.158	0.279	0.376	0.420	0.404	0.242	0.336	0.386	0.402	0.403	0.395	0.333	0.381	0.409	0.421	0.424	0.403	?????	?????	0.087	-0.009	0.005	0.002	?????	?????	0.202	0.038	-0.005	-0.009	?????
81.7667	0.081	0.167	0.280	0.380	0.408	0.417	0.236	0.338	0.378	0.398	0.397	0.408	0.359	0.404	0.430	0.451	0.434	0.411	0.079	0.157	0.279	0.375	0.420	0.402	0.242	0.336	0.385	0.402	0.404	0.394	0.333	0.380	0.409	0.420	0.427	0.402	?????	?????	0.088	-0.009	0.004	0.002	?????	?????	0.200	0.036	-0.005	-0.010	?????
82.4167	0.079	0.166	0.278	0.379	0.408	0.419	0.235	0.336	0.380	0.398	0.396	0.408	0.357	0.406	0.429	0.453	0.435	0.411	0.077	0.155	0.277	0.374	0.422	0.402	0.241	0.335	0.384	0.402	0.403	0.394	0.332	0.380	0.408	0.420	0.425	0.402	?????	?????	0.088	-0.010	0.006	0.001	?????	?????	0.202	0.037	-0.005	-0.010	?????
83.0667	0.078	0.164	0.276	0.380	0.407	0.416	0.234	0.336	0.379	0.398	0.396	0.408	0.357	0.405	0.430	0.450	0.435	0.410	0.076	0.154	0.276	0.374	0.421	0.400	0.241	0.334	0.385	0.401	0.402	0.394	0.332	0.380	0.409	0.421	0.424	0.403	?????	?????	0.084	-0.009	0.004	0.001	?????	?????	0.198	0.037	-0.005	-0.010	?????
83.7167	0.077	0.162	0.275	0.378	0.406	0.417	0.233	0.335	0.378	0.397	0.396	0.408	0.357	0.404	0.431	0.449	0.434	0.410	0.076	0.152	0.275	0.373	0.418	0.400	0.240	0.334	0.384	0.402	0.403	0.394	0.332	0.380	0.409	0.420	0.423	0.402	?????	?????	0.086	-0.010	0.005	0.001	?????	?????	0.198	0.035	-0.006	-0.010	?????
84.3667	0.076	0.162	0.274	0.377	0.406	0.416	0.231	0.335	0.378	0.395	0.397	0.407	0.357	0.403	0.431	0.450	0.433	0.410	0.075	0.151	0.274	0.372	0.419	0.400	0.239	0.333	0.385	0.401	0.401	0.394	0.332	0.380	0.408	0.419	0.423	0.402	?????	?????	0.082	-0.009	0.004	0.001	?????	?????	0.199	0.038	-0.005	-0.010	?????
85.0167	0.075	0.160	0.273	0.377	0.406	0.416	0.233	0.334	0.378	0.397	0.396	0.407	0.357	0.403	0.429	0.450	0.434	0.409	0.073	0.150	0.272	0.371	0.420	0.399	0.239	0.333	0.384	0.401	0.402	0.393	0.332	0.380	0.407	0.420	0.423	0.401	?????	?????	0.083	-0.010	0.005	0.003	?????	?????	0.199	0.037	-0.005	-0.009	?????
85.6667	0.074	0.156	0.271	0.376	0.405	0.415	0.230	0.334	0.377	0.396	0.395	0.406	0.356	0.403	0.429	0.450	0.434	0.409	0.072	0.149	0.272	0.371	0.419	0.399	0.236	0.332	0.383	0.401	0.402	0.394	0.331	0.379	0.407	0.419	0.426	0.401	?????	?????	0.079	-0.010	0.005	-0.001	?????	?????	0.199	0.036	-0.005	-0.010	?????
86.3167	0.073	0.158	0.269	0.376	0.405	0.415	0.229	0.333	0.377	0.396	0.395	0.408	0.357	0.403	0.428	0.451	0.434	0.408	0.072	0.147	0.269	0.371	0.420	0.399	0.236	0.332	0.384	0.401	0.402	0.393	0.331	0.379	0.407	0.417	0.423	0.401	?????	?????	0.079	-0.010	0.004	-0.001	?????	?????	0.196	0.032	-0.005	-0.009	?????
86.9667	0.072	0.157	0.268	0.375	0.404	0.415	0.228	0.333	0.376	0.396	0.395	0.407	0.355	0.402	0.429	0.449	0.432	0.409	0.071	0.146	0.267	0.370	0.419	0.398	0.235	0.332	0.383	0.399	0.401	0.393	0.330	0.378	0.406	0.418	0.424	0.401	?????	?????	0.077	-0.009	0.006	0.000	?????	?????	0.197	0.034	-0.005	-0.009	?????
87.6167	0.071	0.154	0.267	0.374	0.404	0.414	0.227	0.333	0.376	0.395	0.394	0.405	0.355	0.403	0.428	0.448	0.433	0.408	0.070	0.145	0.267	0.370	0.418	0.398	0.233	0.331	0.383	0.399	0.401	0.393	0.330	0.378	0.406	0.419	0.421	0.401	?????	?????	0.079	-0.010	0.006	0.001	?????	?????	0.192	0.035	-0.005	-0.009	?????
88.2667	0.070	0.153	0.266	0.374	0.405	0.413	0.228	0.332	0.375	0.396	0.394	0.405	0.355	0.403	0.430	0.449	0.432	0.408	0.069	0.143	0.267	0.369	0.417	0.398	0.232	0.330	0.383	0.398	0.402	0.391	0.330	0.377	0.406	0.418	0.423	0.401	?????	?????	0.076	-0.010	0.005	0.001	?????	?????	0.190	0.035	-0.005	-0.010	?????
88.9167	0.069	0.152	0.265	0.373	0.403	0.413	0.226	0.331	0.375	0.394	0.394	0.405	0.354	0.401	0.429	0.446	0.431	0.407	0.068	0.142	0.264	0.368	0.417	0.397	0.231	0.330	0.383	0.398	0.401	0.391	0.330	0.378	0.406	0.418	0.422	0.400	?????	?????	0.076	-0.010	0.003	0.001	?????	?????	0.187	0.034	-0.005	-0.010	?????
89.5667	0.068	0.150	0.264	0.373	0.403	0.412	0.226	0.331	0.373	0.395	0.394	0.403	0.354	0.402	0.428	0.448	0.431	0.408	0.067	0.141	0.263	0.368	0.417	0.397	0.231	0.329	0.383	0.399	0.400	0.391	0.329	0.378	0.407	0.418	0.421	0.400	?????	?????	0.075	-0.010	0.004	-0.000	?????	?????	0.189	0.035	-0.005	-0.010	?????
90.2167	0.067	0.149	0.262	0.372	0.402	0.412	0.224	0.330	0.374	0.394	0.394	0.405	0.353	0.402	0.429	0.447	0.432	0.408	0.066	0.139	0.262	0.368	0.416	0.395	0.231	0.328	0.382	0.398	0.399	0.391	0.329	0.378	0.404	0.418	0.420	0.400	?????	?????	0.077	-0.009	0.005	0.001	?????	?????	0.190	0.034	-0.005	-0.009	?????
90.8667	0.066	0.147	0.261	0.371	0.402	0.410	0.223	0.329	0.374	0.393	0.393	0.403	0.354	0.401	0.427	0.449	0.431	0.407	0.065	0.139	0.261	0.366	0.417	0.396	0.230	0.328	0.382	0.398	0.400	0.391	0.328	0.375	0.405	0.417	0.421	0.400	?????	?????	0.075	-0.010	0.002	0.001	?????	?????	0.190	0.035	-0.005	-0.010	?????
91.5167	0.065	0.148	0.260	0.371	0.402	0.411	0.223	0.329	0.373	0.394	0.393	0.402	0.353	0.401	0.427	0.447	0.432	0.407	0.064	0.137	0.259	0.366	0.416	0.395	0.229	0.327	0.382	0.397	0.399	0.391	0.328	0.377	0.406	0.416	0.422	0.399	?????	?????	0.074	-0.010	0.004	0.001	?????	?????	0.192	0.032	-0.005	-0.009	?????
92.1667	0.064	0.144	0.259	0.370	0.402	0.411	0.221	0.328	0.373	0.393	0.393	0.403	0.354	0.400	0.427	0.448	0.430	0.407	0.064	0.136	0.259	0.365	0.415	0.394	0.228	0.327	0.381	0.398	0.399	0.391	0.328	0.377	0.406	0.417	0.421	0.400	?????	?????	0.073	-0.010	0.004	0.001	?????	?????	0.193	0.033	-0.006	-0.009	?????
92.8167	0.063	0.143	0.257	0.370	0.401	0.411	0.221	0.327	0.373	0.392	0.391	0.402	0.353	0.401	0.427	0.449	0.430	0.406	0.063	0.134	0.257	0.365	0.415	0.394	0.227	0.326	0.381	0.397	0.399	0.390	0.328	0.377	0.405	0.417	0.423	0.398	?????	?????	0.071	-0.010	0.002	0.001	?????	?????	0.190	0.034	-0.006	-0.010	?????
93.4667	0.062	0.142	0.256	0.369	0.400	0.410	0.219	0.328	0.372	0.392	0.391	0.402	0.352	0.400	0.428	0.445	0.429	0.406	0.062	0.133	0.256	0.365	0.414	0.394	0.226	0.326	0.381	0.398	0.398	0.390	0.327	0.376	0.404	0.416	0.422	0.399	?????	?????	0.069	-0.010	0.004	-0.000	?????	?????	0.188	0.034	-0.005	-0.010	?????
94.1167	0.061	0.142	0.254	0.370	0.400	0.409	0.218	0.327	0.372	0.392	0.391	0.402	0.352	0.398	0.427	0.446	0.430	0.406	0.061	0.132	0.255	0.369	0.414	0.394	0.225	0.326	0.380	0.396	0.399	0.390	0.327	0.376	0.404	0.417	0.421	0.399	?????	?????	0.070	-0.010	0.005	0.000	?????	?????	0.184	0.034	-0.005	-0.010	?????
94.7667	0.060	0.141	0.253	0.367	0.400	0.408	0.219	0.326	0.371	0.391	0.392	0.401	0.351	0.399	0.428	0.447	0.430	0.406	0.060	0.131	0.253	0.363	0.413	0.391	0.224	0.324	0.381	0.396	0.399	0.389	0.327	0.375	0.404	0.416	0.420	0.399	?????	?????	0.070	-0.010	0.005	0.002	?????	?????	0.189	0.032	-0.006	-0.009	?????
95.4167	0.059	0.139	0.252	0.367	0.400	0.408	0.218	0.325	0.372	0.392	0.390	0.400	0.352	0.400	0.425	0.446	0.430	0.406	0.060	0.130	0.251	0.362	0.415	0.393	0.224	0.324	0.380	0.396	0.398	0.389	0.326	0.376	0.404	0.416	0.418	0.397	?????	?????	0.067	-0.010	0.004	-0.000	?????	?????	0.186	0.032	-0.006	-0.010	?????
96.0667	0.059	0.138	0.251	0.367	0.399	0.408	0.217	0.325	0.370	0.392	0.390	0.401	0.350	0.399	0.426	0.447	0.430	0.405	0.058	0.129	0.252	0.362	0.411	0.391	0.222	0.324	0.381	0.396	0.399	0.389	0.326	0.375	0.403	0.417	0.418	0.398	?????	?????	0.069	-0.010	0.004	0.002	?????	?????	0.185	0.031	-0.006	-0.009	?????
96.7167	0.058	0.136	0.249	0.366	0.399	0.407	0.215	0.324	0.370	0.391	0.391	0.400	0.350	0.399	0.426	0.446	0.428	0.406	0.058	0.127	0.250	0.361	0.414	0.391	0.221	0.323	0.380	0.395	0.397	0.388	0.326	0.376	0.403	0.416	0.418	0.397	?????	?????	0.067	-0.010	0.005	0.000	?????	?????	0.188	0.030	-0.006	-0.009	?????
97.3667	0.057	0.135	0.249	0.365	0.398	0.407	0.217	0.324	0.370	0.391	0.390	0.399	0.350	0.398	0.426	0.443	0.428	0.406	0.057	0.126	0.249	0.361	0.412	0.390	0.222	0.322	0.380	0.395	0.398	0.388	0.325	0.375	0.402	0.414	0.418	0.397	?????	?????	0.068	-0.010	0.004	0.001	?????	?????	0.189	0.032	-0.006	-0.009	?????
98.0167	0.056	0.134	0.247	0.364	0.397	0.407	0.215	0.324	0.370	0.389	0.390	0.400	0.349	0.399	0.425	0.445	0.429	0.405	0.056	0.125	0.248	0.361	0.411	0.389	0.221	0.322	0.379	0.395	0.397	0.388	0.325	0.376	0.403	0.415	0.417	0.397	?????	?????	0.066	-0.010	0.004	0.001	?????	?????	0.185	0.033	-0.006	-0.010	?????
98.6667	0.055	0.132	0.246	0.364	0.398	0.406	0.214	0.322	0.369	0.390	0.389	0.399	0.349	0.399	0.426	0.445	0.428	0.405	0.056	0.124	0.246	0.361	0.412	0.389	0.219	0.321	0.379	0.394	0.396	0.388	0.325	0.376	0.402	0.415	0.420	0.397	?????	?????	0.068	-0.010	0.003	0.000	?????	?????	0.181	0.034	-0.007	-0.010	?????
99.3167	0.054	0.131	0.244	0.364	0.397	0.405	0.213	0.322	0.368	0.389	0.389	0.399	0.349	0.398	0.423	0.445	0.429	0.404	0.055	0.123	0.245	0.358	0.410	0.389	0.219	0.321	0.379	0.393	0.397	0.388	0.325	0.374	0.403	0.415	0.420	0.397	?????	?????	0.066	-0.010	0.002	-0.001	?????	?????	0.177	0.031	-0.006	-0.010	?????
99.9667	0.054	0.130	0.243	0.363	0.396	0.405	0.212	0.322	0.368	0.389	0.389	0.397	0.348	0.399	0.425	0.443	0.428	0.405	0.054	0.122	0.245	0.358	0.409	0.388	0.218	0.320	0.379	0.393	0.396	0.387	0.324	0.375	0.402	0.414	0.419	0.397	?????	?????	0.065	-0.010	0.003	0.001	?????	?????	0.183	0.031	-0.006	-0.010	?????
100.617	0.053	0.129	0.243	0.362	0.397	0.404	0.209	0.321	0.368	0.389	0.388	0.399	0.349	0.398	0.423	0.444	0.428	0.404	0.053	0.121	0.244	0.358	0.412	0.387	0.217	0.320	0.379	0.393	0.396	0.387	0.323	0.374	0.401	0.414	0.418	0.397	?????	?????	0.063	-0.010	0.006	0.001	?????	?????	0.181	0.034	-0.006	-0.010	?????
101.267	0.052	0.127	0.240	0.361	0.396	0.404	0.209	0.320	0.367	0.389	0.388	0.398	0.348	0.397	0.425	0.442	0.426	0.404	0.053	0.119	0.242	0.357	0.409	0.386	0.216	0.319	0.378	0.393	0.395	0.387	0.323	0.374	0.402	0.414	0.418	0.397	?????	?????	0.064	-0.010	0.004	0.002	?????	?????	0.181	0.031	-0.006	-0.009	?????
101.917	0.051	0.126	0.240	0.360	0.394	0.404	0.209	0.320	0.367	0.389	0.387	0.397	0.348	0.397	0.423	0.442	0.427	0.403	0.052	0.118	0.240	0.356	0.409	0.385	0.215	0.319	0.377	0.392	0.394	0.387	0.323	0.374	0.402	0.413	0.419	0.396	?????	?????	0.062	-0.010	0.005	0.001	?????	?????	0.181	0.033	-0.006	-0.010	?????
102.567	0.050	0.125	0.238	0.360	0.395	0.402	0.208	0.320	0.366	0.388	0.388	0.398	0.347	0.396	0.425	0.444	0.427	0.403	0.051	0.117	0.239	0.356	0.407	0.385	0.213	0.319	0.377	0.392	0.395	0.387	0.323	0.374	0.401	0.413	0.419	0.397	?????	?????	0.063	-0.010	0.003	0.001	?????	?????	0.177	0.033	-0.006	-0.010	?????
103.217	0.050	0.124	0.238	0.360	0.393	0.403	0.206	0.319	0.366	0.387	0.388	0.398	0.347	0.396	0.423	0.446	0.426	0.403	0.051	0.116	0.237	0.355	0.408	0.386	0.214	0.317	0.377	0.392	0.395	0.386	0.323	0.374	0.401	0.414	0.416	0.396	?????	?????	0.061	-0.010	0.004	0.000	?????	?????	0.177	0.032	-0.006	-0.009	?????
103.867	0.049	0.122	0.237	0.360	0.394	0.401	0.205	0.318	0.365	0.386	0.386	0.397	0.346	0.396	0.424	0.442	0.426	0.402	0.050	0.115	0.237	0.354	0.408	0.386	0.213	0.317	0.377	0.392	0.394	0.386	0.322	0.375	0.401	0.412	0.416	0.395	?????	?????	0.062	-0.010	0.005	0.003	?????	?????	0.179	0.029	-0.006	-0.009	?????
104.517	0.048	0.122	0.235	0.358	0.393	0.402	0.205	0.318	0.365	0.387	0.387	0.397	0.346	0.396	0.422	0.441	0.426	0.402	0.050	0.114	0.236	0.354	0.406	0.385	0.211	0.316	0.377	0.391	0.395	0.385	0.322	0.373	0.401	0.413	0.417	0.395	?????	?????	0.063	-0.010	0.005	0.000	?????	?????	0.178	0.031	-0.006	-0.010	?????
105.167	0.048	0.120	0.234	0.358	0.393	0.401	0.205	0.317	0.365	0.387	0.387	0.397	0.345	0.397	0.421	0.443	0.426	0.402	0.049	0.113	0.236	0.354	0.406	0.383	0.212	0.316	0.375	0.393	0.393	0.385	0.322	0.374	0.401	0.413	0.416	0.394	?????	?????	0.062	-0.010	0.007	0.002	?????	?????	0.179	0.034	-0.006	-0.010	?????
105.817	0.047	0.121	0.233	0.357	0.392	0.401	0.205	0.316	0.365	0.386	0.386	0.398	0.345	0.395	0.421	0.443	0.427	0.401	0.048	0.112	0.234	0.353	0.405	0.383	0.210	0.316	0.377	0.391	0.393	0.384	0.321	0.372	0.400	0.412	0.414	0.394	?????	?????	0.059	-0.010	0.004	0.001	?????	?????	0.179	0.030	-0.006	-0.009	?????
106.467	0.046	0.119	0.230	0.356	0.392	0.400	0.205	0.316	0.364	0.386	0.386	0.395	0.345	0.395	0.421	0.443	0.425	0.401	0.047	0.111	0.234	0.352	0.406	0.383	0.208	0.315	0.376	0.390	0.393	0.384	0.321	0.371	0.400	0.413	0.416	0.394	?????	?????	0.059	-0.010	0.003	0.001	?????	?????	0.175	0.029	-0.006	-0.010	?????
107.117	0.046	0.117	0.230	0.357	0.391	0.399	0.199	0.315	0.364	0.385	0.385	0.395	0.344	0.395	0.422	0.442	0.425	0.402	0.047	0.110	0.231	0.351	0.405	0.381	0.208	0.314	0.376	0.391	0.392	0.385	0.321	0.373	0.400	0.411	0.414	0.395	?????	?????	0.060	-0.010	0.005	0.000	?????	?????	0.175	0.032	-0.006	-0.010	?????
107.767	0.045	0.118	0.228	0.354	0.391	0.400	0.201	0.315	0.364	0.385	0.385	0.395	0.344	0.394	0.424	0.441	0.424	0.401	0.046	0.109	0.230	0.351	0.403	0.380	0.206	0.315	0.376	0.390	0.392	0.384	0.321	0.373	0.399	0.412	0.416	0.395	?????	?????	0.057	-0.010	0.004	-0.000	?????	?????	0.177	0.031	-0.006	-0.010	?????
108.417	0.044	0.116	0.228	0.355	0.391	0.399	0.200	0.314	0.363	0.385	0.385	0.394	0.345	0.394	0.419	0.440	0.424	0.400	0.046	0.108	0.230	0.350	0.404	0.381	0.206	0.314	0.376	0.390	0.392	0.384	0.320	0.373	0.398	0.411	0.415	0.395	?????	?????	0.059	-0.010	0.004	-0.000	?????	?????	0.172	0.031	-0.006	-0.010	?????
109.067	0.043	0.115	0.226	0.354	0.391	0.398	0.200	0.314	0.362	0.385	0.385	0.394	0.344	0.394	0.419	0.440	0.425	0.401	0.045	0.107	0.229	0.349	0.405	0.380	0.205	0.313	0.375	0.389	0.392	0.385	0.319	0.372	0.400	0.412	0.414	0.394	?????	?????	0.057	-0.010	0.005	0.001	?????	?????	0.169	0.031	-0.006	-0.009	?????
109.717	0.043	0.113	0.225	0.354	0.390	0.397	0.200	0.313	0.362	0.383	0.384	0.394	0.344	0.395	0.420	0.442	0.423	0.400	0.045	0.106	0.227	0.348	0.402	0.380	0.205	0.312	0.375	0.389	0.392	0.384	0.320	0.372	0.400	0.412	0.414	0.394	?????	?????	0.055	-0.011	0.004	0.000	?????	?????	0.170	0.031	-0.006	-0.010	?????
110.367	0.042	0.112	0.225	0.353	0.390	0.397	0.197	0.313	0.362	0.384	0.384	0.394	0.342	0.394	0.421	0.441	0.423	0.400	0.044	0.105	0.226	0.348	0.404	0.379	0.203	0.312	0.375	0.388	0.392	0.383	0.319	0.370	0.398	0.410	0.414	0.393	?????	?????	0.060	-0.010	0.005	0.002	?????	?????	0.176	0.032	-0.006	-0.010	?????
111.017	0.042	0.111	0.223	0.352	0.389	0.397	0.196	0.312	0.361	0.383	0.383	0.393	0.342	0.393	0.423	0.440	0.422	0.401	0.043	0.104	0.226	0.347	0.404	0.378	0.204	0.312	0.375	0.388	0.391	0.383	0.319	0.371	0.398	0.411	0.415	0.394	?????	?????	0.056	-0.010	0.004	0.000	?????	?????	0.171	0.029	-0.006	-0.009	?????
111.667	0.041	0.111	0.222	0.351	0.389	0.397	0.198	0.312	0.361	0.384	0.383	0.394	0.343	0.392	0.418	0.441	0.424	0.400	0.042	0.103	0.225	0.347	0.403	0.378	0.203	0.311	0.375	0.388	0.391	0.383	0.319	0.371	0.398	0.411	0.413	0.393	?????	?????	0.055	-0.010	0.004	0.002	?????	?????	0.170	0.032	-0.006	-0.010	?????
112.317	0.040	0.109	0.221	0.351	0.388	0.397	0.195	0.311	0.360	0.383	0.383	0.394	0.343	0.394	0.418	0.440	0.423	0.399	0.042	0.102	0.222	0.347	0.400	0.377	0.200	0.310	0.374	0.388	0.390	0.382	0.319	0.372	0.398	0.410	0.414	0.393	?????	?????	0.054	-0.010	0.002	-0.001	?????	?????	0.172	0.030	-0.006	-0.009	?????
112.967	0.039	0.108	0.220	0.350	0.388	0.396	0.196	0.310	0.359	0.383	0.383	0.392	0.341	0.392	0.420	0.440	0.422	0.398	0.042	0.101	0.222	0.346	0.402	0.376	0.201	0.310	0.374	0.387	0.390	0.381	0.318	0.370	0.398	0.409	0.413	0.392	?????	?????	0.054	-0.010	0.005	0.001	?????	?????	0.168	0.032	-0.006	-0.010	?????
113.617	0.039	0.107	0.218	0.350	0.388	0.395	0.190	0.310	0.360	0.382	0.382	0.393	0.341	0.393	0.418	0.441	0.423	0.399	0.041	0.100	0.221	0.345	0.401	0.375	0.200	0.309	0.374	0.387	0.391	0.382	0.318	0.371	0.397	0.409	0.414	0.392	?????	?????	0.054	-0.010	0.006	0.001	?????	?????	0.171	0.031	-0.006	-0.009	?????
114.267	0.038	0.106	0.217	0.349	0.387	0.394	0.193	0.309	0.359	0.382	0.382	0.392	0.341	0.392	0.421	0.439	0.423	0.399	0.040	0.099	0.220	0.344	0.400	0.376	0.199	0.309	0.374	0.387	0.390	0.382	0.317	0.370	0.397	0.411	0.412	0.392	?????	?????	0.053	-0.010	0.003	-0.000	?????	?????	0.169	0.027	-0.006	-0.010	?????
114.917	0.038	0.105	0.217	0.348	0.386	0.393	0.194	0.308	0.359	0.382	0.382	0.392	0.340	0.392	0.420	0.436	0.422	0.398	0.040	0.098	0.219	0.344	0.400	0.375	0.198	0.308	0.374	0.387	0.389	0.381	0.317	0.369	0.397	0.410	0.413	0.391	?????	?????	0.052	-0.010	0.005	0.001	?????	?????	0.172	0.027	-0.006	-0.009	?????
115.567	0.038	0.104	0.215	0.349	0.386	0.393	0.191	0.309	0.359	0.381	0.382	0.391	0.340	0.392	0.421	0.440	0.422	0.398	0.040	0.097	0.219	0.344	0.399	0.373	0.198	0.308	0.373	0.386	0.389	0.381	0.317	0.370	0.398	0.409	0.413	0.392	?????	?????	0.053	-0.010	0.003	-0.000	?????	?????	0.162	0.030	-0.006	-0.009	?????
116.217	0.036	0.103	0.214	0.348	0.386	0.394	0.192	0.308	0.358	0.381	0.382	0.390	0.340	0.391	0.418	0.437	0.421	0.397	0.039	0.096	0.217	0.342	0.399	0.374	0.196	0.307	0.373	0.386	0.390	0.380	0.317	0.370	0.396	0.409	0.412	0.392	?????	?????	0.052	-0.010	0.006	0.002	?????	?????	0.167	0.032	-0.006	-0.010	?????
116.867	0.036	0.102	0.213	0.347	0.384	0.392	0.191	0.307	0.358	0.380	0.381	0.390	0.340	0.392	0.418	0.440	0.422	0.397	0.038	0.095	0.215	0.342	0.399	0.373	0.197	0.307	0.373	0.385	0.389	0.379	0.316	0.369	0.396	0.409	0.412	0.392	?????	?????	0.052	-0.010	0.005	0.002	?????	?????	0.165	0.028	-0.006	-0.009	?????
117.517	0.036	0.101	0.212	0.346	0.384	0.393	0.190	0.306	0.357	0.380	0.381	0.389	0.340	0.391	0.419	0.440	0.421	0.397	0.038	0.094	0.213	0.342	0.401	0.372	0.196	0.306	0.372	0.386	0.388	0.380	0.316	0.370	0.397	0.408	0.412	0.391	?????	?????	0.052	-0.010	0.004	-0.001	?????	?????	0.167	0.030	-0.006	-0.010	?????
118.167	0.035	0.100	0.211	0.346	0.384	0.391	0.189	0.306	0.357	0.380	0.381	0.390	0.337	0.391	0.418	0.438	0.421	0.397	0.038	0.093	0.216	0.341	0.398	0.371	0.195	0.306	0.371	0.385	0.387	0.381	0.316	0.370	0.395	0.407	0.412	0.391	?????	?????	0.051	-0.010	0.004	0.001	?????	?????	0.163	0.030	-0.006	-0.010	?????
118.817	0.034	0.100	0.209	0.345	0.384	0.392	0.189	0.306	0.356	0.379	0.380	0.389	0.338	0.391	0.419	0.437	0.421	0.397	0.037	0.092	0.212	0.341	0.399	0.371	0.194	0.305	0.372	0.384	0.386	0.379	0.315	0.371	0.396	0.407	0.413	0.390	?????	?????	0.046	-0.011	0.003	0.000	?????	?????	0.166	0.028	-0.006	-0.009	?????
119.467	0.034	0.098	0.209	0.344	0.384	0.391	0.188	0.305	0.356	0.380	0.381	0.389	0.339	0.389	0.418	0.437	0.420	0.397	0.036	0.092	0.210	0.340	0.398	0.371	0.193	0.305	0.371	0.384	0.387	0.379	0.315	0.369	0.395	0.408	0.411	0.391	?????	?????	0.049	-0.010	0.005	0.000	?????	?????	0.166	0.030	-0.006	-0.009	?????
120.117	0.033	0.098	0.208	0.344	0.383	0.390	0.187	0.304	0.353	0.380	0.379	0.388	0.338	0.390	0.419	0.435	0.420	0.397	0.036	0.091	0.210	0.339	0.396	0.370	0.191	0.304	0.371	0.385	0.387	0.379	0.315	0.369	0.396	0.407	0.411	0.390	?????	?????	0.052	-0.011	0.003	0.000	?????	?????	0.165	0.029	-0.007	-0.010	?????
120.767	0.033	0.096	0.207	0.343	0.383	0.390	0.185	0.304	0.355	0.378	0.378	0.388	0.337	0.390	0.419	0.434	0.420	0.397	0.036	0.090	0.208	0.338	0.397	0.370	0.192	0.303	0.371	0.384	0.387	0.378	0.314	0.369	0.395	0.407	0.410	0.391	?????	?????	0.051	-0.010	0.003	0.000	?????	?????	0.164	0.027	-0.006	-0.009	?????
121.417	0.032	0.095	0.206	0.342	0.382	0.389	0.187	0.303	0.355	0.378	0.380	0.387	0.337	0.389	0.417	0.434	0.420	0.395	0.035	0.089	0.208	0.337	0.397	0.369	0.190	0.303	0.371	0.383	0.387	0.378	0.314	0.366	0.395	0.407	0.410	0.390	?????	?????	0.047	-0.010	0.004	-0.000	?????	?????	0.161	0.029	-0.006	-0.010	?????
122.067	0.032	0.094	0.204	0.342	0.382	0.389	0.184	0.303	0.354	0.378	0.379	0.387	0.336	0.390	0.417	0.436	0.420	0.396	0.035	0.088	0.206	0.337	0.396	0.368	0.190	0.302	0.370	0.383	0.387	0.379	0.314	0.368	0.395	0.407	0.411	0.390	?????	?????	0.048	-0.010	0.004	0.001	?????	?????	0.163	0.029	-0.006	-0.010	?????
122.717	0.031	0.094	0.204	0.341	0.381	0.388	0.184	0.302	0.354	0.378	0.378	0.387	0.336	0.388	0.416	0.436	0.418	0.395	0.034	0.087	0.205	0.337	0.396	0.368	0.189	0.302	0.370	0.382	0.386	0.378	0.313	0.368	0.394	0.407	0.410	0.390	?????	?????	0.047	-0.011	0.003	0.000	?????	?????	0.158	0.028	-0.007	-0.010	?????
123.367	0.031	0.092	0.202	0.341	0.381	0.387	0.182	0.302	0.353	0.377	0.378	0.387	0.337	0.388	0.415	0.436	0.418	0.395	0.033	0.086	0.205	0.336	0.395	0.367	0.190	0.301	0.370	0.382	0.386	0.378	0.314	0.367	0.394	0.407	0.410	0.389	?????	?????	0.047	-0.010	0.005	0.000	?????	?????	0.162	0.029	-0.006	-0.009	?????
124.017	0.030	0.092	0.201	0.340	0.380	0.387	0.183	0.301	0.353	0.377	0.377	0.386	0.336	0.390	0.414	0.436	0.418	0.396	0.033	0.085	0.203	0.336	0.395	0.367	0.188	0.301	0.370	0.382	0.385	0.377	0.313	0.368	0.393	0.406	0.409	0.389	?????	?????	0.048	-0.010	0.003	0.000	?????	?????	0.163	0.029	-0.006	-0.009	?????
124.667	0.030	0.090	0.200	0.340	0.380	0.386	0.181	0.301	0.353	0.376	0.378	0.386	0.334	0.389	0.416	0.434	0.419	0.394	0.032	0.084	0.204	0.335	0.394	0.366	0.187	0.300	0.369	0.382	0.385	0.377	0.313	0.368	0.394	0.405	0.411	0.389	?????	?????	0.045	-0.010	0.006	0.001	?????	?????	0.161	0.029	-0.006	-0.010	?????
125.317	0.029	0.089	0.199	0.340	0.380	0.386	0.181	0.300	0.352	0.376	0.377	0.385	0.335	0.389	0.414	0.435	0.418	0.395	0.032	0.084	0.201	0.335	0.395	0.367	0.187	0.299	0.370	0.382	0.385	0.377	0.312	0.367	0.394	0.405	0.409	0.389	?????	?????	0.045	-0.011	0.003	-0.000	?????	?????	0.153	0.026	-0.006	-0.010	?????
125.967	0.029	0.089	0.199	0.338	0.379	0.386	0.181	0.299	0.352	0.376	0.377	0.386	0.334	0.389	0.415	0.427	0.417	0.394	0.032	0.083	0.202	0.334	0.393	0.365	0.185	0.299	0.369	0.381	0.385	0.377	0.312	0.366	0.392	0.406	0.409	0.389	?????	?????	0.045	-0.010	0.003	0.001	?????	?????	0.160	0.027	-0.006	-0.009	?????
126.617	0.029	0.088	0.196	0.337	0.379	0.385	0.180	0.299	0.350	0.375	0.377	0.385	0.334	0.388	0.415	0.434	0.417	0.394	0.031	0.082	0.199	0.333	0.392	0.364	0.184	0.299	0.369	0.381	0.384	0.376	0.312	0.369	0.393	0.405	0.409	0.388	?????	?????	0.044	-0.011	0.003	-0.000	?????	?????	0.152	0.028	-0.006	-0.010	?????
127.267	0.028	0.088	0.195	0.337	0.379	0.384	0.181	0.298	0.351	0.375	0.376	0.385	0.332	0.387	0.413	0.433	0.417	0.393	0.031	0.081	0.199	0.333	0.392	0.363	0.184	0.298	0.369	0.381	0.384	0.376	0.311	0.367	0.393	0.405	0.408	0.388	?????	?????	0.043	-0.010	-0.001	-0.000	?????	?????	0.158	0.029	-0.006	-0.010	?????
127.917	0.028	0.087	0.194	0.336	0.380	0.385	0.178	0.298	0.350	0.374	0.376	0.385	0.334	0.388	0.415	0.433	0.417	0.394	0.030	0.080	0.197	0.333	0.392	0.363	0.183	0.297	0.368	0.380	0.383	0.376	0.311	0.366	0.392	0.405	0.406	0.388	?????	?????	0.046	-0.010	0.005	0.002	?????	?????	0.158	0.029	-0.007	-0.010	?????
128.567	0.027	0.085	0.194	0.336	0.378	0.383	0.176	0.297	0.350	0.375	0.375	0.384	0.334	0.387	0.415	0.432	0.417	0.393	0.030	0.080	0.197	0.332	0.392	0.363	0.182	0.297	0.369	0.380	0.382	0.376	0.311	0.365	0.393	0.405	0.406	0.388	?????	?????	0.045	-0.010	0.005	0.001	?????	?????	0.160	0.028	-0.007	-0.010	?????
129.217	0.027	0.085	0.193	0.336	0.377	0.383	0.176	0.297	0.350	0.374	0.376	0.385	0.333	0.386	0.415	0.432	0.415	0.394	0.030	0.079	0.195	0.331	0.388	0.361	0.182	0.297	0.367	0.379	0.382	0.375	0.310	0.366	0.392	0.403	0.408	0.388	?????	?????	0.043	-0.010	0.005	0.002	?????	?????	0.160	0.028	-0.007	-0.009	?????
129.867	0.026	0.084	0.191	0.335	0.376	0.383	0.175	0.296	0.349	0.374	0.375	0.383	0.333	0.386	0.412	0.435	0.416	0.393	0.029	0.078	0.193	0.330	0.391	0.362	0.180	0.296	0.368	0.380	0.383	0.375	0.310	0.366	0.392	0.405	0.406	0.387	?????	?????	0.042	-0.011	0.004	0.001	?????	?????	0.154	0.029	-0.006	-0.010	?????
130.517	0.026	0.083	0.190	0.334	0.377	0.383	0.175	0.295	0.349	0.374	0.375	0.382	0.332	0.385	0.415	0.431	0.416	0.393	0.029	0.077	0.196	0.330	0.389	0.361	0.179	0.296	0.367	0.379	0.382	0.375	0.310	0.365	0.392	0.404	0.407	0.386	?????	?????	0.046	-0.010	0.006	0.002	?????	?????	0.160	0.029	-0.007	-0.010	?????
131.167	0.025	0.083	0.190	0.334	0.376	0.380	0.176	0.295	0.348	0.373	0.374	0.383	0.331	0.384	0.415	0.433	0.416	0.392	0.028	0.076	0.193	0.329	0.390	0.361	0.180	0.295	0.366	0.379	0.382	0.374	0.309	0.365	0.391	0.404	0.406	0.386	?????	?????	0.045	-0.010	0.003	0.002	?????	?????	0.162	0.024	-0.006	-0.010	?????
131.817	0.025	0.082	0.188	0.333	0.375	0.382	0.175	0.294	0.348	0.373	0.374	0.382	0.331	0.386	0.412	0.433	0.415	0.392	0.028	0.076	0.193	0.329	0.388	0.359	0.179	0.294	0.365	0.378	0.381	0.374	0.309	0.365	0.391	0.403	0.407	0.386	?????	?????	0.044	-0.010	0.005	0.003	?????	?????	0.159	0.027	-0.006	-0.010	?????
132.467	0.024	0.080	0.187	0.332	0.375	0.380	0.173	0.295	0.348	0.373	0.374	0.381	0.332	0.386	0.413	0.432	0.415	0.392	0.027	0.075	0.191	0.328	0.390	0.359	0.178	0.294	0.367	0.379	0.382	0.373	0.309	0.363	0.391	0.402	0.406	0.387	?????	?????	0.042	-0.010	0.006	0.001	?????	?????	0.154	0.029	-0.006	-0.010	?????
133.117	0.024	0.079	0.187	0.331	0.374	0.380	0.171	0.294	0.347	0.373	0.373	0.381	0.332	0.386	0.412	0.431	0.415	0.391	0.027	0.074	0.190	0.328	0.389	0.358	0.177	0.293	0.365	0.379	0.382	0.373	0.309	0.366	0.390	0.404	0.405	0.386	?????	?????	0.044	-0.011	0.004	0.003	?????	?????	0.157	0.029	-0.007	-0.009	?????
133.767	0.024	0.079	0.185	0.330	0.374	0.380	0.173	0.293	0.347	0.371	0.374	0.382	0.330	0.385	0.412	0.433	0.416	0.392	0.026	0.073	0.186	0.326	0.389	0.357	0.175	0.293	0.366	0.378	0.380	0.373	0.308	0.364	0.391	0.403	0.406	0.386	?????	?????	0.040	-0.010	0.004	-0.000	?????	?????	0.158	0.025	-0.007	-0.009	?????
134.417	0.023	0.078	0.185	0.332	0.374	0.379	0.170	0.292	0.346	0.372	0.373	0.380	0.329	0.384	0.413	0.430	0.414	0.392	0.026	0.073	0.188	0.327	0.387	0.357	0.177	0.292	0.366	0.377	0.381	0.372	0.308	0.365	0.390	0.402	0.405	0.386	?????	?????	0.040	-0.011	0.006	0.003	?????	?????	0.154	0.030	-0.007	-0.010	?????
135.067	0.023	0.077	0.183	0.329	0.374	0.378	0.172	0.292	0.346	0.371	0.373	0.380	0.330	0.384	0.413	0.430	0.415	0.391	0.026	0.072	0.187	0.325	0.387	0.356	0.176	0.292	0.365	0.376	0.380	0.372	0.308	0.364	0.391	0.402	0.407	0.385	?????	?????	0.042	-0.011	0.003	0.001	?????	?????	0.151	0.029	-0.007	-0.010	?????
135.717	0.023	0.076	0.183	0.329	0.373	0.378	0.170	0.291	0.345	0.371	0.372	0.380	0.329	0.384	0.413	0.429	0.414	0.390	0.025	0.072	0.186	0.325	0.387	0.356	0.175	0.291	0.366	0.376	0.381	0.372	0.308	0.363	0.390	0.402	0.404	0.385	?????	?????	0.042	-0.011	0.005	0.001	?????	?????	0.155	0.026	-0.007	-0.009	?????
136.367	0.022	0.076	0.181	0.329	0.373	0.377	0.171	0.291	0.345	0.370	0.372	0.380	0.329	0.384	0.412	0.432	0.414	0.391	0.025	0.070	0.185	0.325	0.386	0.355	0.174	0.291	0.366	0.376	0.381	0.372	0.307	0.364	0.389	0.402	0.404	0.385	?????	?????	0.040	-0.010	0.004	0.001	?????	?????	0.148	0.027	-0.007	-0.010	?????
137.017	0.021	0.075	0.180	0.328	0.373	0.376	0.169	0.290	0.344	0.371	0.372	0.379	0.328	0.383	0.412	0.431	0.413	0.390	0.024	0.069	0.183	0.324	0.386	0.354	0.173	0.290	0.364	0.375	0.380	0.372	0.307	0.364	0.389	0.402	0.406	0.385	?????	?????	0.040	-0.011	0.003	0.001	?????	?????	0.155	0.028	-0.007	-0.010	?????
137.667	0.021	0.075	0.179	0.327	0.372	0.376	0.167	0.290	0.342	0.370	0.371	0.379	0.327	0.383	0.411	0.430	0.412	0.390	0.024	0.069	0.183	0.324	0.386	0.355	0.172	0.290	0.364	0.376	0.379	0.371	0.307	0.363	0.390	0.401	0.406	0.385	?????	?????	0.041	-0.011	0.001	0.001	?????	?????	0.151	0.028	-0.007	-0.010	?????
138.317	0.021	0.073	0.178	0.327	0.371	0.375	0.168	0.289	0.343	0.370	0.371	0.379	0.328	0.383	0.410	0.431	0.413	0.391	0.024	0.068	0.183	0.322	0.385	0.352	0.173	0.290	0.363	0.375	0.379	0.371	0.307	0.364	0.389	0.401	0.406	0.384	?????	?????	0.040	-0.011	0.004	-0.000	?????	?????	0.150	0.024	-0.007	-0.010	?????
138.967	0.021	0.072	0.177	0.327	0.371	0.374	0.167	0.289	0.343	0.369	0.371	0.379	0.328	0.382	0.413	0.430	0.413	0.390	0.024	0.068	0.181	0.322	0.384	0.353	0.172	0.289	0.363	0.375	0.378	0.371	0.306	0.363	0.389	0.400	0.406	0.384	?????	?????	0.040	-0.010	0.006	0.002	?????	?????	0.149	0.028	-0.006	-0.010	?????
139.617	0.020	0.072	0.175	0.325	0.370	0.375	0.167	0.288	0.342	0.369	0.370	0.378	0.327	0.383	0.410	0.428	0.413	0.389	0.023	0.067	0.180	0.321	0.384	0.352	0.170	0.288	0.362	0.375	0.378	0.371	0.306	0.364	0.388	0.401	0.404	0.384	?????	?????	0.040	-0.011	0.005	0.002	?????	?????	0.149	0.029	-0.007	-0.010	?????
140.267	0.020	0.072	0.175	0.325	0.370	0.370	0.165	0.288	0.342	0.369	0.370	0.378	0.322	0.381	0.410	0.430	0.412	0.389	0.023	0.066	0.180	0.321	0.384	0.350	0.170	0.288	0.363	0.374	0.378	0.370	0.305	0.363	0.388	0.400	0.401	0.384	?????	?????	0.038	-0.011	0.002	0.001	?????	?????	0.149	0.025	-0.006	-0.009	?????
140.917	0.019	0.071	0.174	0.324	0.370	0.374	0.163	0.287	0.342	0.368	0.370	0.378	0.328	0.383	0.407	0.430	0.413	0.389	0.022	0.065	0.178	0.321	0.384	0.350	0.169	0.287	0.364	0.374	0.378	0.370	0.305	0.362	0.387	0.401	0.402	0.384	?????	?????	0.035	-0.010	0.005	0.001	?????	?????	0.151	0.028	-0.007	-0.009	?????
141.567	0.019	0.070	0.173	0.323	0.370	0.374	0.163	0.286	0.341	0.368	0.370	0.377	0.326	0.382	0.411	0.429	0.413	0.388	0.022	0.065	0.178	0.320	0.384	0.349	0.168	0.287	0.361	0.374	0.377	0.370	0.305	0.362	0.388	0.400	0.402	0.384	?????	?????	0.039	-0.011	0.002	-0.001	?????	?????	0.147	0.027	-0.007	-0.010	?????
142.217	0.019	0.068	0.172	0.323	0.369	0.372	0.162	0.286	0.341	0.367	0.370	0.376	0.326	0.382	0.410	0.428	0.411	0.389	0.022	0.064	0.177	0.320	0.383	0.350	0.169	0.286	0.362	0.374	0.377	0.369	0.305	0.362	0.389	0.400	0.402	0.384	?????	?????	0.037	-0.011	0.004	0.001	?????	?????	0.147	0.028	-0.007	-0.010	?????
142.867	0.019	0.069	0.171	0.322	0.368	0.372	0.161	0.285	0.341	0.367	0.369	0.377	0.326	0.382	0.410	0.427	0.411	0.389	0.022	0.063	0.176	0.319	0.383	0.348	0.167	0.286	0.361	0.373	0.377	0.370	0.305	0.363	0.388	0.399	0.403	0.383	?????	?????	0.037	-0.010	0.004	-0.000	?????	?????	0.144	0.027	-0.007	-0.010	?????
143.517	0.018	0.067	0.170	0.322	0.368	0.371	0.161	0.285	0.341	0.367	0.369	0.376	0.324	0.381	0.407	0.428	0.411	0.388	0.021	0.063	0.176	0.318	0.381	0.348	0.166	0.285	0.362	0.372	0.378	0.369	0.304	0.361	0.387	0.399	0.402	0.383	?????	?????	0.040	-0.011	0.004	0.001	?????	?????	0.148	0.026	-0.007	-0.010	?????
144.167	0.018	0.067	0.169	0.321	0.368	0.371	0.160	0.285	0.340	0.367	0.368	0.376	0.324	0.381	0.408	0.428	0.410	0.388	0.021	0.062	0.173	0.317	0.381	0.347	0.166	0.285	0.360	0.373	0.376	0.369	0.304	0.362	0.387	0.398	0.402	0.383	?????	?????	0.036	-0.010	0.003	0.000	?????	?????	0.145	0.026	-0.007	-0.010	?????
144.817	0.018	0.066	0.168	0.320	0.367	0.370	0.160	0.284	0.340	0.367	0.368	0.375	0.325	0.382	0.407	0.427	0.410	0.387	0.021	0.061	0.172	0.317	0.381	0.347	0.165	0.284	0.361	0.372	0.376	0.368	0.303	0.361	0.387	0.399	0.403	0.383	?????	?????	0.037	-0.011	0.000	0.001	?????	?????	0.148	0.023	-0.007	-0.009	?????
145.467	0.017	0.065	0.167	0.320	0.366	0.370	0.160	0.283	0.339	0.366	0.368	0.375	0.324	0.380	0.411	0.426	0.410	0.388	0.020	0.061	0.173	0.316	0.380	0.345	0.164	0.283	0.359	0.372	0.376	0.368	0.303	0.361	0.386	0.399	0.403	0.383	?????	?????	0.036	-0.010	0.005	0.001	?????	?????	0.146	0.027	-0.007	-0.010	?????
146.117	0.017	0.065	0.166	0.320	0.366	0.370	0.158	0.283	0.338	0.365	0.368	0.375	0.326	0.381	0.408	0.424	0.410	0.387	0.020	0.060	0.171	0.316	0.380	0.345	0.164	0.283	0.360	0.372	0.375	0.368	0.303	0.361	0.387	0.398	0.402	0.383	?????	?????	0.037	-0.011	0.005	0.002	?????	?????	0.148	0.026	-0.007	-0.010	?????
146.767	0.016	0.064	0.166	0.319	0.366	0.368	0.159	0.282	0.338	0.366	0.367	0.374	0.325	0.380	0.406	0.427	0.410	0.388	0.020	0.060	0.170	0.315	0.378	0.344	0.163	0.282	0.360	0.372	0.375	0.367	0.303	0.360	0.386	0.398	0.402	0.382	?????	?????	0.038	-0.011	0.005	0.000	?????	?????	0.147	0.027	-0.007	-0.010	?????
147.417	0.016	0.063	0.164	0.319	0.366	0.369	0.158	0.282	0.338	0.364	0.367	0.374	0.322	0.381	0.411	0.424	0.410	0.386	0.019	0.059	0.169	0.315	0.380	0.344	0.163	0.282	0.359	0.371	0.374	0.368	0.302	0.361	0.386	0.397	0.401	0.382	?????	?????	0.036	-0.011	0.004	0.000	?????	?????	0.147	0.024	-0.007	-0.009	?????
148.067	0.016	0.063	0.163	0.318	0.364	0.368	0.157	0.281	0.337	0.364	0.366	0.373	0.323	0.380	0.407	0.425	0.409	0.386	0.019	0.059	0.169	0.314	0.379	0.343	0.161	0.282	0.360	0.370	0.375	0.367	0.302	0.360	0.386	0.398	0.400	0.381	?????	?????	0.038	-0.011	0.006	0.003	?????	?????	0.146	0.029	-0.007	-0.010	?????
148.717	0.016	0.063	0.163	0.317	0.364	0.368	0.158	0.281	0.337	0.365	0.366	0.373	0.323	0.379	0.407	0.424	0.410	0.387	0.019	0.058	0.168	0.313	0.378	0.342	0.162	0.281	0.358	0.370	0.374	0.366	0.302	0.360	0.385	0.397	0.400	0.382	?????	?????	0.036	-0.011	0.004	-0.000	?????	?????	0.143	0.026	-0.007	-0.009	?????
149.367	0.015	0.061	0.162	0.317	0.364	0.366	0.156	0.280	0.336	0.364	0.366	0.373	0.322	0.379	0.408	0.425	0.409	0.386	0.019	0.057	0.167	0.312	0.377	0.341	0.159	0.281	0.359	0.370	0.373	0.366	0.302	0.360	0.385	0.398	0.400	0.380	?????	?????	0.037	-0.011	0.005	0.002	?????	?????	0.146	0.026	-0.007	-0.009	?????
150.017	0.015	0.061	0.160	0.316	0.364	0.366	0.154	0.279	0.336	0.363	0.365	0.373	0.322	0.378	0.405	0.425	0.408	0.386	0.018	0.057	0.165	0.312	0.378	0.342	0.158	0.280	0.359	0.370	0.374	0.366	0.301	0.360	0.384	0.397	0.400	0.380	?????	?????	0.035	-0.011	0.006	0.003	?????	?????	0.144	0.029	-0.007	-0.010	?????
150.667	0.015	0.060	0.160	0.315	0.364	0.365	0.153	0.279	0.336	0.363	0.365	0.372	0.320	0.379	0.406	0.425	0.408	0.386	0.018	0.056	0.165	0.312	0.377	0.342	0.158	0.280	0.358	0.370	0.373	0.365	0.301	0.359	0.385	0.396	0.400	0.381	?????	?????	0.035	-0.011	0.006	0.001	?????	?????	0.144	0.025	-0.007	-0.010	?????
151.317	0.015	0.059	0.159	0.314	0.364	0.365	0.154	0.279	0.334	0.363	0.365	0.371	0.322	0.378	0.405	0.425	0.409	0.386	0.018	0.055	0.164	0.311	0.376	0.339	0.158	0.279	0.357	0.369	0.372	0.366	0.301	0.360	0.385	0.395	0.402	0.380	?????	?????	0.034	-0.011	0.005	0.001	?????	?????	0.142	0.022	-0.007	-0.010	?????
151.967	0.014	0.059	0.158	0.314	0.362	0.363	0.153	0.278	0.335	0.362	0.365	0.371	0.322	0.378	0.405	0.427	0.407	0.385	0.017	0.054	0.163	0.311	0.375	0.338	0.158	0.279	0.357	0.369	0.373	0.365	0.301	0.360	0.384	0.396	0.399	0.380	?????	?????	0.035	-0.011	0.004	0.000	?????	?????	0.137	0.026	-0.007	-0.010	?????
152.617	0.014	0.057	0.157	0.314	0.362	0.363	0.154	0.277	0.334	0.363	0.364	0.371	0.321	0.378	0.407	0.425	0.407	0.385	0.017	0.054	0.162	0.309	0.377	0.338	0.156	0.278	0.358	0.368	0.373	0.365	0.300	0.359	0.384	0.397	0.400	0.380	?????	?????	0.036	-0.011	0.004	0.001	?????	?????	0.142	0.024	-0.007	-0.010	?????
153.267	0.014	0.057	0.156	0.313	0.362	0.362	0.152	0.278	0.334	0.361	0.364	0.371	0.320	0.378	0.406	0.423	0.408	0.384	0.017	0.054	0.162	0.309	0.375	0.338	0.156	0.277	0.357	0.368	0.371	0.365	0.300	0.359	0.384	0.396	0.398	0.380	?????	?????	0.037	-0.011	0.005	0.000	?????	?????	0.139	0.026	-0.007	-0.010	?????
153.917	0.013	0.057	0.155	0.312	0.361	0.362	0.151	0.276	0.334	0.361	0.364	0.370	0.320	0.377	0.404	0.425	0.408	0.384	0.017	0.053	0.160	0.309	0.375	0.337	0.156	0.277	0.357	0.368	0.372	0.364	0.299	0.357	0.384	0.396	0.398	0.380	?????	?????	0.035	-0.011	0.003	-0.000	?????	?????	0.136	0.026	-0.007	-0.010	?????
154.567	0.013	0.056	0.154	0.311	0.361	0.362	0.149	0.276	0.332	0.361	0.363	0.370	0.320	0.377	0.406	0.423	0.407	0.384	0.016	0.052	0.160	0.309	0.372	0.336	0.154	0.277	0.354	0.368	0.371	0.365	0.299	0.358	0.384	0.396	0.398	0.381	?????	?????	0.034	-0.011	0.005	0.001	?????	?????	0.143	0.027	-0.007	-0.010	?????
155.217	0.013	0.056	0.153	0.311	0.360	0.362	0.150	0.275	0.333	0.360	0.363	0.370	0.319	0.376	0.406	0.422	0.406	0.384	0.016	0.052	0.159	0.307	0.374	0.335	0.155	0.276	0.356	0.367	0.371	0.363	0.299	0.359	0.384	0.395	0.399	0.379	?????	?????	0.034	-0.011	0.003	0.000	?????	?????	0.138	0.026	-0.007	-0.010	?????
155.867	0.013	0.055	0.152	0.310	0.360	0.361	0.150	0.275	0.332	0.360	0.363	0.369	0.319	0.377	0.403	0.424	0.406	0.383	0.016	0.051	0.157	0.307	0.375	0.335	0.154	0.276	0.355	0.367	0.370	0.363	0.298	0.358	0.383	0.394	0.399	0.379	?????	?????	0.034	-0.011	0.006	0.002	?????	?????	0.139	0.026	-0.007	-0.009	?????
156.517	0.013	0.054	0.152	0.310	0.359	0.360	0.148	0.275	0.332	0.360	0.363	0.369	0.319	0.377	0.404	0.423	0.406	0.383	0.015	0.051	0.156	0.307	0.374	0.334	0.155	0.275	0.355	0.367	0.370	0.362	0.298	0.358	0.383	0.395	0.397	0.378	?????	?????	0.034	-0.011	0.006	0.002	?????	?????	0.140	0.024	-0.007	-0.009	?????
157.167	0.012	0.053	0.151	0.309	0.360	0.359	0.148	0.274	0.331	0.359	0.362	0.369	0.317	0.376	0.405	0.422	0.405	0.383	0.015	0.051	0.155	0.306	0.375	0.333	0.152	0.274	0.356	0.365	0.371	0.362	0.297	0.357	0.382	0.395	0.397	0.379	?????	?????	0.033	-0.010	0.007	0.002	?????	?????	0.140	0.025	-0.007	-0.010	?????
157.817	0.012	0.054	0.150	0.309	0.359	0.357	0.147	0.273	0.331	0.359	0.361	0.368	0.315	0.377	0.404	0.423	0.405	0.383	0.015	0.050	0.156	0.305	0.373	0.333	0.152	0.274	0.355	0.366	0.370	0.362	0.297	0.357	0.382	0.395	0.397	0.378	?????	?????	0.033	-0.011	0.005	0.002	?????	?????	0.138	0.026	-0.007	-0.010	?????
158.467	0.011	0.053	0.148	0.308	0.358	0.359	0.146	0.273	0.331	0.359	0.361	0.368	0.318	0.375	0.403	0.421	0.405	0.382	0.015	0.049	0.154	0.305	0.372	0.332	0.152	0.274	0.354	0.365	0.370	0.362	0.298	0.358	0.382	0.394	0.397	0.378	?????	?????	0.032	-0.011	0.003	0.001	?????	?????	0.135	0.026	-0.007	-0.010	?????
159.117	0.011	0.052	0.148	0.308	0.358	0.358	0.145	0.272	0.330	0.359	0.361	0.367	0.317	0.374	0.405	0.421	0.405	0.383	0.014	0.049	0.154	0.303	0.372	0.331	0.150	0.273	0.354	0.365	0.370	0.362	0.297	0.357	0.382	0.394	0.397	0.378	?????	?????	0.034	-0.011	0.006	0.003	?????	?????	0.139	0.024	-0.007	-0.010	?????
159.767	0.011	0.052	0.147	0.307	0.358	0.357	0.146	0.272	0.330	0.358	0.361	0.367	0.317	0.376	0.401	0.421	0.405	0.382	0.014	0.048	0.153	0.304	0.370	0.331	0.149	0.273	0.354	0.365	0.369	0.361	0.296	0.357	0.382	0.393	0.397	0.378	?????	?????	0.033	-0.011	0.004	0.001	?????	?????	0.135	0.026	-0.007	-0.010	?????
160.417	0.011	0.050	0.146	0.306	0.357	0.357	0.146	0.271	0.329	0.357	0.361	0.367	0.317	0.374	0.404	0.421	0.405	0.382	0.014	0.048	0.152	0.303	0.371	0.330	0.150	0.272	0.354	0.365	0.369	0.361	0.296	0.357	0.381	0.393	0.397	0.378	?????	?????	0.034	-0.011	0.005	0.001	?????	?????	0.140	0.026	-0.007	-0.010	?????
161.067	0.011	0.051	0.146	0.305	0.357	0.357	0.145	0.271	0.329	0.358	0.360	0.367	0.317	0.374	0.403	0.421	0.405	0.382	0.013	0.048	0.151	0.302	0.370	0.329	0.148	0.272	0.354	0.364	0.369	0.361	0.297	0.356	0.381	0.393	0.395	0.377	?????	?????	0.033	-0.011	0.003	0.001	?????	?????	0.136	0.024	-0.008	-0.010	?????
161.717	0.011	0.050	0.144	0.306	0.356	0.356	0.144	0.270	0.328	0.357	0.360	0.366	0.315	0.375	0.404	0.420	0.404	0.381	0.013	0.046	0.149	0.301	0.369	0.329	0.148	0.271	0.353	0.364	0.368	0.361	0.296	0.355	0.381	0.393	0.396	0.377	?????	?????	0.032	-0.011	0.003	0.001	?????	?????	0.133	0.026	-0.007	-0.010	?????
162.367	0.010	0.049	0.144	0.305	0.356	0.356	0.144	0.270	0.328	0.356	0.360	0.366	0.316	0.374	0.403	0.421	0.403	0.382	0.013	0.046	0.148	0.301	0.370	0.327	0.148	0.271	0.352	0.364	0.367	0.361	0.296	0.356	0.381	0.392	0.396	0.377	?????	?????	0.032	-0.011	0.002	0.001	?????	?????	0.138	0.026	-0.007	-0.010	?????
163.017	0.010	0.049	0.143	0.304	0.356	0.355	0.141	0.269	0.328	0.357	0.358	0.366	0.315	0.374	0.404	0.421	0.404	0.381	0.012	0.046	0.149	0.301	0.369	0.327	0.146	0.270	0.353	0.363	0.368	0.360	0.295	0.355	0.381	0.393	0.395	0.377	?????	?????	0.034	-0.011	0.005	-0.000	?????	?????	0.138	0.023	-0.007	-0.010	?????
163.667	0.010	0.048	0.142	0.303	0.356	0.354	0.140	0.269	0.327	0.356	0.359	0.365	0.316	0.374	0.405	0.421	0.404	0.380	0.012	0.045	0.147	0.300	0.370	0.326	0.147	0.270	0.353	0.363	0.367	0.361	0.295	0.355	0.381	0.392	0.396	0.376	?????	?????	0.030	-0.011	0.003	-0.001	?????	?????	0.131	0.023	-0.007	-0.010	?????
164.317	0.010	0.047	0.141	0.303	0.355	0.353	0.140	0.268	0.327	0.356	0.358	0.365	0.314	0.374	0.403	0.419	0.403	0.381	0.013	0.044	0.147	0.299	0.368	0.326	0.146	0.269	0.352	0.363	0.367	0.360	0.295	0.355	0.380	0.392	0.396	0.377	?????	?????	0.034	-0.011	0.004	0.001	?????	?????	0.130	0.024	-0.007	-0.010	?????
164.967	0.010	0.047	0.139	0.303	0.354	0.353	0.140	0.268	0.327	0.356	0.358	0.364	0.314	0.374	0.401	0.419	0.403	0.381	0.012	0.044	0.146	0.299	0.369	0.325	0.146	0.269	0.352	0.362	0.366	0.360	0.295	0.355	0.381	0.392	0.397	0.376	?????	?????	0.032	-0.011	0.003	0.000	?????	?????	0.135	0.025	-0.007	-0.010	?????
165.617	0.009	0.046	0.139	0.302	0.354	0.352	0.140	0.267	0.326	0.355	0.358	0.363	0.315	0.372	0.402	0.419	0.402	0.380	0.011	0.044	0.147	0.298	0.367	0.324	0.143	0.268	0.352	0.361	0.367	0.359	0.294	0.355	0.379	0.392	0.394	0.376	?????	?????	0.032	-0.011	0.005	0.002	?????	?????	0.133	0.023	-0.007	-0.009	?????
166.267	0.009	0.046	0.139	0.301	0.353	0.352	0.138	0.266	0.326	0.354	0.358	0.363	0.314	0.372	0.401	0.419	0.403	0.380	0.011	0.043	0.144	0.297	0.366	0.325	0.144	0.268	0.351	0.362	0.366	0.359	0.294	0.356	0.379	0.391	0.395	0.375	?????	?????	0.031	-0.011	0.004	0.002	?????	?????	0.131	0.024	-0.007	-0.010	?????
166.917	0.009	0.045	0.137	0.301	0.353	0.351	0.137	0.266	0.325	0.354	0.358	0.363	0.313	0.373	0.400	0.416	0.402	0.379	0.011	0.043	0.143	0.297	0.367	0.323	0.143	0.267	0.351	0.361	0.367	0.358	0.293	0.354	0.379	0.391	0.394	0.375	?????	?????	0.032	-0.011	0.004	0.004	?????	?????	0.137	0.024	-0.007	-0.009	?????
167.567	0.009	0.045	0.137	0.300	0.353	0.350	0.138	0.266	0.325	0.354	0.357	0.364	0.312	0.371	0.402	0.418	0.402	0.379	0.011	0.042	0.144	0.297	0.366	0.322	0.142	0.267	0.351	0.361	0.365	0.358	0.293	0.355	0.379	0.391	0.395	0.376	?????	?????	0.028	-0.011	0.003	-0.000	?????	?????	0.132	0.024	-0.007	-0.010	?????
168.217	0.008	0.045	0.136	0.300	0.352	0.350	0.138	0.265	0.324	0.354	0.356	0.363	0.312	0.372	0.398	0.419	0.402	0.380	0.011	0.041	0.142	0.296	0.366	0.322	0.143	0.266	0.351	0.361	0.364	0.358	0.293	0.356	0.378	0.390	0.397	0.375	?????	?????	0.031	-0.011	0.004	0.001	?????	?????	0.136	0.023	-0.007	-0.009	?????
168.867	0.008	0.043	0.135	0.299	0.351	0.349	0.136	0.265	0.324	0.353	0.356	0.363	0.313	0.373	0.400	0.417	0.401	0.379	0.011	0.041	0.141	0.295	0.365	0.319	0.142	0.265	0.350	0.360	0.364	0.358	0.293	0.354	0.378	0.390	0.395	0.375	?????	?????	0.030	-0.011	0.003	0.001	?????	?????	0.131	0.024	-0.007	-0.010	?????
169.517	0.008	0.043	0.134	0.298	0.352	0.350	0.138	0.264	0.323	0.353	0.357	0.362	0.312	0.371	0.401	0.417	0.401	0.379	0.010	0.040	0.142	0.295	0.363	0.320	0.141	0.265	0.349	0.360	0.363	0.357	0.293	0.354	0.379	0.389	0.393	0.375	?????	?????	0.032	-0.011	0.002	0.001	?????	?????	0.128	0.024	-0.007	-0.010	?????
170.167	0.008	0.043	0.133	0.297	0.351	0.348	0.135	0.263	0.323	0.352	0.355	0.361	0.313	0.371	0.401	0.416	0.401	0.378	0.010	0.040	0.140	0.295	0.366	0.319	0.140	0.264	0.349	0.361	0.364	0.357	0.292	0.353	0.378	0.390	0.393	0.375	?????	?????	0.031	-0.011	0.002	0.002	?????	?????	0.130	0.025	-0.007	-0.009	?????
170.817	0.008	0.042	0.133	0.297	0.351	0.348	0.136	0.263	0.323	0.353	0.355	0.361	0.311	0.372	0.399	0.417	0.400	0.378	0.010	0.039	0.140	0.293	0.364	0.319	0.138	0.264	0.349	0.359	0.363	0.356	0.292	0.354	0.378	0.389	0.396	0.375	?????	?????	0.030	-0.011	0.002	-0.001	?????	?????	0.126	0.022	-0.008	-0.010	?????
171.467	0.007	0.042	0.132	0.296	0.350	0.348	0.136	0.262	0.322	0.352	0.356	0.360	0.311	0.371	0.398	0.417	0.400	0.378	0.010	0.039	0.139	0.293	0.362	0.319	0.139	0.264	0.349	0.359	0.363	0.356	0.292	0.353	0.378	0.389	0.394	0.374	?????	?????	0.030	-0.011	0.003	0.001	?????	?????	0.126	0.024	-0.007	-0.010	?????
172.117	0.007	0.041	0.130	0.296	0.350	0.346	0.135	0.262	0.321	0.351	0.355	0.360	0.311	0.370	0.399	0.416	0.400	0.378	0.009	0.039	0.137	0.292	0.363	0.317	0.138	0.263	0.349	0.358	0.364	0.357	0.291	0.351	0.378	0.390	0.394	0.374	?????	?????	0.029	-0.011	0.004	-0.000	?????	?????	0.123	0.025	-0.007	-0.010	?????
172.767	0.007	0.040	0.130	0.295	0.349	0.346	0.134	0.261	0.321	0.352	0.355	0.360	0.311	0.370	0.399	0.416	0.399	0.378	0.009	0.038	0.136	0.292	0.364	0.317	0.138	0.262	0.348	0.358	0.362	0.355	0.291	0.354	0.378	0.389	0.392	0.374	?????	?????	0.030	-0.010	0.006	0.001	?????	?????	0.130	0.027	-0.007	-0.010	?????
173.417	0.007	0.040	0.130	0.294	0.349	0.345	0.133	0.261	0.321	0.350	0.355	0.360	0.310	0.370	0.397	0.416	0.400	0.377	0.009	0.038	0.136	0.291	0.363	0.315	0.139	0.262	0.348	0.358	0.363	0.355	0.291	0.353	0.377	0.388	0.393	0.373	?????	?????	0.031	-0.011	0.004	-0.002	?????	?????	0.133	0.023	-0.007	-0.009	?????
174.067	0.007	0.040	0.128	0.294	0.348	0.344	0.131	0.260	0.321	0.351	0.354	0.360	0.310	0.369	0.398	0.414	0.399	0.377	0.009	0.037	0.136	0.291	0.362	0.315	0.136	0.261	0.348	0.357	0.362	0.355	0.291	0.353	0.377	0.389	0.392	0.373	?????	?????	0.031	-0.011	0.005	0.003	?????	?????	0.132	0.023	-0.008	-0.009	?????
174.717	0.007	0.040	0.127	0.293	0.348	0.345	0.124	0.260	0.320	0.350	0.354	0.359	0.309	0.370	0.399	0.416	0.399	0.376	0.009	0.037	0.135	0.290	0.362	0.314	0.136	0.261	0.347	0.357	0.362	0.355	0.290	0.352	0.376	0.388	0.392	0.373	?????	?????	0.029	-0.011	0.005	0.002	?????	?????	0.128	0.027	-0.007	-0.010	?????
175.367	0.006	0.039	0.127	0.293	0.348	0.343	0.130	0.259	0.319	0.350	0.353	0.358	0.309	0.369	0.399	0.416	0.399	0.378	0.009	0.036	0.135	0.290	0.360	0.313	0.135	0.260	0.347	0.357	0.362	0.355	0.290	0.351	0.376	0.388	0.392	0.373	?????	?????	0.032	-0.011	0.003	0.003	?????	?????	0.131	0.024	-0.007	-0.010	?????
176.017	0.006	0.038	0.126	0.293	0.347	0.343	0.130	0.259	0.320	0.350	0.353	0.358	0.308	0.369	0.397	0.416	0.399	0.377	0.008	0.036	0.134	0.290	0.360	0.312	0.135	0.260	0.346	0.357	0.361	0.355	0.290	0.351	0.376	0.387	0.392	0.373	?????	?????	0.027	-0.011	0.006	0.001	?????	?????	0.129	0.023	-0.007	-0.010	?????
176.667	0.007	0.038	0.125	0.292	0.347	0.343	0.128	0.258	0.319	0.349	0.352	0.358	0.309	0.370	0.397	0.414	0.397	0.376	0.008	0.035	0.131	0.289	0.361	0.312	0.133	0.260	0.346	0.356	0.361	0.354	0.290	0.352	0.376	0.388	0.391	0.373	?????	?????	0.028	-0.011	0.005	0.001	?????	?????	0.129	0.020	-0.008	-0.009	?????
177.317	0.006	0.038	0.124	0.291	0.346	0.342	0.130	0.258	0.318	0.349	0.353	0.358	0.308	0.369	0.395	0.416	0.398	0.377	0.008	0.035	0.132	0.288	0.359	0.311	0.133	0.259	0.345	0.356	0.361	0.354	0.289	0.352	0.375	0.387	0.391	0.372	?????	?????	0.027	-0.011	0.003	-0.000	?????	?????	0.121	0.024	-0.007	-0.010	?????
177.967	0.006	0.037	0.124	0.291	0.346	0.341	0.128	0.257	0.318	0.349	0.352	0.357	0.308	0.369	0.398	0.413	0.397	0.375	0.009	0.035	0.132	0.288	0.358	0.311	0.134	0.258	0.345	0.355	0.360	0.353	0.289	0.352	0.375	0.387	0.391	0.372	?????	?????	0.028	-0.011	0.006	0.002	?????	?????	0.130	0.022	-0.008	-0.010	?????
178.617	0.006	0.037	0.123	0.290	0.345	0.341	0.129	0.257	0.317	0.348	0.351	0.357	0.308	0.368	0.396	0.414	0.397	0.375	0.008	0.034	0.131	0.287	0.359	0.310	0.134	0.258	0.345	0.355	0.361	0.353	0.289	0.351	0.376	0.387	0.391	0.371	?????	?????	0.029	-0.011	0.003	0.001	?????	?????	0.127	0.022	-0.008	-0.009	?????
179.267	0.006	0.036	0.122	0.289	0.344	0.340	0.127	0.256	0.317	0.347	0.352	0.356	0.307	0.369	0.396	0.415	0.397	0.375	0.007	0.034	0.130	0.286	0.359	0.310	0.132	0.257	0.346	0.355	0.360	0.353	0.288	0.349	0.375	0.387	0.389	0.372	?????	?????	0.032	-0.011	0.005	0.003	?????	?????	0.130	0.023	-0.007	-0.009	?????
179.917	0.005	0.035	0.122	0.289	0.345	0.339	0.127	0.256	0.317	0.347	0.352	0.356	0.307	0.367	0.396	0.415	0.397	0.375	0.007	0.034	0.128	0.286	0.358	0.308	0.132	0.257	0.344	0.355	0.360	0.353	0.288	0.351	0.377	0.386	0.389	0.371	?????	?????	0.028	-0.011	0.004	0.002	?????	?????	0.128	0.022	-0.007	-0.010	?????
180.567	0.005	0.035	0.120	0.288	0.344	0.339	0.127	0.255	0.317	0.347	0.350	0.356	0.307	0.366	0.396	0.413	0.396	0.374	0.007	0.033	0.128	0.285	0.358	0.308	0.131	0.256	0.344	0.355	0.359	0.352	0.288	0.350	0.375	0.386	0.390	0.371	?????	?????	0.026	-0.011	0.003	0.001	?????	?????	0.121	0.024	-0.007	-0.010	?????
181.217	0.005	0.035	0.120	0.287	0.344	0.338	0.125	0.255	0.316	0.347	0.350	0.355	0.306	0.367	0.395	0.414	0.397	0.374	0.007	0.032	0.134	0.285	0.357	0.307	0.131	0.256	0.344	0.354	0.359	0.352	0.287	0.350	0.374	0.385	0.389	0.372	?????	?????	0.027	-0.011	0.004	0.001	?????	?????	0.123	0.025	-0.007	-0.010	?????
181.867	0.005	0.034	0.119	0.287	0.343	0.338	0.124	0.254	0.316	0.346	0.350	0.355	0.305	0.367	0.395	0.413	0.396	0.374	0.006	0.032	0.126	0.284	0.358	0.307	0.129	0.255	0.345	0.354	0.359	0.352	0.287	0.349	0.374	0.386	0.388	0.370	?????	?????	0.026	-0.011	0.003	0.002	?????	?????	0.122	0.022	-0.007	-0.009	?????
182.517	0.005	0.034	0.118	0.287	0.343	0.338	0.124	0.254	0.315	0.346	0.350	0.355	0.306	0.367	0.395	0.414	0.397	0.374	0.006	0.032	0.126	0.283	0.356	0.306	0.128	0.255	0.344	0.354	0.359	0.351	0.287	0.350	0.374	0.386	0.388	0.370	?????	?????	0.029	-0.011	0.004	0.001	?????	?????	0.117	0.021	-0.007	-0.010	?????
183.167	0.005	0.033	0.117	0.286	0.343	0.337	0.124	0.253	0.315	0.346	0.349	0.354	0.306	0.366	0.394	0.413	0.395	0.374	0.006	0.031	0.124	0.283	0.369	0.305	0.128	0.255	0.343	0.354	0.357	0.351	0.286	0.349	0.374	0.385	0.388	0.370	?????	?????	0.028	-0.011	0.003	0.001	?????	?????	0.122	0.023	-0.007	-0.010	?????
183.817	0.005	0.033	0.116	0.285	0.342	0.336	0.126	0.253	0.314	0.346	0.349	0.354	0.304	0.366	0.397	0.413	0.395	0.374	0.006	0.031	0.123	0.282	0.355	0.303	0.128	0.254	0.343	0.352	0.357	0.351	0.286	0.348	0.374	0.386	0.390	0.370	?????	?????	0.027	-0.011	0.004	0.000	?????	?????	0.126	0.021	-0.008	-0.009	?????
184.467	0.005	0.032	0.116	0.285	0.341	0.335	0.125	0.252	0.313	0.345	0.349	0.353	0.305	0.367	0.395	0.412	0.395	0.373	0.006	0.031	0.123	0.282	0.356	0.303	0.127	0.254	0.344	0.352	0.358	0.351	0.286	0.350	0.373	0.385	0.389	0.370	?????	?????	0.029	-0.011	0.004	0.001	?????	?????	0.125	0.023	-0.007	-0.010	?????
185.117	0.004	0.032	0.115	0.284	0.342	0.335	0.122	0.251	0.313	0.344	0.348	0.353	0.304	0.365	0.395	0.412	0.395	0.373	0.006	0.030	0.123	0.281	0.353	0.302	0.127	0.253	0.342	0.352	0.357	0.351	0.285	0.349	0.373	0.385	0.389	0.370	?????	?????	0.026	-0.011	0.006	0.002	?????	?????	0.122	0.024	-0.008	-0.010	?????
185.767	0.004	0.032	0.114	0.284	0.341	0.334	0.122	0.251	0.313	0.344	0.348	0.353	0.304	0.366	0.395	0.411	0.394	0.373	0.005	0.030	0.123	0.281	0.354	0.303	0.126	0.253	0.343	0.352	0.357	0.350	0.285	0.347	0.373	0.384	0.387	0.370	?????	?????	0.028	-0.011	0.003	0.001	?????	?????	0.125	0.024	-0.008	-0.010	?????
186.417	0.004	0.032	0.113	0.283	0.340	0.334	0.123	0.251	0.313	0.343	0.348	0.352	0.303	0.365	0.394	0.412	0.394	0.373	0.006	0.029	0.121	0.279	0.355	0.300	0.127	0.252	0.341	0.352	0.356	0.349	0.285	0.349	0.373	0.384	0.388	0.369	?????	?????	0.031	-0.011	0.003	0.003	?????	?????	0.126	0.022	-0.008	-0.009	?????
187.067	0.004	0.031	0.113	0.283	0.340	0.334	0.120	0.250	0.312	0.344	0.347	0.352	0.304	0.365	0.393	0.412	0.395	0.372	0.005	0.029	0.120	0.279	0.352	0.300	0.124	0.252	0.341	0.351	0.356	0.349	0.285	0.348	0.373	0.384	0.388	0.369	?????	?????	0.026	-0.011	0.003	0.001	?????	?????	0.125	0.023	-0.008	-0.010	?????
187.717	0.004	0.031	0.112	0.282	0.340	0.333	0.122	0.250	0.312	0.343	0.347	0.352	0.302	0.365	0.393	0.410	0.394	0.372	0.005	0.028	0.122	0.279	0.352	0.300	0.124	0.251	0.340	0.350	0.355	0.349	0.285	0.348	0.373	0.383	0.388	0.369	?????	?????	0.028	-0.011	0.005	0.002	?????	?????	0.124	0.021	-0.008	-0.009	?????
188.367	0.004	0.030	0.111	0.281	0.339	0.332	0.120	0.249	0.311	0.343	0.346	0.352	0.302	0.365	0.393	0.410	0.394	0.372	0.005	0.028	0.119	0.279	0.352	0.298	0.124	0.251	0.341	0.350	0.355	0.349	0.284	0.348	0.372	0.383	0.388	0.369	?????	?????	0.027	-0.011	0.005	0.002	?????	?????	0.125	0.023	-0.008	-0.010	?????
189.017	0.004	0.030	0.110	0.281	0.338	0.331	0.120	0.249	0.311	0.343	0.346	0.351	0.302	0.364	0.394	0.409	0.394	0.371	0.005	0.029	0.119	0.278	0.352	0.298	0.124	0.250	0.341	0.350	0.356	0.349	0.283	0.347	0.372	0.383	0.385	0.368	?????	?????	0.027	-0.011	0.005	0.001	?????	?????	0.123	0.022	-0.007	-0.009	?????
189.667	0.004	0.029	0.110	0.280	0.339	0.331	0.118	0.248	0.310	0.343	0.346	0.350	0.301	0.365	0.395	0.409	0.393	0.372	0.004	0.028	0.118	0.278	0.352	0.297	0.123	0.250	0.341	0.350	0.355	0.348	0.283	0.348	0.371	0.383	0.385	0.368	?????	?????	0.028	-0.011	0.005	0.001	?????	?????	0.124	0.025	-0.008	-0.010	?????
190.317	0.003	0.029	0.109	0.279	0.338	0.330	0.118	0.248	0.310	0.342	0.346	0.350	0.301	0.363	0.393	0.409	0.394	0.371	0.004	0.028	0.117	0.277	0.352	0.296	0.122	0.249	0.341	0.350	0.355	0.347	0.283	0.345	0.371	0.384	0.386	0.368	?????	?????	0.025	-0.011	0.005	0.002	?????	?????	0.121	0.022	-0.007	-0.009	?????
190.967	0.003	0.028	0.108	0.279	0.338	0.330	0.116	0.247	0.309	0.341	0.345	0.350	0.300	0.363	0.392	0.410	0.393	0.371	0.004	0.027	0.116	0.276	0.352	0.296	0.122	0.249	0.340	0.349	0.355	0.347	0.283	0.347	0.371	0.382	0.387	0.368	?????	?????	0.027	-0.011	0.002	0.002	?????	?????	0.123	0.025	-0.008	-0.010	?????
191.617	0.003	0.028	0.108	0.278	0.337	0.329	0.119	0.247	0.309	0.341	0.345	0.349	0.301	0.362	0.394	0.410	0.392	0.371	0.004	0.027	0.116	0.276	0.351	0.295	0.122	0.248	0.340	0.349	0.354	0.347	0.283	0.346	0.370	0.383	0.384	0.368	?????	?????	0.025	-0.011	0.004	0.001	?????	?????	0.119	0.021	-0.008	-0.009	?????
192.267	0.003	0.028	0.107	0.278	0.337	0.329	0.117	0.246	0.309	0.341	0.345	0.349	0.300	0.364	0.392	0.409	0.391	0.370	0.004	0.026	0.116	0.275	0.350	0.294	0.121	0.248	0.338	0.349	0.354	0.347	0.283	0.347	0.370	0.382	0.387	0.367	?????	?????	0.025	-0.011	0.005	0.001	?????	?????	0.119	0.023	-0.007	-0.010	?????
192.917	0.003	0.027	0.106	0.278	0.336	0.328	0.117	0.246	0.308	0.340	0.345	0.348	0.300	0.362	0.392	0.408	0.392	0.370	0.004	0.026	0.114	0.275	0.350	0.294	0.121	0.247	0.339	0.348	0.354	0.347	0.282	0.346	0.370	0.382	0.385	0.367	?????	?????	0.025	-0.011	0.005	0.001	?????	?????	0.115	0.023	-0.007	-0.010	?????
193.567	0.003	0.027	0.106	0.277	0.336	0.327	0.117	0.245	0.308	0.340	0.344	0.348	0.300	0.363	0.391	0.408	0.391	0.370	0.004	0.026	0.114	0.274	0.349	0.293	0.120	0.247	0.339	0.348	0.354	0.346	0.282	0.346	0.369	0.382	0.386	0.366	?????	?????	0.028	-0.011	0.005	0.002	?????	?????	0.119	0.024	-0.007	-0.010	?????
194.217	0.003	0.027	0.105	0.276	0.335	0.327	0.116	0.245	0.308	0.339	0.344	0.347	0.300	0.363	0.388	0.409	0.391	0.369	0.004	0.026	0.113	0.273	0.348	0.292	0.119	0.246	0.339	0.347	0.353	0.345	0.282	0.346	0.370	0.382	0.385	0.367	?????	?????	0.027	-0.011	0.002	0.000	?????	?????	0.120	0.025	-0.007	-0.010	?????
194.867	0.003	0.026	0.104	0.276	0.335	0.326	0.114	0.244	0.308	0.340	0.344	0.348	0.301	0.364	0.389	0.408	0.391	0.370	0.004	0.025	0.113	0.273	0.349	0.291	0.119	0.246	0.339	0.347	0.353	0.345	0.281	0.347	0.369	0.381	0.384	0.367	?????	?????	0.027	-0.011	0.003	0.000	?????	?????	0.118	0.023	-0.008	-0.010	?????
195.517	0.002	0.026	0.103	0.275	0.334	0.325	0.115	0.244	0.307	0.339	0.343	0.347	0.300	0.361	0.390	0.408	0.391	0.369	0.003	0.025	0.112	0.272	0.348	0.291	0.118	0.245	0.338	0.347	0.352	0.345	0.281	0.345	0.369	0.382	0.383	0.366	?????	?????	0.029	-0.011	0.004	0.002	?????	?????	0.121	0.023	-0.008	-0.009	?????
196.167	0.002	0.026	0.102	0.274	0.334	0.325	0.111	0.243	0.306	0.339	0.343	0.346	0.299	0.361	0.391	0.408	0.391	0.369	0.003	0.025	0.112	0.271	0.347	0.289	0.117	0.245	0.338	0.347	0.352	0.344	0.281	0.347	0.369	0.381	0.385	0.366	?????	?????	0.026	-0.011	0.005	0.001	?????	?????	0.118	0.020	-0.008	-0.010	?????
196.817	0.002	0.025	0.102	0.274	0.334	0.324	0.113	0.243	0.306	0.338	0.342	0.347	0.298	0.361	0.390	0.407	0.391	0.369	0.003	0.024	0.110	0.271	0.347	0.288	0.117	0.244	0.336	0.346	0.351	0.344	0.281	0.346	0.369	0.381	0.385	0.366	?????	?????	0.023	-0.011	0.003	0.001	?????	?????	0.121	0.023	-0.008	-0.009	?????
197.467	0.002	0.025	0.101	0.273	0.333	0.324	0.114	0.242	0.305	0.338	0.343	0.345	0.299	0.360	0.388	0.405	0.390	0.369	0.003	0.024	0.110	0.270	0.345	0.289	0.116	0.244	0.338	0.345	0.352	0.345	0.280	0.345	0.369	0.380	0.383	0.366	?????	?????	0.026	-0.011	0.005	0.002	?????	?????	0.122	0.022	-0.008	-0.009	?????
198.117	0.002	0.024	0.101	0.273	0.333	0.323	0.112	0.241	0.305	0.337	0.342	0.346	0.298	0.361	0.388	0.409	0.390	0.369	0.002	0.024	0.108	0.270	0.346	0.287	0.115	0.244	0.338	0.346	0.352	0.344	0.280	0.345	0.369	0.381	0.383	0.365	?????	?????	0.025	-0.011	0.004	0.002	?????	?????	0.111	0.025	-0.007	-0.010	?????
198.767	0.002	0.024	0.100	0.272	0.332	0.323	0.111	0.241	0.305	0.337	0.342	0.346	0.297	0.361	0.389	0.408	0.389	0.368	0.003	0.023	0.109	0.269	0.343	0.286	0.116	0.243	0.336	0.345	0.351	0.344	0.280	0.346	0.368	0.379	0.384	0.365	?????	?????	0.024	-0.011	0.004	0.001	?????	?????	0.118	0.020	-0.007	-0.009	?????
199.417	0.002	0.024	0.100	0.271	0.332	0.322	0.113	0.241	0.305	0.337	0.342	0.345	0.297	0.360	0.391	0.405	0.389	0.368	0.003	0.022	0.108	0.270	0.345	0.285	0.118	0.242	0.335	0.344	0.351	0.344	0.280	0.345	0.368	0.379	0.384	0.365	?????	?????	0.024	-0.011	0.008	0.001	?????	?????	0.119	0.014	-0.008	-0.010	?????
200.067	0.002	0.023	0.099	0.271	0.331	0.321	0.110	0.240	0.304	0.337	0.341	0.345	0.297	0.360	0.388	0.405	0.388	0.368	0.002	0.022	0.106	0.268	0.345	0.285	0.115	0.242	0.336	0.345	0.350	0.343	0.279	0.344	0.368	0.379	0.382	0.365	?????	?????	0.026	-0.011	0.004	-0.001	?????	?????	0.115	0.022	-0.008	-0.010	?????
200.717	0.002	0.023	0.098	0.271	0.331	0.321	0.110	0.239	0.303	0.336	0.339	0.345	0.295	0.360	0.388	0.405	0.388	0.367	0.002	0.022	0.107	0.269	0.345	0.285	0.114	0.241	0.337	0.344	0.351	0.342	0.279	0.342	0.367	0.381	0.382	0.365	?????	?????	0.025	-0.011	0.006	0.001	?????	?????	0.118	0.024	-0.007	-0.010	?????
201.367	0.002	0.023	0.097	0.270	0.331	0.320	0.109	0.239	0.303	0.336	0.341	0.344	0.297	0.360	0.389	0.405	0.389	0.368	0.002	0.022	0.105	0.268	0.343	0.283	0.114	0.241	0.335	0.344	0.349	0.343	0.278	0.344	0.369	0.379	0.382	0.365	?????	?????	0.027	-0.011	0.004	0.000	?????	?????	0.117	0.021	-0.008	-0.010	?????
202.017	0.001	0.022	0.097	0.269	0.330	0.319	0.110	0.239	0.302	0.335	0.340	0.344	0.294	0.359	0.389	0.405	0.388	0.367	0.002	0.021	0.105	0.267	0.343	0.283	0.114	0.240	0.335	0.344	0.349	0.342	0.278	0.343	0.367	0.379	0.382	0.365	?????	?????	0.025	-0.011	0.002	0.001	?????	?????	0.111	0.023	-0.007	-0.010	?????
202.667	0.002	0.022	0.096	0.269	0.330	0.319	0.108	0.238	0.303	0.335	0.339	0.343	0.296	0.358	0.388	0.405	0.389	0.367	0.002	0.021	0.104	0.266	0.341	0.282	0.112	0.240	0.334	0.343	0.349	0.342	0.278	0.345	0.368	0.378	0.382	0.364	?????	?????	0.024	-0.011	0.003	0.001	?????	?????	0.110	0.022	-0.008	-0.010	?????
203.317	0.002	0.022	0.095	0.268	0.329	0.318	0.109	0.238	0.302	0.335	0.339	0.343	0.296	0.359	0.388	0.405	0.387	0.366	0.002	0.021	0.103	0.266	0.341	0.281	0.112	0.240	0.334	0.343	0.348	0.342	0.278	0.343	0.368	0.378	0.382	0.364	?????	?????	0.023	-0.011	0.004	0.000	?????	?????	0.117	0.021	-0.008	-0.009	?????
203.967	0.001	0.022	0.094	0.268	0.329	0.318	0.107	0.237	0.301	0.334	0.339	0.342	0.296	0.360	0.386	0.406	0.388	0.367	0.002	0.021	0.103	0.266	0.341	0.280	0.112	0.239	0.334	0.343	0.348	0.342	0.277	0.344	0.367	0.378	0.381	0.363	?????	?????	0.025	-0.011	0.006	0.002	?????	?????	0.116	0.024	-0.007	-0.010	?????
204.617	0.001	0.022	0.094	0.267	0.329	0.317	0.109	0.237	0.301	0.334	0.339	0.342	0.294	0.358	0.388	0.405	0.388	0.366	0.002	0.020	0.102	0.264	0.341	0.280	0.111	0.239	0.333	0.343	0.348	0.342	0.278	0.344	0.367	0.378	0.382	0.364	?????	?????	0.023	-0.011	0.004	-0.000	?????	?????	0.104	0.022	-0.007	-0.010	?????
205.267	0.001	0.021	0.093	0.267	0.329	0.317	0.107	0.237	0.300	0.334	0.339	0.341	0.295	0.359	0.387	0.406	0.387	0.365	0.002	0.020	0.101	0.264	0.343	0.279	0.112	0.238	0.334	0.342	0.347	0.341	0.277	0.342	0.366	0.378	0.383	0.364	?????	?????	0.023	-0.011	0.003	0.001	?????	?????	0.115	0.022	-0.007	-0.010	?????
205.917	0.001	0.021	0.093	0.265	0.328	0.316	0.108	0.236	0.300	0.334	0.338	0.342	0.294	0.357	0.389	0.404	0.388	0.366	0.001	0.020	0.103	0.264	0.340	0.279	0.111	0.238	0.334	0.342	0.347	0.341	0.277	0.341	0.366	0.378	0.381	0.363	?????	?????	0.024	-0.011	0.002	0.002	?????	?????	0.111	0.019	-0.008	-0.010	?????
206.567	0.001	0.020	0.092	0.266	0.327	0.315	0.108	0.235	0.299	0.333	0.337	0.341	0.295	0.358	0.387	0.405	0.387	0.365	0.001	0.020	0.100	0.263	0.341	0.277	0.110	0.237	0.334	0.341	0.348	0.341	0.276	0.343	0.365	0.377	0.380	0.363	?????	?????	0.023	-0.011	0.006	0.002	?????	?????	0.110	0.025	-0.007	-0.010	?????
207.217	0.001	0.020	0.091	0.265	0.327	0.315	0.106	0.235	0.299	0.332	0.338	0.341	0.293	0.358	0.387	0.403	0.386	0.365	0.001	0.019	0.102	0.263	0.342	0.278	0.109	0.237	0.334	0.341	0.347	0.339	0.276	0.341	0.366	0.378	0.380	0.362	?????	?????	0.024	-0.011	0.003	0.001	?????	?????	0.109	0.022	-0.007	-0.010	?????
207.867	0.001	0.020	0.091	0.265	0.327	0.315	0.106	0.234	0.299	0.333	0.338	0.340	0.293	0.357	0.386	0.403	0.386	0.365	0.001	0.019	0.099	0.262	0.340	0.276	0.110	0.236	0.332	0.341	0.347	0.339	0.276	0.342	0.366	0.377	0.379	0.363	?????	?????	0.023	-0.011	0.004	0.001	?????	?????	0.111	0.024	-0.007	-0.010	?????
208.517	0.001	0.019	0.090	0.264	0.327	0.314	0.105	0.234	0.298	0.332	0.337	0.340	0.293	0.356	0.388	0.403	0.386	0.364	0.001	0.019	0.098	0.262	0.341	0.276	0.116	0.236	0.332	0.341	0.346	0.339	0.276	0.341	0.365	0.377	0.381	0.362	?????	?????	0.024	-0.011	0.004	0.001	?????	?????	0.113	0.024	-0.007	-0.010	?????
209.167	0.001	0.019	0.089	0.264	0.326	0.313	0.104	0.233	0.298	0.332	0.337	0.339	0.292	0.357	0.388	0.402	0.386	0.365	0.001	0.019	0.098	0.261	0.339	0.274	0.110	0.235	0.332	0.340	0.346	0.339	0.275	0.344	0.364	0.377	0.380	0.362	?????	?????	0.024	-0.011	0.004	0.002	?????	?????	0.113	0.024	-0.008	-0.010	?????
209.817	0.000	0.019	0.089	0.263	0.326	0.312	0.103	0.233	0.298	0.331	0.336	0.338	0.293	0.357	0.386	0.403	0.386	0.364	0.001	0.018	0.098	0.261	0.339	0.274	0.109	0.234	0.330	0.339	0.345	0.340	0.275	0.342	0.365	0.376	0.380	0.362	?????	?????	0.023	-0.011	0.005	0.000	?????	?????	0.112	0.024	-0.007	-0.010	?????
210.467	0.001	0.018	0.088	0.262	0.325	0.311	0.103	0.232	0.297	0.331	0.336	0.339	0.291	0.357	0.385	0.403	0.385	0.364	0.001	0.018	0.097	0.260	0.339	0.272	0.107	0.234	0.329	0.340	0.344	0.338	0.275	0.341	0.365	0.376	0.380	0.362	?????	?????	0.022	-0.011	0.003	0.000	?????	?????	0.108	0.023	-0.007	-0.010	?????
211.117	0.000	0.019	0.088	0.262	0.324	0.311	0.103	0.232	0.296	0.330	0.335	0.338	0.292	0.356	0.385	0.403	0.386	0.363	0.000	0.017	0.095	0.260	0.337	0.273	0.106	0.234	0.331	0.339	0.345	0.338	0.274	0.341	0.364	0.377	0.379	0.361	?????	?????	0.024	-0.011	0.005	0.001	?????	?????	0.102	0.021	-0.008	-0.010	?????
211.767	0.001	0.018	0.087	0.261	0.324	0.311	0.103	0.231	0.296	0.330	0.335	0.338	0.293	0.357	0.384	0.402	0.385	0.364	0.000	0.017	0.095	0.259	0.338	0.271	0.107	0.233	0.329	0.339	0.345	0.338	0.274	0.340	0.364	0.375	0.381	0.361	?????	?????	0.025	-0.011	0.003	0.002	?????	?????	0.113	0.021	-0.008	-0.009	?????
212.417	0.000	0.018	0.086	0.261	0.324	0.310	0.103	0.231	0.296	0.330	0.335	0.338	0.291	0.355	0.384	0.402	0.384	0.363	0.000	0.017	0.096	0.258	0.337	0.271	0.107	0.233	0.331	0.339	0.345	0.337	0.274	0.339	0.363	0.376	0.377	0.361	?????	?????	0.026	-0.011	0.004	0.003	?????	?????	0.112	0.022	-0.008	-0.010	?????
213.067	-0.000	0.017	0.086	0.260	0.323	0.309	0.102	0.231	0.295	0.330	0.334	0.337	0.291	0.354	0.387	0.402	0.384	0.363	0.000	0.017	0.094	0.258	0.337	0.269	0.106	0.232	0.330	0.338	0.344	0.337	0.274	0.341	0.364	0.376	0.379	0.361	?????	?????	0.028	-0.011	0.004	0.001	?????	?????	0.110	0.017	-0.008	-0.009	?????
213.717	0.000	0.017	0.085	0.260	0.323	0.308	0.101	0.230	0.295	0.329	0.334	0.337	0.289	0.355	0.384	0.401	0.385	0.363	0.000	0.016	0.094	0.257	0.336	0.270	0.104	0.232	0.329	0.337	0.343	0.337	0.273	0.341	0.363	0.375	0.379	0.361	?????	?????	0.022	-0.011	0.002	0.001	?????	?????	0.107	0.024	-0.008	-0.010	?????
214.367	-0.000	0.017	0.085	0.259	0.322	0.308	0.101	0.230	0.294	0.329	0.334	0.337	0.290	0.354	0.385	0.401	0.384	0.363	0.000	0.016	0.093	0.257	0.335	0.268	0.104	0.232	0.329	0.337	0.344	0.337	0.273	0.340	0.362	0.374	0.378	0.360	?????	?????	0.024	-0.011	0.002	0.000	?????	?????	0.109	0.020	-0.007	-0.010	?????
215.017	0.000	0.017	0.084	0.258	0.322	0.307	0.101	0.228	0.294	0.329	0.334	0.337	0.290	0.354	0.382	0.402	0.383	0.363	0.000	0.016	0.092	0.256	0.335	0.267	0.105	0.231	0.328	0.337	0.343	0.337	0.273	0.340	0.363	0.374	0.378	0.360	?????	?????	0.025	-0.011	0.005	0.001	?????	?????	0.107	0.025	-0.007	-0.010	?????
215.667	0.000	0.016	0.083	0.258	0.321	0.307	0.100	0.229	0.294	0.328	0.333	0.336	0.289	0.355	0.386	0.399	0.383	0.362	-0.000	0.015	0.093	0.256	0.334	0.267	0.104	0.230	0.329	0.337	0.343	0.336	0.273	0.341	0.362	0.374	0.379	0.360	?????	?????	0.024	-0.011	0.004	0.001	?????	?????	0.110	0.023	-0.008	-0.010	?????
216.317	0.000	0.016	0.082	0.258	0.321	0.305	0.099	0.228	0.293	0.328	0.333	0.335	0.289	0.355	0.382	0.401	0.383	0.362	-0.000	0.016	0.091	0.255	0.335	0.265	0.103	0.230	0.328	0.337	0.342	0.336	0.272	0.339	0.362	0.375	0.378	0.360	?????	?????	0.022	-0.012	0.004	0.000	?????	?????	0.112	0.024	-0.008	-0.010	?????
216.967	-0.000	0.016	0.082	0.258	0.321	0.305	0.098	0.228	0.293	0.328	0.333	0.335	0.289	0.354	0.382	0.397	0.383	0.361	-0.000	0.016	0.091	0.254	0.334	0.265	0.102	0.230	0.329	0.337	0.343	0.335	0.272	0.339	0.363	0.374	0.377	0.361	?????	?????	0.022	-0.011	0.003	-0.001	?????	?????	0.104	0.022	-0.008	-0.010	?????
217.617	-0.001	0.016	0.081	0.256	0.320	0.304	0.100	0.227	0.292	0.327	0.332	0.336	0.289	0.353	0.382	0.400	0.383	0.362	-0.001	0.015	0.091	0.254	0.333	0.264	0.102	0.229	0.328	0.336	0.342	0.335	0.272	0.339	0.363	0.374	0.378	0.359	?????	?????	0.024	-0.011	0.004	0.001	?????	?????	0.110	0.023	-0.008	-0.010	?????
218.267	0.000	0.015	0.081	0.256	0.320	0.304	0.099	0.227	0.292	0.327	0.332	0.334	0.288	0.354	0.383	0.399	0.381	0.361	-0.001	0.015	0.090	0.253	0.332	0.264	0.101	0.229	0.328	0.335	0.342	0.334	0.271	0.339	0.362	0.374	0.376	0.359	?????	?????	0.027	-0.011	0.004	0.001	?????	?????	0.111	0.017	-0.008	-0.009	?????
218.917	-0.000	0.015	0.080	0.256	0.320	0.303	0.098	0.226	0.292	0.326	0.331	0.334	0.289	0.353	0.381	0.400	0.383	0.361	-0.001	0.015	0.089	0.252	0.333	0.263	0.101	0.228	0.328	0.335	0.341	0.334	0.271	0.338	0.361	0.373	0.377	0.359	?????	?????	0.022	-0.011	0.003	-0.000	?????	?????	0.107	0.024	-0.007	-0.010	?????
219.567	0.000	0.015	0.080	0.255	0.319	0.302	0.098	0.225	0.291	0.326	0.331	0.334	0.288	0.353	0.382	0.398	0.380	0.361	-0.001	0.014	0.089	0.252	0.332	0.262	0.100	0.228	0.326	0.335	0.341	0.335	0.271	0.338	0.362	0.373	0.377	0.359	?????	?????	0.023	-0.011	0.005	0.002	?????	?????	0.108	0.022	-0.008	-0.009	?????
220.217	0.000	0.014	0.079	0.254	0.319	0.302	0.097	0.225	0.291	0.326	0.330	0.333	0.286	0.352	0.382	0.399	0.382	0.360	-0.001	0.014	0.089	0.252	0.332	0.262	0.100	0.227	0.328	0.334	0.341	0.333	0.270	0.337	0.361	0.372	0.376	0.359	?????	?????	0.026	-0.011	0.001	0.000	?????	?????	0.102	0.022	-0.008	-0.010	?????
220.867	-0.001	0.014	0.079	0.254	0.319	0.302	0.096	0.225	0.290	0.325	0.331	0.333	0.287	0.352	0.382	0.399	0.382	0.360	-0.001	0.014	0.088	0.251	0.332	0.260	0.101	0.227	0.326	0.334	0.340	0.333	0.270	0.337	0.361	0.372	0.375	0.358	?????	?????	0.026	-0.011	0.004	0.003	?????	?????	0.109	0.019	-0.008	-0.009	?????
221.517	-0.000	0.014	0.078	0.253	0.318	0.301	0.095	0.224	0.290	0.325	0.331	0.333	0.287	0.353	0.380	0.399	0.381	0.360	-0.001	0.014	0.087	0.251	0.330	0.259	0.099	0.226	0.325	0.334	0.339	0.334	0.270	0.338	0.361	0.371	0.376	0.358	?????	?????	0.025	-0.011	0.004	0.000	?????	?????	0.102	0.022	-0.008	-0.010	?????
222.167	-0.000	0.014	0.078	0.253	0.317	0.301	0.095	0.224	0.290	0.325	0.330	0.332	0.287	0.352	0.380	0.399	0.381	0.359	-0.001	0.014	0.087	0.250	0.331	0.258	0.100	0.226	0.326	0.333	0.340	0.333	0.270	0.339	0.360	0.372	0.376	0.358	?????	?????	0.026	-0.011	0.006	0.001	?????	?????	0.108	0.023	-0.008	-0.010	?????
222.817	-0.000	0.013	0.077	0.252	0.317	0.299	0.094	0.223	0.289	0.325	0.330	0.332	0.286	0.351	0.382	0.398	0.381	0.359	-0.001	0.013	0.086	0.250	0.328	0.258	0.098	0.225	0.325	0.333	0.339	0.332	0.270	0.337	0.360	0.371	0.375	0.358	?????	?????	0.024	-0.011	0.004	0.001	?????	?????	0.108	0.020	-0.008	-0.010	?????
223.467	-0.000	0.013	0.076	0.252	0.317	0.300	0.094	0.222	0.289	0.324	0.330	0.331	0.286	0.351	0.381	0.398	0.381	0.360	-0.001	0.013	0.086	0.249	0.330	0.257	0.098	0.225	0.326	0.333	0.340	0.332	0.269	0.336	0.360	0.372	0.374	0.357	?????	?????	0.026	-0.011	0.005	0.003	?????	?????	0.111	0.019	-0.008	-0.009	?????
224.117	-0.000	0.013	0.076	0.251	0.316	0.299	0.093	0.223	0.289	0.323	0.329	0.331	0.285	0.352	0.382	0.398	0.380	0.359	-0.002	0.012	0.085	0.249	0.330	0.256	0.098	0.224	0.324	0.333	0.338	0.332	0.269	0.337	0.360	0.371	0.376	0.357	?????	?????	0.025	-0.011	0.004	0.002	?????	?????	0.107	0.023	-0.008	-0.010	?????
224.767	-0.001	0.013	0.075	0.251	0.316	0.298	0.094	0.222	0.288	0.323	0.329	0.331	0.285	0.352	0.379	0.396	0.379	0.358	-0.001	0.012	0.084	0.248	0.328	0.256	0.096	0.224	0.324	0.332	0.338	0.332	0.269	0.337	0.359	0.371	0.376	0.358	?????	?????	0.022	-0.011	0.001	0.001	?????	?????	0.105	0.024	-0.008	-0.010	?????
225.417	-0.001	0.012	0.075	0.250	0.315	0.297	0.093	0.221	0.288	0.323	0.328	0.330	0.286	0.352	0.380	0.396	0.379	0.358	-0.002	0.012	0.083	0.247	0.329	0.255	0.096	0.224	0.325	0.332	0.338	0.331	0.269	0.335	0.360	0.371	0.373	0.358	?????	?????	0.024	-0.011	0.004	0.002	?????	?????	0.104	0.022	-0.008	-0.010	?????
226.067	-0.001	0.012	0.074	0.250	0.315	0.297	0.093	0.221	0.287	0.322	0.328	0.330	0.285	0.351	0.379	0.397	0.379	0.358	-0.002	0.012	0.083	0.247	0.328	0.253	0.102	0.223	0.324	0.331	0.338	0.331	0.268	0.337	0.359	0.369	0.374	0.356	?????	?????	0.025	-0.011	0.004	0.002	?????	?????	0.104	0.021	-0.007	-0.010	?????
226.717	-0.001	0.012	0.073	0.249	0.315	0.296	0.091	0.221	0.287	0.322	0.327	0.330	0.284	0.351	0.379	0.396	0.379	0.358	-0.002	0.012	0.083	0.246	0.328	0.254	0.097	0.223	0.324	0.331	0.337	0.331	0.268	0.335	0.359	0.371	0.374	0.356	?????	?????	0.023	-0.011	0.004	0.002	?????	?????	0.105	0.023	-0.008	-0.010	?????
227.367	-0.001	0.012	0.073	0.249	0.314	0.295	0.092	0.220	0.287	0.322	0.327	0.329	0.285	0.351	0.379	0.396	0.378	0.357	-0.002	0.012	0.083	0.246	0.328	0.253	0.096	0.222	0.323	0.331	0.337	0.330	0.268	0.336	0.359	0.370	0.374	0.356	?????	?????	0.024	-0.011	0.003	0.001	?????	?????	0.102	0.019	-0.007	-0.010	?????
228.017	-0.001	0.011	0.073	0.248	0.313	0.295	0.092	0.219	0.286	0.322	0.327	0.329	0.283	0.350	0.379	0.396	0.378	0.358	-0.002	0.012	0.082	0.245	0.327	0.251	0.096	0.222	0.322	0.330	0.336	0.330	0.267	0.336	0.359	0.370	0.373	0.356	?????	?????	0.025	-0.011	0.002	-0.000	?????	?????	0.099	0.021	-0.008	-0.010	?????
228.667	-0.001	0.011	0.071	0.247	0.314	0.294	0.091	0.219	0.286	0.321	0.327	0.328	0.283	0.351	0.378	0.396	0.379	0.358	-0.002	0.012	0.082	0.245	0.327	0.251	0.095	0.221	0.323	0.331	0.337	0.329	0.267	0.336	0.359	0.370	0.372	0.356	?????	?????	0.022	-0.011	0.004	0.000	?????	?????	0.103	0.022	-0.008	-0.010	?????
229.317	-0.001	0.011	0.071	0.247	0.312	0.293	0.091	0.219	0.285	0.321	0.326	0.328	0.283	0.349	0.379	0.395	0.378	0.358	-0.002	0.011	0.082	0.244	0.325	0.250	0.094	0.221	0.321	0.330	0.335	0.330	0.267	0.335	0.358	0.369	0.373	0.356	?????	?????	0.022	-0.011	0.005	-0.000	?????	?????	0.100	0.023	-0.008	-0.009	?????
229.967	-0.001	0.011	0.071	0.246	0.313	0.294	0.091	0.218	0.285	0.321	0.326	0.328	0.284	0.349	0.377	0.397	0.378	0.357	-0.002	0.011	0.080	0.245	0.326	0.249	0.094	0.220	0.322	0.330	0.336	0.329	0.266	0.335	0.358	0.370	0.372	0.355	?????	?????	0.025	-0.011	0.003	0.002	?????	?????	0.107	0.021	-0.008	-0.009	?????
230.617	-0.001	0.011	0.070	0.246	0.312	0.292	0.089	0.218	0.284	0.320	0.326	0.328	0.282	0.349	0.378	0.394	0.378	0.356	-0.002	0.011	0.080	0.243	0.325	0.249	0.093	0.220	0.322	0.329	0.335	0.329	0.266	0.335	0.357	0.368	0.372	0.355	?????	?????	0.023	-0.011	0.006	0.001	?????	?????	0.105	0.020	-0.008	-0.009	?????
231.267	-0.001	0.011	0.070	0.245	0.312	0.291	0.089	0.217	0.284	0.320	0.326	0.327	0.282	0.349	0.377	0.394	0.376	0.357	-0.002	0.011	0.079	0.243	0.323	0.248	0.093	0.219	0.321	0.329	0.335	0.329	0.266	0.335	0.358	0.369	0.372	0.356	?????	?????	0.023	-0.011	0.004	0.002	?????	?????	0.103	0.025	-0.007	-0.010	?????
231.917	-0.001	0.010	0.069	0.245	0.312	0.291	0.090	0.217	0.284	0.320	0.325	0.327	0.281	0.348	0.378	0.395	0.377	0.357	-0.002	0.010	0.079	0.242	0.324	0.247	0.093	0.219	0.320	0.329	0.335	0.328	0.266	0.334	0.357	0.368	0.372	0.354	?????	?????	0.023	-0.011	0.005	0.002	?????	?????	0.104	0.025	-0.008	-0.010	?????
232.567	-0.001	0.010	0.069	0.244	0.311	0.291	0.090	0.216	0.284	0.319	0.324	0.326	0.281	0.348	0.377	0.394	0.377	0.356	-0.002	0.010	0.081	0.243	0.323	0.246	0.092	0.219	0.322	0.328	0.335	0.328	0.265	0.333	0.357	0.369	0.371	0.355	?????	?????	0.025	-0.011	0.006	0.001	?????	?????	0.104	0.021	-0.008	-0.010	?????
233.217	-0.001	0.010	0.068	0.244	0.311	0.290	0.087	0.216	0.283	0.319	0.324	0.325	0.279	0.348	0.378	0.394	0.377	0.356	-0.002	0.010	0.078	0.242	0.325	0.245	0.093	0.218	0.320	0.328	0.334	0.328	0.265	0.334	0.357	0.368	0.371	0.354	?????	?????	0.022	-0.011	0.003	0.001	?????	?????	0.099	0.024	-0.007	-0.010	?????
233.867	-0.001	0.010	0.067	0.243	0.310	0.290	0.087	0.215	0.283	0.318	0.324	0.326	0.282	0.349	0.376	0.395	0.377	0.356	-0.003	0.010	0.078	0.241	0.323	0.244	0.091	0.218	0.319	0.328	0.334	0.327	0.265	0.333	0.356	0.369	0.372	0.354	?????	?????	0.025	-0.011	0.004	-0.000	?????	?????	0.105	0.020	-0.008	-0.010	?????
234.517	-0.001	0.009	0.067	0.243	0.310	0.288	0.088	0.215	0.282	0.318	0.324	0.325	0.281	0.347	0.377	0.394	0.376	0.355	-0.003	0.010	0.077	0.240	0.323	0.244	0.091	0.217	0.321	0.328	0.335	0.327	0.264	0.332	0.356	0.369	0.371	0.354	?????	?????	0.025	-0.011	0.005	0.002	?????	?????	0.097	0.023	-0.008	-0.010	?????
235.167	-0.002	0.010	0.066	0.242	0.309	0.288	0.087	0.214	0.281	0.318	0.323	0.325	0.280	0.347	0.376	0.394	0.376	0.355	-0.002	0.010	0.076	0.240	0.322	0.242	0.091	0.217	0.319	0.327	0.333	0.326	0.264	0.333	0.356	0.367	0.371	0.354	?????	?????	0.021	-0.011	0.004	-0.000	?????	?????	0.095	0.020	-0.008	-0.010	?????
235.817	-0.002	0.009	0.066	0.242	0.309	0.287	0.087	0.213	0.281	0.317	0.323	0.324	0.280	0.348	0.376	0.393	0.375	0.355	-0.003	0.009	0.076	0.239	0.322	0.242	0.090	0.216	0.320	0.327	0.334	0.326	0.264	0.333	0.355	0.368	0.370	0.354	?????	?????	0.025	-0.011	0.002	-0.000	?????	?????	0.097	0.022	-0.008	-0.010	?????
236.467	-0.001	0.009	0.065	0.241	0.309	0.287	0.086	0.213	0.281	0.317	0.323	0.323	0.280	0.348	0.374	0.392	0.375	0.355	-0.003	0.009	0.075	0.239	0.321	0.241	0.089	0.216	0.318	0.326	0.332	0.326	0.264	0.334	0.356	0.367	0.371	0.353	?????	?????	0.021	-0.011	0.001	-0.000	?????	?????	0.098	0.021	-0.007	-0.010	?????
237.117	-0.001	0.009	0.065	0.240	0.308	0.287	0.086	0.213	0.280	0.317	0.322	0.323	0.280	0.347	0.374	0.393	0.375	0.354	-0.003	0.009	0.075	0.238	0.321	0.241	0.090	0.215	0.319	0.326	0.332	0.326	0.264	0.332	0.356	0.367	0.371	0.354	?????	?????	0.022	-0.011	0.001	-0.001	?????	?????	0.096	0.022	-0.007	-0.010	?????
237.767	-0.001	0.008	0.064	0.240	0.308	0.285	0.087	0.212	0.280	0.316	0.322	0.323	0.278	0.346	0.376	0.392	0.374	0.355	-0.003	0.009	0.074	0.237	0.320	0.240	0.090	0.215	0.318	0.326	0.331	0.326	0.263	0.337	0.355	0.367	0.370	0.353	?????	?????	0.023	-0.011	0.002	-0.000	?????	?????	0.094	0.020	-0.008	-0.010	?????
238.417	-0.001	0.008	0.064	0.239	0.307	0.285	0.085	0.210	0.279	0.316	0.321	0.323	0.279	0.346	0.374	0.392	0.374	0.354	-0.003	0.008	0.074	0.237	0.321	0.239	0.089	0.215	0.319	0.325	0.332	0.325	0.263	0.332	0.355	0.367	0.370	0.353	?????	?????	0.022	-0.011	0.003	0.001	?????	?????	0.099	0.020	-0.008	-0.010	?????
239.067	-0.002	0.008	0.063	0.239	0.307	0.284	0.085	0.212	0.279	0.316	0.321	0.323	0.278	0.346	0.377	0.390	0.374	0.354	-0.003	0.009	0.074	0.237	0.319	0.238	0.088	0.214	0.318	0.325	0.332	0.325	0.263	0.332	0.355	0.367	0.369	0.353	?????	?????	0.023	-0.011	0.005	0.001	?????	?????	0.103	0.021	-0.008	-0.009	?????
239.717	-0.001	0.008	0.063	0.239	0.307	0.284	0.085	0.211	0.279	0.315	0.321	0.322	0.276	0.346	0.376	0.391	0.374	0.353	-0.003	0.008	0.073	0.236	0.318	0.238	0.088	0.214	0.316	0.325	0.331	0.325	0.262	0.332	0.354	0.365	0.371	0.352	?????	?????	0.021	-0.011	0.006	0.002	?????	?????	0.096	0.023	-0.008	-0.010	?????
240.367	-0.002	0.008	0.062	0.238	0.306	0.284	0.084	0.211	0.279	0.315	0.321	0.322	0.278	0.346	0.375	0.391	0.373	0.354	-0.003	0.008	0.074	0.235	0.319	0.237	0.088	0.213	0.317	0.324	0.331	0.324	0.262	0.331	0.354	0.366	0.369	0.352	?????	?????	0.026	-0.011	0.004	0.002	?????	?????	0.103	0.018	-0.008	-0.009	?????
241.017	-0.002	0.007	0.062	0.238	0.306	0.283	0.084	0.210	0.278	0.315	0.321	0.321	0.277	0.344	0.378	0.392	0.373	0.353	-0.003	0.008	0.071	0.235	0.319	0.235	0.087	0.213	0.318	0.324	0.331	0.324	0.262	0.331	0.355	0.367	0.369	0.352	?????	?????	0.023	-0.011	0.005	0.001	?????	?????	0.104	0.019	-0.008	-0.009	?????
241.667	-0.002	0.008	0.061	0.237	0.305	0.281	0.082	0.210	0.277	0.314	0.320	0.321	0.278	0.345	0.375	0.390	0.373	0.353	-0.003	0.008	0.072	0.234	0.318	0.235	0.086	0.213	0.317	0.324	0.331	0.324	0.261	0.332	0.354	0.366	0.368	0.352	?????	?????	0.024	-0.011	0.002	-0.001	?????	?????	0.100	0.021	-0.008	-0.010	?????
242.317	-0.001	0.008	0.061	0.237	0.304	0.280	0.083	0.209	0.277	0.314	0.320	0.321	0.277	0.344	0.378	0.392	0.374	0.352	-0.003	0.008	0.071	0.234	0.318	0.234	0.086	0.212	0.317	0.323	0.331	0.323	0.261	0.330	0.354	0.366	0.367	0.351	?????	?????	0.021	-0.011	0.003	-0.000	?????	?????	0.097	0.024	-0.008	-0.010	?????
242.967	-0.002	0.007	0.060	0.236	0.304	0.280	0.085	0.209	0.277	0.313	0.320	0.320	0.278	0.345	0.374	0.391	0.373	0.352	-0.003	0.008	0.073	0.234	0.317	0.233	0.085	0.211	0.316	0.323	0.330	0.323	0.261	0.330	0.353	0.365	0.367	0.351	?????	?????	0.024	-0.011	0.004	0.001	?????	?????	0.100	0.018	-0.008	-0.009	?????
243.617	-0.002	0.007	0.060	0.235	0.304	0.280	0.083	0.208	0.276	0.313	0.319	0.320	0.276	0.344	0.375	0.390	0.373	0.352	-0.003	0.008	0.069	0.233	0.319	0.232	0.086	0.211	0.314	0.322	0.329	0.323	0.261	0.331	0.354	0.364	0.368	0.351	?????	?????	0.020	-0.011	0.003	-0.001	?????	?????	0.093	0.021	-0.008	-0.010	?????
244.267	-0.002	0.007	0.059	0.235	0.303	0.279	0.082	0.208	0.276	0.313	0.319	0.320	0.276	0.344	0.373	0.390	0.373	0.352	-0.004	0.007	0.070	0.233	0.317	0.232	0.085	0.211	0.316	0.322	0.329	0.322	0.261	0.331	0.353	0.364	0.369	0.350	?????	?????	0.023	-0.011	0.004	0.001	?????	?????	0.099	0.021	-0.008	-0.010	?????
244.917	-0.002	0.007	0.059	0.234	0.303	0.278	0.081	0.207	0.276	0.313	0.319	0.319	0.277	0.344	0.371	0.390	0.372	0.352	-0.004	0.007	0.070	0.232	0.317	0.230	0.084	0.210	0.316	0.323	0.329	0.323	0.261	0.330	0.353	0.365	0.367	0.351	?????	?????	0.021	-0.011	0.003	-0.000	?????	?????	0.091	0.020	-0.008	-0.010	?????
245.567	-0.001	0.006	0.058	0.234	0.303	0.278	0.082	0.207	0.275	0.312	0.318	0.318	0.276	0.344	0.371	0.389	0.373	0.352	-0.004	0.007	0.069	0.232	0.316	0.230	0.085	0.210	0.315	0.322	0.328	0.322	0.260	0.330	0.352	0.364	0.367	0.351	?????	?????	0.023	-0.011	0.003	0.000	?????	?????	0.101	0.019	-0.008	-0.009	?????
246.217	-0.002	0.007	0.058	0.233	0.303	0.277	0.080	0.206	0.275	0.312	0.318	0.319	0.274	0.343	0.373	0.390	0.372	0.351	-0.004	0.007	0.068	0.232	0.317	0.229	0.085	0.209	0.315	0.321	0.328	0.322	0.260	0.330	0.353	0.364	0.368	0.350	?????	?????	0.021	-0.011	0.003	0.000	?????	?????	0.100	0.019	-0.008	-0.010	?????
246.867	-0.002	0.006	0.058	0.233	0.302	0.277	0.079	0.206	0.274	0.311	0.318	0.319	0.275	0.342	0.373	0.390	0.372	0.351	-0.004	0.006	0.068	0.230	0.315	0.228	0.085	0.209	0.315	0.321	0.328	0.322	0.259	0.330	0.352	0.364	0.366	0.350	?????	?????	0.024	-0.011	0.004	0.001	?????	?????	0.097	0.017	-0.008	-0.010	?????
247.517	-0.002	0.006	0.058	0.232	0.302	0.276	0.080	0.206	0.274	0.311	0.317	0.318	0.275	0.342	0.373	0.388	0.371	0.351	-0.004	0.007	0.067	0.230	0.315	0.228	0.084	0.208	0.315	0.321	0.328	0.321	0.259	0.329	0.352	0.364	0.366	0.350	?????	?????	0.023	-0.011	0.005	-0.000	?????	?????	0.098	0.021	-0.008	-0.009	?????
248.167	-0.002	0.006	0.057	0.232	0.301	0.275	0.080	0.205	0.273	0.311	0.317	0.317	0.274	0.343	0.373	0.388	0.371	0.350	-0.004	0.006	0.068	0.230	0.313	0.227	0.083	0.208	0.314	0.321	0.327	0.320	0.259	0.329	0.352	0.363	0.366	0.350	?????	?????	0.026	-0.011	0.003	0.000	?????	?????	0.095	0.025	-0.007	-0.010	?????
248.817	-0.002	0.006	0.055	0.231	0.300	0.274	0.080	0.205	0.273	0.311	0.316	0.317	0.274	0.343	0.373	0.388	0.371	0.350	-0.004	0.006	0.066	0.229	0.313	0.227	0.083	0.207	0.312	0.320	0.327	0.320	0.259	0.329	0.352	0.363	0.367	0.349	?????	?????	0.021	-0.011	0.002	-0.001	?????	?????	0.091	0.020	-0.008	-0.010	?????
249.467	-0.002	0.006	0.056	0.230	0.300	0.275	0.079	0.204	0.273	0.310	0.316	0.317	0.274	0.342	0.370	0.388	0.371	0.350	-0.004	0.006	0.066	0.228	0.313	0.226	0.090	0.207	0.314	0.320	0.327	0.320	0.258	0.328	0.351	0.363	0.365	0.349	?????	?????	0.023	-0.011	0.004	0.001	?????	?????	0.093	0.018	-0.007	-0.009	?????
250.117	-0.002	0.005	0.055	0.230	0.300	0.274	0.078	0.204	0.272	0.310	0.316	0.316	0.274	0.342	0.371	0.387	0.370	0.350	-0.004	0.006	0.066	0.228	0.315	0.224	0.084	0.206	0.313	0.320	0.326	0.320	0.258	0.328	0.351	0.362	0.367	0.349	?????	?????	0.024	-0.011	0.004	0.001	?????	?????	0.097	0.021	-0.008	-0.010	?????
250.767	-0.002	0.005	0.055	0.230	0.300	0.273	0.079	0.203	0.272	0.310	0.315	0.316	0.273	0.343	0.369	0.387	0.370	0.349	-0.004	0.006	0.066	0.227	0.312	0.224	0.081	0.206	0.314	0.319	0.326	0.319	0.258	0.327	0.351	0.363	0.366	0.349	?????	?????	0.023	-0.011	0.002	-0.001	?????	?????	0.089	0.020	-0.008	-0.010	?????
251.417	-0.002	0.005	0.054	0.229	0.299	0.273	0.079	0.203	0.272	0.309	0.316	0.315	0.273	0.342	0.371	0.386	0.370	0.349	-0.004	0.006	0.066	0.227	0.312	0.223	0.081	0.206	0.313	0.319	0.326	0.319	0.258	0.327	0.351	0.362	0.366	0.348	?????	?????	0.022	-0.011	0.004	0.001	?????	?????	0.096	0.019	-0.008	-0.010	?????
252.067	-0.002	0.005	0.054	0.229	0.299	0.272	0.077	0.202	0.271	0.309	0.315	0.315	0.272	0.341	0.370	0.386	0.369	0.349	-0.005	0.006	0.065	0.227	0.312	0.222	0.081	0.205	0.313	0.319	0.325	0.319	0.257	0.327	0.351	0.362	0.365	0.348	?????	?????	0.023	-0.011	0.002	-0.001	?????	?????	0.095	0.021	-0.008	-0.009	?????
252.717	-0.002	0.005	0.054	0.228	0.298	0.271	0.076	0.202	0.271	0.309	0.315	0.315	0.273	0.341	0.370	0.385	0.370	0.349	-0.004	0.005	0.064	0.231	0.312	0.221	0.081	0.205	0.312	0.318	0.325	0.319	0.257	0.327	0.351	0.362	0.365	0.349	?????	?????	0.022	-0.011	0.003	0.001	?????	?????	0.089	0.022	-0.008	-0.010	?????
253.367	-0.002	0.004	0.053	0.228	0.298	0.270	0.077	0.202	0.270	0.308	0.314	0.314	0.271	0.340	0.371	0.385	0.369	0.349	-0.004	0.005	0.064	0.225	0.310	0.221	0.080	0.204	0.312	0.318	0.325	0.318	0.257	0.326	0.350	0.361	0.365	0.348	?????	?????	0.022	-0.011	0.005	0.002	?????	?????	0.094	0.021	-0.008	-0.010	?????
254.017	-0.002	0.004	0.052	0.227	0.298	0.270	0.078	0.201	0.270	0.308	0.315	0.314	0.272	0.340	0.370	0.386	0.369	0.348	-0.004	0.005	0.064	0.226	0.309	0.220	0.079	0.204	0.311	0.318	0.324	0.318	0.257	0.327	0.350	0.361	0.366	0.348	?????	?????	0.024	-0.011	0.004	0.000	?????	?????	0.096	0.023	-0.008	-0.010	?????
254.667	-0.002	0.004	0.052	0.227	0.297	0.270	0.076	0.201	0.269	0.307	0.314	0.314	0.271	0.340	0.370	0.386	0.368	0.348	-0.004	0.005	0.063	0.225	0.308	0.219	0.080	0.203	0.310	0.317	0.323	0.318	0.256	0.327	0.350	0.361	0.365	0.347	?????	?????	0.024	-0.011	0.003	0.002	?????	?????	0.095	0.020	-0.008	-0.009	?????
255.317	-0.002	0.004	0.052	0.226	0.296	0.268	0.077	0.200	0.268	0.307	0.313	0.313	0.271	0.340	0.370	0.385	0.368	0.348	-0.004	0.004	0.062	0.224	0.309	0.218	0.079	0.203	0.310	0.317	0.324	0.317	0.256	0.327	0.349	0.361	0.365	0.347	?????	?????	0.020	-0.011	0.002	-0.002	?????	?????	0.090	0.021	-0.008	-0.010	?????
255.967	-0.002	0.004	0.051	0.226	0.296	0.268	0.077	0.200	0.269	0.307	0.313	0.313	0.272	0.339	0.369	0.385	0.369	0.348	-0.005	0.004	0.062	0.223	0.308	0.216	0.079	0.203	0.309	0.316	0.323	0.317	0.256	0.326	0.349	0.360	0.365	0.347	?????	?????	0.022	-0.011	0.003	-0.001	?????	?????	0.095	0.024	-0.007	-0.010	?????
256.617	-0.002	0.004	0.051	0.225	0.296	0.267	0.075	0.200	0.269	0.307	0.313	0.313	0.271	0.340	0.368	0.384	0.367	0.347	-0.005	0.004	0.061	0.223	0.308	0.216	0.078	0.202	0.308	0.316	0.323	0.317	0.256	0.326	0.349	0.360	0.365	0.348	?????	?????	0.023	-0.011	0.004	0.000	?????	?????	0.095	0.022	-0.008	-0.010	?????
257.267	-0.002	0.003	0.050	0.225	0.296	0.266	0.075	0.199	0.268	0.306	0.312	0.312	0.271	0.339	0.369	0.384	0.368	0.347	-0.005	0.004	0.062	0.223	0.308	0.216	0.078	0.202	0.310	0.316	0.323	0.316	0.255	0.326	0.349	0.361	0.363	0.347	?????	?????	0.022	-0.011	0.005	0.002	?????	?????	0.095	0.022	-0.008	-0.010	?????
257.917	-0.002	0.004	0.050	0.224	0.295	0.266	0.074	0.198	0.267	0.305	0.312	0.312	0.271	0.339	0.368	0.386	0.368	0.347	-0.005	0.005	0.061	0.222	0.308	0.215	0.078	0.201	0.309	0.316	0.322	0.316	0.256	0.327	0.349	0.360	0.363	0.346	?????	?????	0.021	-0.011	0.004	-0.000	?????	?????	0.093	0.021	-0.008	-0.010	?????
258.567	-0.002	0.003	0.049	0.223	0.295	0.265	0.075	0.198	0.267	0.305	0.312	0.312	0.270	0.338	0.368	0.386	0.367	0.347	-0.005	0.004	0.061	0.222	0.307	0.214	0.077	0.201	0.308	0.315	0.322	0.316	0.255	0.325	0.348	0.360	0.365	0.347	?????	?????	0.021	-0.011	0.002	-0.001	?????	?????	0.087	0.018	-0.008	-0.010	?????
259.217	-0.002	0.003	0.049	0.223	0.294	0.264	0.073	0.198	0.267	0.305	0.311	0.312	0.269	0.337	0.370	0.384	0.367	0.347	-0.005	0.004	0.060	0.221	0.310	0.213	0.078	0.201	0.308	0.315	0.322	0.315	0.254	0.325	0.348	0.359	0.364	0.346	?????	?????	0.023	-0.011	0.003	-0.000	?????	?????	0.088	0.022	-0.007	-0.010	?????
259.867	-0.002	0.003	0.049	0.223	0.294	0.264	0.074	0.197	0.266	0.305	0.311	0.312	0.269	0.338	0.368	0.384	0.366	0.347	-0.005	0.003	0.061	0.221	0.305	0.213	0.077	0.200	0.308	0.315	0.322	0.316	0.254	0.325	0.348	0.359	0.363	0.346	?????	?????	0.022	-0.011	0.003	0.000	?????	?????	0.091	0.021	-0.007	-0.010	?????
260.517	-0.002	0.003	0.048	0.222	0.294	0.263	0.074	0.197	0.266	0.304	0.311	0.311	0.269	0.338	0.368	0.384	0.367	0.346	-0.005	0.004	0.059	0.220	0.307	0.211	0.076	0.200	0.309	0.314	0.322	0.315	0.254	0.325	0.348	0.359	0.363	0.346	?????	?????	0.020	-0.011	0.004	0.000	?????	?????	0.092	0.024	-0.008	-0.010	?????
261.167	-0.002	0.003	0.048	0.222	0.293	0.262	0.073	0.196	0.264	0.304	0.311	0.311	0.269	0.339	0.366	0.382	0.366	0.346	-0.005	0.004	0.060	0.220	0.305	0.212	0.076	0.199	0.308	0.314	0.321	0.314	0.253	0.325	0.348	0.359	0.362	0.346	?????	?????	0.023	-0.011	0.004	0.002	?????	?????	0.092	0.020	-0.008	-0.010	?????
261.817	-0.002	0.003	0.048	0.221	0.293	0.262	0.072	0.196	0.265	0.304	0.310	0.310	0.269	0.339	0.366	0.385	0.366	0.346	-0.005	0.004	0.060	0.219	0.305	0.210	0.076	0.198	0.307	0.314	0.320	0.314	0.254	0.325	0.348	0.359	0.362	0.345	?????	?????	0.021	-0.011	0.004	-0.000	?????	?????	0.086	0.021	-0.008	-0.010	?????
262.467	-0.002	0.003	0.047	0.220	0.292	0.261	0.071	0.195	0.265	0.303	0.310	0.310	0.268	0.336	0.367	0.385	0.366	0.346	-0.005	0.003	0.059	0.218	0.304	0.209	0.076	0.198	0.306	0.313	0.320	0.314	0.253	0.325	0.347	0.358	0.362	0.345	?????	?????	0.022	-0.011	0.005	-0.002	?????	?????	0.095	0.022	-0.008	-0.010	?????
263.117	-0.002	0.003	0.046	0.220	0.292	0.261	0.071	0.195	0.265	0.303	0.310	0.309	0.269	0.338	0.365	0.382	0.366	0.346	-0.005	0.003	0.057	0.218	0.304	0.208	0.076	0.198	0.305	0.313	0.319	0.313	0.253	0.325	0.347	0.358	0.362	0.345	?????	?????	0.023	-0.011	0.002	-0.000	?????	?????	0.093	0.022	-0.008	-0.010	?????
263.767	-0.002	0.002	0.046	0.220	0.291	0.260	0.071	0.195	0.264	0.303	0.310	0.309	0.266	0.336	0.368	0.382	0.365	0.345	-0.005	0.003	0.057	0.217	0.305	0.208	0.076	0.197	0.307	0.313	0.320	0.313	0.252	0.324	0.346	0.358	0.361	0.344	?????	?????	0.023	-0.011	0.003	-0.001	?????	?????	0.091	0.019	-0.008	-0.009	?????
264.417	-0.002	0.002	0.046	0.219	0.291	0.259	0.071	0.194	0.263	0.302	0.308	0.308	0.268	0.336	0.365	0.382	0.365	0.345	-0.005	0.003	0.058	0.217	0.303	0.207	0.075	0.197	0.306	0.312	0.319	0.313	0.253	0.324	0.346	0.358	0.361	0.345	?????	?????	0.021	-0.011	0.005	-0.000	?????	?????	0.090	0.021	-0.008	-0.010	?????
265.067	-0.002	0.002	0.045	0.219	0.291	0.258	0.071	0.194	0.263	0.301	0.308	0.309	0.266	0.336	0.366	0.382	0.365	0.344	-0.005	0.003	0.058	0.217	0.303	0.206	0.075	0.197	0.306	0.312	0.319	0.313	0.252	0.324	0.347	0.357	0.361	0.344	?????	?????	0.020	-0.011	0.003	0.000	?????	?????	0.088	0.022	-0.008	-0.010	?????
265.717	-0.002	0.002	0.045	0.218	0.291	0.258	0.069	0.193	0.263	0.301	0.308	0.308	0.266	0.336	0.368	0.382	0.365	0.344	-0.005	0.003	0.056	0.217	0.306	0.205	0.074	0.196	0.307	0.312	0.319	0.312	0.252	0.323	0.345	0.357	0.360	0.343	?????	?????	0.025	-0.011	0.003	-0.000	?????	?????	0.093	0.018	-0.008	-0.010	?????
266.367	-0.002	0.002	0.045	0.218	0.290	0.257	0.070	0.193	0.262	0.301	0.308	0.307	0.267	0.336	0.365	0.381	0.363	0.344	-0.005	0.003	0.056	0.215	0.304	0.208	0.074	0.196	0.307	0.312	0.318	0.312	0.251	0.323	0.345	0.357	0.360	0.344	?????	?????	0.022	-0.011	0.003	0.001	?????	?????	0.090	0.020	-0.008	-0.009	?????
267.017	-0.002	0.002	0.044	0.217	0.289	0.257	0.070	0.192	0.262	0.301	0.308	0.307	0.266	0.335	0.365	0.375	0.364	0.343	-0.005	0.003	0.055	0.215	0.302	0.204	0.074	0.195	0.305	0.311	0.318	0.311	0.251	0.323	0.345	0.357	0.361	0.344	?????	?????	0.021	-0.011	0.002	-0.000	?????	?????	0.087	0.020	-0.008	-0.010	?????
267.667	-0.002	0.002	0.044	0.217	0.289	0.256	0.069	0.192	0.261	0.300	0.308	0.307	0.265	0.335	0.365	0.382	0.364	0.343	-0.005	0.002	0.054	0.214	0.303	0.202	0.072	0.195	0.304	0.311	0.317	0.311	0.251	0.324	0.346	0.357	0.361	0.344	?????	?????	0.022	-0.011	0.004	-0.001	?????	?????	0.084	0.021	-0.008	-0.010	?????
268.317	-0.002	0.001	0.044	0.216	0.289	0.256	0.070	0.191	0.261	0.300	0.307	0.306	0.265	0.335	0.364	0.380	0.364	0.343	-0.006	0.003	0.054	0.214	0.302	0.202	0.072	0.195	0.305	0.310	0.318	0.311	0.251	0.323	0.345	0.357	0.359	0.343	?????	?????	0.021	-0.011	-0.001	0.000	?????	?????	0.087	0.022	-0.008	-0.010	?????
268.967	-0.002	0.001	0.043	0.216	0.288	0.255	0.069	0.191	0.261	0.299	0.307	0.306	0.265	0.334	0.364	0.381	0.363	0.343	-0.005	0.002	0.056	0.214	0.300	0.201	0.073	0.194	0.303	0.310	0.317	0.310	0.251	0.323	0.345	0.356	0.360	0.343	?????	?????	0.022	-0.011	0.005	-0.000	?????	?????	0.088	0.022	-0.008	-0.010	?????
269.617	-0.002	0.001	0.043	0.215	0.288	0.254	0.068	0.191	0.261	0.300	0.306	0.305	0.265	0.333	0.367	0.381	0.363	0.342	-0.005	0.002	0.056	0.213	0.300	0.201	0.071	0.194	0.304	0.309	0.317	0.310	0.250	0.323	0.345	0.356	0.360	0.343	?????	?????	0.025	-0.011	0.002	0.002	?????	?????	0.093	0.021	-0.008	-0.010	?????
270.267	-0.002	0.001	0.042	0.215	0.287	0.255	0.069	0.190	0.260	0.299	0.306	0.305	0.265	0.334	0.363	0.382	0.363	0.343	-0.005	0.002	0.054	0.212	0.301	0.200	0.071	0.193	0.302	0.310	0.316	0.310	0.250	0.323	0.345	0.356	0.359	0.343	?????	?????	0.023	-0.011	0.005	0.001	?????	?????	0.094	0.025	-0.008	-0.010	?????
270.917	-0.002	0.001	0.042	0.214	0.287	0.253	0.067	0.190	0.260	0.298	0.306	0.305	0.265	0.335	0.364	0.379	0.363	0.342	-0.005	0.002	0.054	0.212	0.299	0.200	0.071	0.193	0.304	0.309	0.316	0.310	0.250	0.322	0.345	0.356	0.358	0.343	?????	?????	0.025	-0.011	0.005	0.001	?????	?????	0.088	0.025	-0.008	-0.010	?????
271.567	-0.002	0.001	0.041	0.214	0.287	0.253	0.068	0.189	0.259	0.299	0.306	0.304	0.264	0.334	0.363	0.380	0.362	0.343	-0.006	0.002	0.052	0.212	0.299	0.198	0.071	0.192	0.303	0.309	0.316	0.309	0.249	0.321	0.344	0.356	0.359	0.342	?????	?????	0.022	-0.011	0.004	0.000	?????	?????	0.085	0.021	-0.008	-0.010	?????
272.217	-0.002	0.001	0.041	0.213	0.287	0.252	0.066	0.189	0.259	0.298	0.305	0.304	0.264	0.334	0.363	0.381	0.362	0.342	-0.005	0.002	0.053	0.212	0.300	0.197	0.071	0.192	0.302	0.308	0.315	0.309	0.249	0.321	0.344	0.355	0.360	0.342	?????	?????	0.021	-0.011	0.003	-0.002	?????	?????	0.093	0.020	-0.008	-0.010	?????
272.867	-0.002	0.001	0.041	0.213	0.286	0.252	0.067	0.188	0.258	0.298	0.305	0.304	0.264	0.334	0.362	0.380	0.361	0.341	-0.006	0.002	0.051	0.210	0.298	0.197	0.071	0.192	0.303	0.308	0.315	0.309	0.249	0.321	0.343	0.355	0.359	0.342	?????	?????	0.021	-0.011	0.003	-0.001	?????	?????	0.086	0.020	-0.008	-0.010	?????
273.517	-0.002	0.001	0.040	0.213	0.286	0.251	0.066	0.188	0.258	0.298	0.304	0.303	0.263	0.333	0.363	0.380	0.362	0.342	-0.006	0.002	0.052	0.210	0.299	0.197	0.070	0.191	0.303	0.308	0.315	0.309	0.248	0.320	0.343	0.356	0.357	0.342	?????	?????	0.021	-0.011	0.003	0.000	?????	?????	0.088	0.023	-0.008	-0.009	?????
274.167	-0.002	0.000	0.040	0.212	0.285	0.250	0.065	0.188	0.258	0.297	0.304	0.303	0.263	0.333	0.364	0.378	0.361	0.342	-0.005	0.001	0.052	0.210	0.298	0.196	0.069	0.191	0.302	0.308	0.315	0.309	0.248	0.321	0.344	0.355	0.358	0.341	?????	?????	0.021	-0.011	0.003	-0.001	?????	?????	0.086	0.022	-0.008	-0.010	?????
274.817	-0.002	0.000	0.039	0.212	0.285	0.249	0.065	0.187	0.258	0.297	0.304	0.303	0.262	0.333	0.364	0.378	0.361	0.340	-0.005	0.001	0.051	0.209	0.297	0.194	0.070	0.190	0.301	0.307	0.314	0.308	0.248	0.321	0.343	0.354	0.358	0.341	?????	?????	0.021	-0.011	0.005	0.001	?????	?????	0.089	0.022	-0.008	-0.010	?????
275.467	-0.002	0.000	0.039	0.211	0.284	0.248	0.064	0.187	0.257	0.296	0.303	0.303	0.262	0.331	0.363	0.380	0.361	0.341	-0.006	0.002	0.051	0.209	0.297	0.193	0.070	0.190	0.302	0.307	0.315	0.308	0.248	0.320	0.343	0.354	0.357	0.341	?????	?????	0.021	-0.011	0.004	0.000	?????	?????	0.087	0.022	-0.008	-0.010	?????
276.117	-0.002	0.000	0.039	0.210	0.284	0.248	0.065	0.186	0.256	0.296	0.304	0.302	0.263	0.332	0.359	0.380	0.361	0.340	-0.006	0.001	0.050	0.208	0.297	0.192	0.069	0.189	0.301	0.307	0.314	0.307	0.248	0.320	0.342	0.354	0.359	0.342	?????	?????	0.019	-0.011	0.004	0.001	?????	?????	0.084	0.021	-0.008	-0.010	?????
276.767	-0.002	0.000	0.038	0.210	0.284	0.248	0.064	0.186	0.256	0.295	0.303	0.302	0.261	0.333	0.362	0.378	0.360	0.340	-0.006	0.001	0.051	0.208	0.296	0.192	0.068	0.189	0.300	0.306	0.314	0.307	0.248	0.320	0.342	0.353	0.357	0.341	?????	?????	0.021	-0.011	0.002	-0.000	?????	?????	0.086	0.022	-0.008	-0.010	?????
277.417	-0.002	0.000	0.038	0.209	0.283	0.247	0.065	0.186	0.256	0.295	0.302	0.301	0.262	0.332	0.360	0.379	0.360	0.340	-0.006	0.001	0.049	0.208	0.294	0.192	0.066	0.189	0.300	0.306	0.313	0.307	0.248	0.321	0.342	0.353	0.357	0.341	?????	?????	0.022	-0.011	0.001	-0.000	?????	?????	0.084	0.021	-0.008	-0.010	?????
278.067	-0.002	0.000	0.038	0.209	0.283	0.246	0.064	0.185	0.255	0.295	0.302	0.301	0.261	0.331	0.363	0.377	0.360	0.340	-0.006	0.001	0.050	0.207	0.294	0.190	0.068	0.188	0.300	0.306	0.313	0.306	0.247	0.321	0.342	0.353	0.356	0.340	?????	?????	0.020	-0.011	0.003	-0.000	?????	?????	0.090	0.017	-0.008	-0.009	?????
278.717	-0.002	-0.000	0.037	0.208	0.283	0.245	0.063	0.185	0.253	0.294	0.302	0.300	0.262	0.332	0.360	0.379	0.360	0.340	-0.006	0.001	0.049	0.206	0.297	0.190	0.068	0.188	0.300	0.306	0.313	0.306	0.247	0.320	0.342	0.353	0.358	0.340	?????	?????	0.021	-0.011	0.004	0.000	?????	?????	0.089	0.023	-0.008	-0.010	?????
279.367	-0.002	-0.000	0.037	0.208	0.282	0.245	0.064	0.184	0.255	0.294	0.301	0.300	0.261	0.331	0.362	0.378	0.359	0.339	-0.006	0.001	0.048	0.206	0.294	0.188	0.067	0.188	0.298	0.305	0.312	0.306	0.246	0.320	0.341	0.353	0.356	0.340	?????	?????	0.021	-0.011	0.002	0.002	?????	?????	0.086	0.021	-0.008	-0.010	?????
280.017	-0.002	-0.000	0.036	0.208	0.282	0.244	0.062	0.184	0.254	0.294	0.301	0.299	0.261	0.330	0.361	0.376	0.359	0.339	-0.006	0.001	0.049	0.206	0.294	0.188	0.068	0.187	0.299	0.305	0.312	0.306	0.246	0.319	0.342	0.352	0.356	0.340	?????	?????	0.021	-0.011	0.002	-0.000	?????	?????	0.086	0.022	-0.008	-0.010	?????
280.667	-0.002	-0.000	0.036	0.207	0.281	0.243	0.063	0.183	0.253	0.293	0.301	0.299	0.260	0.331	0.359	0.376	0.359	0.339	-0.006	0.001	0.047	0.205	0.294	0.187	0.067	0.186	0.299	0.304	0.311	0.305	0.246	0.319	0.341	0.353	0.357	0.340	?????	?????	0.023	-0.011	0.006	0.001	?????	?????	0.088	0.019	-0.008	-0.009	?????
281.317	-0.002	-0.001	0.036	0.206	0.281	0.242	0.063	0.183	0.254	0.294	0.301	0.299	0.259	0.329	0.362	0.377	0.359	0.339	-0.006	0.000	0.048	0.204	0.292	0.187	0.065	0.186	0.297	0.304	0.312	0.305	0.246	0.319	0.341	0.352	0.356	0.339	?????	?????	0.021	-0.011	0.004	0.000	?????	?????	0.083	0.019	-0.008	-0.010	?????
281.967	-0.002	-0.001	0.035	0.206	0.281	0.242	0.063	0.183	0.253	0.293	0.300	0.299	0.259	0.329	0.360	0.376	0.359	0.338	-0.006	0.000	0.047	0.204	0.293	0.186	0.067	0.186	0.299	0.304	0.312	0.305	0.246	0.318	0.341	0.353	0.355	0.339	?????	?????	0.021	-0.011	0.005	0.001	?????	?????	0.088	0.024	-0.008	-0.010	?????
282.617	-0.002	-0.000	0.035	0.206	0.280	0.242	0.063	0.182	0.252	0.293	0.300	0.299	0.259	0.330	0.360	0.375	0.358	0.339	-0.006	0.001	0.047	0.204	0.292	0.185	0.065	0.185	0.297	0.303	0.310	0.304	0.245	0.319	0.341	0.351	0.358	0.339	?????	?????	0.020	-0.011	0.003	0.000	?????	?????	0.089	0.021	-0.008	-0.010	?????
283.267	-0.002	-0.001	0.035	0.205	0.280	0.241	0.062	0.182	0.252	0.292	0.299	0.298	0.258	0.329	0.360	0.376	0.358	0.338	-0.006	0.000	0.048	0.203	0.292	0.184	0.065	0.185	0.298	0.303	0.310	0.304	0.245	0.319	0.340	0.351	0.356	0.339	?????	?????	0.022	-0.011	0.004	-0.000	?????	?????	0.088	0.019	-0.008	-0.009	?????
283.917	-0.002	-0.001	0.035	0.205	0.280	0.241	0.061	0.181	0.252	0.292	0.299	0.297	0.259	0.329	0.362	0.375	0.357	0.338	-0.006	0.000	0.046	0.202	0.291	0.184	0.065	0.184	0.298	0.303	0.311	0.304	0.245	0.319	0.339	0.351	0.356	0.339	?????	?????	0.021	-0.011	0.003	-0.000	?????	?????	0.090	0.020	-0.008	-0.010	?????
284.567	-0.002	-0.001	0.034	0.204	0.279	0.240	0.061	0.181	0.251	0.291	0.299	0.297	0.258	0.329	0.361	0.370	0.357	0.338	-0.006	-0.000	0.046	0.202	0.292	0.182	0.064	0.184	0.298	0.303	0.310	0.304	0.245	0.318	0.340	0.350	0.356	0.339	?????	?????	0.020	-0.011	0.002	0.000	?????	?????	0.086	0.020	-0.008	-0.010	?????
285.217	-0.002	-0.001	0.034	0.204	0.279	0.239	0.060	0.181	0.251	0.291	0.299	0.297	0.258	0.329	0.358	0.375	0.357	0.337	-0.006	0.000	0.046	0.202	0.290	0.181	0.064	0.184	0.297	0.303	0.309	0.303	0.244	0.318	0.339	0.350	0.355	0.338	?????	?????	0.021	-0.011	0.004	0.002	?????	?????	0.086	0.026	-0.008	-0.010	?????
285.867	-0.002	-0.001	0.034	0.203	0.278	0.239	0.061	0.180	0.251	0.291	0.298	0.296	0.257	0.329	0.359	0.375	0.357	0.338	-0.006	0.000	0.045	0.201	0.290	0.181	0.062	0.184	0.295	0.301	0.309	0.303	0.244	0.317	0.339	0.350	0.355	0.338	?????	?????	0.021	-0.011	0.003	0.000	?????	?????	0.086	0.021	-0.008	-0.010	?????
286.517	-0.002	-0.001	0.033	0.203	0.278	0.238	0.061	0.180	0.250	0.290	0.298	0.296	0.257	0.329	0.357	0.374	0.356	0.336	-0.006	-0.000	0.045	0.201	0.289	0.181	0.064	0.183	0.296	0.301	0.310	0.302	0.243	0.317	0.339	0.350	0.354	0.338	?????	?????	0.022	-0.011	0.004	-0.001	?????	?????	0.089	0.019	-0.008	-0.010	?????
287.167	-0.002	-0.001	0.033	0.203	0.277	0.237	0.059	0.179	0.250	0.290	0.298	0.296	0.258	0.329	0.357	0.374	0.357	0.336	-0.006	-0.000	0.043	0.200	0.291	0.179	0.064	0.182	0.297	0.301	0.309	0.303	0.243	0.318	0.338	0.351	0.353	0.338	?????	?????	0.022	-0.011	0.003	0.001	?????	?????	0.083	0.018	-0.008	-0.010	?????
287.817	-0.002	-0.001	0.033	0.202	0.277	0.236	0.059	0.179	0.249	0.290	0.297	0.295	0.257	0.328	0.357	0.374	0.356	0.337	-0.006	0.000	0.043	0.200	0.290	0.178	0.063	0.182	0.295	0.301	0.309	0.302	0.243	0.317	0.339	0.349	0.353	0.337	?????	?????	0.023	-0.011	0.004	-0.001	?????	?????	0.086	0.023	-0.008	-0.010	?????
288.467	-0.002	-0.002	0.032	0.201	0.277	0.236	0.060	0.178	0.249	0.289	0.297	0.295	0.257	0.328	0.356	0.375	0.356	0.336	-0.006	-0.000	0.044	0.199	0.288	0.177	0.065	0.182	0.295	0.301	0.308	0.302	0.243	0.317	0.339	0.349	0.354	0.337	?????	?????	0.022	-0.011	0.002	-0.000	?????	?????	0.083	0.022	-0.008	-0.010	?????
289.117	-0.002	-0.002	0.032	0.201	0.276	0.235	0.059	0.178	0.249	0.289	0.297	0.295	0.256	0.328	0.359	0.374	0.357	0.336	-0.006	-0.001	0.044	0.199	0.289	0.177	0.063	0.181	0.294	0.300	0.307	0.302	0.243	0.316	0.338	0.349	0.354	0.337	?????	?????	0.022	-0.011	0.003	-0.001	?????	?????	0.088	0.021	-0.008	-0.010	?????
289.767	-0.002	-0.002	0.031	0.201	0.276	0.235	0.059	0.177	0.249	0.289	0.296	0.294	0.256	0.328	0.356	0.373	0.355	0.336	-0.006	-0.001	0.044	0.199	0.288	0.175	0.063	0.181	0.294	0.300	0.307	0.301	0.242	0.317	0.338	0.349	0.353	0.336	?????	?????	0.023	-0.011	0.002	0.001	?????	?????	0.085	0.021	-0.008	-0.010	?????
290.417	-0.002	-0.002	0.031	0.200	0.276	0.234	0.058	0.177	0.248	0.289	0.296	0.294	0.256	0.327	0.355	0.374	0.355	0.335	-0.007	-0.001	0.044	0.198	0.288	0.176	0.062	0.180	0.296	0.299	0.308	0.300	0.242	0.315	0.338	0.350	0.351	0.337	?????	?????	0.022	-0.011	0.002	-0.001	?????	?????	0.082	0.019	-0.008	-0.009	?????
291.067	-0.002	-0.002	0.031	0.199	0.275	0.234	0.058	0.177	0.248	0.288	0.296	0.294	0.254	0.327	0.356	0.373	0.355	0.335	-0.006	-0.000	0.045	0.198	0.286	0.175	0.062	0.180	0.296	0.299	0.307	0.300	0.242	0.315	0.337	0.349	0.352	0.336	?????	?????	0.022	-0.011	0.002	0.000	?????	?????	0.086	0.021	-0.008	-0.010	?????
291.717	-0.002	-0.002	0.030	0.199	0.275	0.233	0.057	0.176	0.247	0.288	0.295	0.293	0.256	0.326	0.357	0.372	0.355	0.335	-0.006	-0.001	0.043	0.197	0.290	0.173	0.063	0.180	0.293	0.299	0.306	0.300	0.242	0.316	0.337	0.349	0.353	0.337	?????	?????	0.019	-0.011	0.003	-0.001	?????	?????	0.088	0.022	-0.008	-0.010	?????
292.367	-0.002	-0.002	0.030	0.198	0.274	0.232	0.058	0.176	0.247	0.287	0.295	0.293	0.254	0.326	0.357	0.372	0.355	0.335	-0.006	-0.001	0.045	0.197	0.286	0.174	0.061	0.179	0.294	0.299	0.307	0.299	0.241	0.314	0.337	0.349	0.351	0.335	?????	?????	0.021	-0.011	0.003	0.000	?????	?????	0.084	0.019	-0.008	-0.009	?????
293.017	-0.002	-0.002	0.030	0.198	0.274	0.232	0.057	0.175	0.246	0.287	0.295	0.293	0.255	0.326	0.355	0.372	0.355	0.335	-0.006	-0.000	0.040	0.196	0.286	0.172	0.060	0.179	0.291	0.298	0.306	0.300	0.241	0.315	0.337	0.348	0.351	0.336	?????	?????	0.022	-0.011	0.004	-0.000	?????	?????	0.088	0.022	-0.008	-0.010	?????
293.667	-0.002	-0.002	0.030	0.198	0.273	0.230	0.057	0.175	0.246	0.287	0.294	0.292	0.254	0.326	0.358	0.371	0.354	0.335	-0.006	-0.001	0.043	0.196	0.285	0.171	0.060	0.179	0.292	0.298	0.306	0.300	0.241	0.315	0.337	0.348	0.351	0.336	?????	?????	0.020	-0.011	0.004	-0.002	?????	?????	0.077	0.018	-0.008	-0.010	?????
294.317	-0.002	-0.002	0.029	0.197	0.273	0.230	0.057	0.175	0.245	0.287	0.294	0.291	0.253	0.326	0.357	0.371	0.354	0.334	-0.006	-0.001	0.042	0.195	0.286	0.171	0.061	0.178	0.293	0.298	0.306	0.299	0.241	0.315	0.337	0.348	0.350	0.335	?????	?????	0.022	-0.011	0.003	-0.000	?????	?????	0.088	0.024	-0.008	-0.010	?????
294.967	-0.002	-0.002	0.029	0.197	0.273	0.230	0.057	0.174	0.246	0.286	0.294	0.291	0.254	0.325	0.356	0.372	0.355	0.334	-0.007	-0.001	0.041	0.195	0.285	0.171	0.061	0.178	0.294	0.298	0.306	0.298	0.240	0.314	0.336	0.348	0.350	0.335	?????	?????	0.020	-0.011	0.002	0.001	?????	?????	0.087	0.021	-0.008	-0.009	?????
295.617	-0.002	-0.002	0.029	0.196	0.273	0.229	0.056	0.174	0.246	0.285	0.294	0.291	0.254	0.325	0.355	0.372	0.354	0.334	-0.006	-0.001	0.041	0.194	0.284	0.169	0.060	0.177	0.292	0.297	0.306	0.298	0.240	0.314	0.336	0.347	0.351	0.335	?????	?????	0.023	-0.011	0.004	-0.000	?????	?????	0.086	0.019	-0.008	-0.009	?????
296.267	-0.002	-0.002	0.028	0.196	0.272	0.228	0.055	0.173	0.244	0.285	0.293	0.291	0.253	0.326	0.357	0.370	0.353	0.334	-0.006	-0.001	0.043	0.194	0.283	0.169	0.060	0.177	0.292	0.297	0.305	0.298	0.240	0.314	0.336	0.347	0.352	0.334	?????	?????	0.024	-0.011	0.003	0.000	?????	?????	0.088	0.020	-0.008	-0.010	?????
296.917	-0.002	-0.003	0.028	0.195	0.272	0.227	0.056	0.173	0.244	0.285	0.293	0.291	0.253	0.325	0.355	0.370	0.354	0.333	-0.007	-0.001	0.040	0.193	0.284	0.168	0.059	0.176	0.291	0.296	0.304	0.298	0.240	0.315	0.336	0.347	0.351	0.335	?????	?????	0.025	-0.011	0.002	0.001	?????	?????	0.083	0.021	-0.008	-0.010	?????
297.567	-0.002	-0.003	0.028	0.195	0.271	0.227	0.055	0.173	0.244	0.285	0.293	0.290	0.253	0.325	0.353	0.372	0.353	0.334	-0.006	-0.001	0.041	0.193	0.284	0.167	0.059	0.176	0.290	0.296	0.304	0.297	0.240	0.314	0.336	0.347	0.351	0.335	?????	?????	0.021	-0.011	0.002	-0.001	?????	?????	0.081	0.021	-0.007	-0.010	?????
298.217	-0.002	-0.003	0.028	0.194	0.271	0.227	0.054	0.172	0.243	0.285	0.292	0.289	0.253	0.324	0.353	0.372	0.352	0.332	-0.007	-0.001	0.040	0.192	0.283	0.166	0.059	0.176	0.292	0.296	0.304	0.297	0.239	0.315	0.335	0.347	0.350	0.334	?????	?????	0.023	-0.011	0.003	-0.000	?????	?????	0.084	0.020	-0.008	-0.010	?????
298.867	-0.002	-0.003	0.027	0.194	0.270	0.226	0.055	0.172	0.243	0.284	0.292	0.290	0.252	0.324	0.354	0.371	0.352	0.333	-0.007	-0.001	0.040	0.193	0.283	0.166	0.058	0.175	0.292	0.295	0.304	0.297	0.239	0.313	0.335	0.346	0.350	0.334	?????	?????	0.022	-0.011	0.004	0.001	?????	?????	0.082	0.023	-0.008	-0.010	?????
299.517	-0.002	-0.003	0.027	0.193	0.270	0.225	0.056	0.172	0.243	0.284	0.292	0.289	0.251	0.324	0.356	0.370	0.352	0.333	-0.006	-0.001	0.040	0.192	0.281	0.165	0.058	0.175	0.291	0.295	0.303	0.297	0.239	0.313	0.334	0.346	0.349	0.334	?????	?????	0.021	-0.011	0.004	0.000	?????	?????	0.085	0.021	-0.008	-0.010	?????
300.167	-0.002	-0.003	0.027	0.193	0.270	0.224	0.055	0.171	0.242	0.283	0.291	0.289	0.251	0.324	0.354	0.369	0.352	0.332	-0.007	-0.001	0.039	0.191	0.280	0.163	0.058	0.175	0.290	0.295	0.302	0.297	0.238	0.314	0.335	0.346	0.349	0.334	?????	?????	0.021	-0.011	0.001	0.000	?????	?????	0.079	0.022	-0.008	-0.010	?????
300.817	-0.002	-0.003	0.027	0.193	0.269	0.224	0.054	0.171	0.242	0.283	0.291	0.289	0.252	0.323	0.353	0.370	0.352	0.331	-0.007	-0.001	0.038	0.190	0.281	0.163	0.058	0.174	0.289	0.294	0.303	0.296	0.238	0.314	0.335	0.346	0.349	0.333	?????	?????	0.024	-0.011	0.003	0.000	?????	?????	0.082	0.020	-0.008	-0.010	?????
301.467	-0.002	-0.003	0.026	0.192	0.269	0.223	0.055	0.170	0.241	0.282	0.290	0.288	0.252	0.324	0.354	0.369	0.352	0.331	-0.007	-0.001	0.038	0.190	0.279	0.163	0.058	0.174	0.290	0.294	0.304	0.296	0.240	0.313	0.334	0.345	0.348	0.333	?????	?????	0.022	-0.011	0.004	-0.000	?????	?????	0.086	0.021	-0.008	-0.010	?????
302.117	-0.002	-0.003	0.026	0.192	0.268	0.222	0.054	0.170	0.241	0.283	0.291	0.288	0.251	0.324	0.353	0.365	0.351	0.332	-0.006	-0.002	0.038	0.189	0.280	0.161	0.058	0.173	0.289	0.294	0.302	0.296	0.238	0.313	0.334	0.345	0.349	0.333	?????	?????	0.023	-0.011	0.003	-0.001	?????	?????	0.085	0.022	-0.008	-0.010	?????
302.767	-0.002	-0.003	0.026	0.191	0.268	0.222	0.054	0.169	0.241	0.282	0.290	0.287	0.250	0.324	0.352	0.368	0.350	0.332	-0.007	-0.001	0.039	0.189	0.281	0.162	0.057	0.173	0.290	0.294	0.303	0.295	0.237	0.311	0.333	0.346	0.348	0.333	?????	?????	0.021	-0.012	0.001	-0.000	?????	?????	0.085	0.019	-0.008	-0.010	?????
303.417	-0.002	-0.003	0.025	0.191	0.267	0.222	0.053	0.169	0.241	0.282	0.290	0.287	0.250	0.323	0.352	0.369	0.352	0.331	-0.007	-0.002	0.037	0.189	0.280	0.160	0.056	0.173	0.288	0.294	0.301	0.295	0.238	0.312	0.334	0.344	0.348	0.333	?????	?????	0.026	-0.011	0.004	0.002	?????	?????	0.085	0.019	-0.008	-0.009	?????
304.067	-0.002	-0.003	0.025	0.190	0.267	0.220	0.053	0.169	0.240	0.281	0.289	0.287	0.251	0.322	0.353	0.368	0.350	0.331	-0.007	-0.002	0.038	0.189	0.279	0.160	0.058	0.172	0.288	0.293	0.302	0.294	0.237	0.312	0.333	0.345	0.347	0.333	?????	?????	0.023	-0.011	0.004	0.001	?????	?????	0.083	0.017	-0.008	-0.010	?????
304.717	-0.002	-0.003	0.025	0.190	0.267	0.220	0.050	0.168	0.240	0.281	0.289	0.286	0.250	0.322	0.352	0.368	0.351	0.331	-0.007	-0.002	0.036	0.188	0.280	0.159	0.057	0.172	0.289	0.293	0.301	0.294	0.237	0.311	0.333	0.344	0.347	0.332	?????	?????	0.022	-0.011	0.003	-0.001	?????	?????	0.084	0.021	-0.008	-0.010	?????
305.367	-0.001	-0.003	0.025	0.189	0.267	0.220	0.052	0.168	0.240	0.281	0.289	0.286	0.249	0.322	0.352	0.368	0.351	0.331	-0.007	-0.002	0.038	0.187	0.277	0.158	0.057	0.171	0.287	0.292	0.300	0.294	0.237	0.312	0.333	0.344	0.348	0.332	?????	?????	0.020	-0.011	0.003	-0.000	?????	?????	0.087	0.022	-0.008	-0.010	?????
306.017	-0.001	-0.004	0.024	0.189	0.266	0.219	0.052	0.167	0.239	0.280	0.289	0.285	0.250	0.322	0.350	0.366	0.350	0.330	-0.007	-0.002	0.036	0.188	0.280	0.157	0.057	0.171	0.287	0.292	0.300	0.293	0.236	0.311	0.333	0.344	0.348	0.332	?????	?????	0.021	-0.011	0.002	-0.001	?????	?????	0.074	0.018	-0.008	-0.010	?????
306.667	-0.001	-0.003	0.024	0.188	0.266	0.218	0.053	0.167	0.238	0.280	0.288	0.285	0.249	0.321	0.351	0.368	0.350	0.330	-0.007	-0.001	0.037	0.187	0.279	0.157	0.055	0.171	0.288	0.292	0.301	0.294	0.236	0.312	0.333	0.345	0.346	0.332	?????	?????	0.024	-0.011	0.003	0.001	?????	?????	0.075	0.024	-0.008	-0.010	?????
307.317	-0.002	-0.003	0.024	0.188	0.266	0.217	0.051	0.167	0.238	0.280	0.288	0.285	0.248	0.321	0.351	0.368	0.349	0.329	-0.007	-0.002	0.036	0.186	0.278	0.161	0.055	0.170	0.288	0.292	0.300	0.293	0.236	0.311	0.332	0.343	0.347	0.331	?????	?????	0.023	-0.011	0.003	0.001	?????	?????	0.082	0.022	-0.008	-0.010	?????
307.967	-0.002	-0.004	0.023	0.188	0.265	0.217	0.051	0.166	0.238	0.279	0.288	0.285	0.249	0.321	0.353	0.367	0.349	0.330	-0.007	-0.002	0.036	0.186	0.278	0.155	0.056	0.170	0.288	0.291	0.301	0.293	0.236	0.310	0.332	0.343	0.348	0.331	?????	?????	0.021	-0.011	0.002	0.000	?????	?????	0.078	0.023	-0.007	-0.010	?????
308.617	-0.001	-0.004	0.023	0.187	0.265	0.216	0.052	0.166	0.237	0.279	0.287	0.284	0.248	0.321	0.351	0.366	0.349	0.329	-0.007	-0.002	0.035	0.185	0.276	0.154	0.055	0.170	0.287	0.291	0.299	0.293	0.236	0.311	0.332	0.343	0.347	0.331	?????	?????	0.022	-0.011	0.001	-0.000	?????	?????	0.079	0.021	-0.007	-0.010	?????
309.267	-0.001	-0.004	0.023	0.187	0.265	0.215	0.051	0.165	0.237	0.279	0.287	0.283	0.247	0.321	0.350	0.366	0.349	0.329	-0.007	-0.002	0.037	0.185	0.276	0.154	0.054	0.169	0.287	0.290	0.299	0.292	0.235	0.308	0.331	0.343	0.345	0.330	?????	?????	0.025	-0.011	0.001	0.002	?????	?????	0.081	0.022	-0.008	-0.010	?????
309.917	-0.001	-0.003	0.023	0.186	0.264	0.215	0.050	0.165	0.237	0.278	0.286	0.283	0.247	0.320	0.350	0.365	0.348	0.329	-0.007	-0.002	0.035	0.184	0.276	0.152	0.054	0.169	0.287	0.290	0.298	0.292	0.235	0.309	0.332	0.343	0.345	0.330	?????	?????	0.022	-0.011	0.002	0.001	?????	?????	0.086	0.017	-0.008	-0.009	?????
310.567	-0.002	-0.004	0.023	0.186	0.264	0.215	0.051	0.165	0.236	0.278	0.286	0.284	0.247	0.320	0.351	0.367	0.348	0.329	-0.007	-0.002	0.035	0.183	0.276	0.152	0.055	0.168	0.287	0.290	0.298	0.291	0.234	0.309	0.332	0.342	0.346	0.330	?????	?????	0.021	-0.011	0.004	0.001	?????	?????	0.085	0.020	-0.008	-0.010	?????
311.217	-0.002	-0.004	0.022	0.185	0.263	0.214	0.051	0.164	0.236	0.278	0.286	0.282	0.246	0.320	0.348	0.366	0.348	0.328	-0.006	-0.002	0.036	0.183	0.274	0.151	0.054	0.168	0.286	0.289	0.298	0.291	0.235	0.310	0.331	0.342	0.345	0.330	?????	?????	0.023	-0.011	0.004	0.000	?????	?????	0.082	0.019	-0.008	-0.009	?????
311.867	-0.002	-0.004	0.022	0.184	0.262	0.213	0.051	0.164	0.235	0.277	0.286	0.283	0.247	0.320	0.349	0.366	0.348	0.328	-0.007	-0.002	0.033	0.182	0.275	0.151	0.053	0.168	0.287	0.289	0.298	0.291	0.234	0.309	0.331	0.342	0.345	0.330	?????	?????	0.019	-0.011	0.003	-0.001	?????	?????	0.080	0.023	-0.008	-0.010	?????
312.517	-0.001	-0.004	0.022	0.184	0.262	0.212	0.050	0.164	0.235	0.277	0.285	0.282	0.246	0.320	0.351	0.364	0.347	0.328	-0.007	-0.002	0.034	0.183	0.275	0.150	0.054	0.167	0.286	0.289	0.298	0.291	0.234	0.309	0.331	0.342	0.345	0.330	?????	?????	0.021	-0.011	0.003	-0.000	?????	?????	0.076	0.022	-0.008	-0.010	?????
313.167	-0.001	-0.004	0.021	0.184	0.262	0.212	0.050	0.163	0.235	0.276	0.285	0.282	0.245	0.320	0.351	0.364	0.347	0.328	-0.007	-0.003	0.033	0.182	0.275	0.149	0.053	0.167	0.284	0.289	0.296	0.290	0.234	0.310	0.331	0.341	0.346	0.329	?????	?????	0.023	-0.011	0.002	0.001	?????	?????	0.081	0.022	-0.008	-0.009	?????
313.817	-0.001	-0.004	0.021	0.183	0.261	0.212	0.048	0.163	0.234	0.276	0.284	0.281	0.246	0.319	0.349	0.365	0.346	0.327	-0.007	-0.002	0.034	0.181	0.275	0.148	0.053	0.166	0.286	0.289	0.298	0.290	0.233	0.309	0.330	0.341	0.345	0.330	?????	?????	0.022	-0.011	0.002	-0.000	?????	?????	0.083	0.022	-0.008	-0.010	?????
314.467	-0.002	-0.004	0.021	0.183	0.261	0.211	0.049	0.162	0.234	0.276	0.284	0.281	0.245	0.319	0.349	0.364	0.346	0.328	-0.007	-0.002	0.033	0.181	0.274	0.147	0.054	0.166	0.285	0.288	0.297	0.289	0.233	0.309	0.330	0.341	0.344	0.329	?????	?????	0.023	-0.011	0.005	0.000	?????	?????	0.083	0.021	-0.008	-0.010	?????
315.117	-0.001	-0.004	0.021	0.183	0.261	0.210	0.049	0.162	0.233	0.275	0.284	0.280	0.246	0.318	0.348	0.364	0.347	0.327	-0.007	-0.002	0.034	0.181	0.273	0.147	0.053	0.165	0.285	0.288	0.297	0.289	0.233	0.307	0.330	0.341	0.343	0.329	?????	?????	0.022	-0.011	0.003	0.001	?????	?????	0.084	0.021	-0.008	-0.009	?????
315.767	-0.001	-0.004	0.020	0.182	0.260	0.209	0.048	0.162	0.233	0.275	0.284	0.280	0.243	0.317	0.349	0.366	0.347	0.327	-0.007	-0.003	0.033	0.181	0.273	0.146	0.053	0.165	0.285	0.288	0.296	0.289	0.233	0.309	0.330	0.341	0.344	0.328	?????	?????	0.020	-0.011	0.002	-0.000	?????	?????	0.079	0.023	-0.008	-0.010	?????
316.417	-0.002	-0.004	0.020	0.182	0.260	0.209	0.048	0.161	0.233	0.275	0.284	0.280	0.246	0.318	0.347	0.364	0.346	0.327	-0.007	-0.002	0.033	0.179	0.272	0.145	0.052	0.165	0.284	0.287	0.296	0.289	0.232	0.308	0.330	0.340	0.343	0.328	?????	?????	0.022	-0.011	0.002	0.000	?????	?????	0.080	0.022	-0.008	-0.010	?????
317.067	-0.002	-0.004	0.020	0.181	0.260	0.208	0.049	0.161	0.233	0.274	0.283	0.280	0.245	0.319	0.348	0.364	0.346	0.327	-0.007	-0.003	0.032	0.179	0.271	0.145	0.053	0.164	0.284	0.287	0.296	0.288	0.232	0.307	0.329	0.341	0.343	0.328	?????	?????	0.021	-0.011	0.003	0.000	?????	?????	0.085	0.023	-0.008	-0.010	?????
317.717	-0.001	-0.004	0.020	0.181	0.259	0.208	0.048	0.160	0.232	0.274	0.283	0.279	0.245	0.318	0.347	0.363	0.346	0.326	-0.007	-0.003	0.031	0.179	0.271	0.144	0.052	0.164	0.283	0.286	0.294	0.288	0.232	0.309	0.329	0.340	0.344	0.328	?????	?????	0.019	-0.011	0.004	-0.001	?????	?????	0.083	0.020	-0.008	-0.010	?????
318.367	-0.001	-0.005	0.019	0.180	0.259	0.207	0.047	0.160	0.232	0.274	0.282	0.279	0.244	0.317	0.348	0.363	0.345	0.326	-0.007	-0.003	0.032	0.178	0.271	0.144	0.052	0.164	0.283	0.286	0.295	0.288	0.231	0.308	0.329	0.340	0.344	0.328	?????	?????	0.019	-0.011	0.005	0.001	?????	?????	0.083	0.021	-0.008	-0.010	?????
319.017	-0.001	-0.004	0.019	0.180	0.259	0.207	0.047	0.160	0.231	0.273	0.282	0.279	0.243	0.318	0.346	0.363	0.346	0.326	-0.007	-0.003	0.033	0.178	0.269	0.142	0.051	0.163	0.281	0.286	0.294	0.288	0.234	0.307	0.328	0.339	0.343	0.327	?????	?????	0.022	-0.011	0.004	-0.000	?????	?????	0.080	0.022	-0.008	-0.010	?????
319.667	-0.001	-0.004	0.019	0.179	0.258	0.206	0.047	0.159	0.231	0.273	0.282	0.278	0.243	0.316	0.348	0.361	0.344	0.326	-0.007	-0.003	0.032	0.177	0.268	0.142	0.051	0.163	0.282	0.285	0.294	0.288	0.231	0.308	0.328	0.339	0.343	0.328	?????	?????	0.021	-0.011	0.005	-0.000	?????	?????	0.080	0.020	-0.008	-0.010	?????
320.317	-0.001	-0.005	0.019	0.179	0.258	0.204	0.047	0.159	0.231	0.273	0.282	0.278	0.244	0.317	0.347	0.364	0.345	0.326	-0.007	-0.003	0.031	0.177	0.270	0.141	0.051	0.163	0.281	0.285	0.293	0.287	0.231	0.308	0.328	0.339	0.343	0.328	?????	?????	0.020	-0.011	0.003	-0.001	?????	?????	0.084	0.021	-0.008	-0.010	?????
320.967	-0.001	-0.004	0.018	0.178	0.258	0.205	0.048	0.158	0.230	0.272	0.281	0.277	0.242	0.316	0.346	0.363	0.344	0.325	-0.007	-0.003	0.032	0.177	0.269	0.140	0.053	0.162	0.282	0.285	0.294	0.287	0.231	0.307	0.328	0.339	0.343	0.327	?????	?????	0.022	-0.011	0.005	-0.000	?????	?????	0.081	0.016	-0.008	-0.010	?????
321.617	-0.001	-0.005	0.018	0.178	0.257	0.204	0.047	0.158	0.230	0.272	0.281	0.277	0.242	0.315	0.347	0.363	0.344	0.325	-0.007	-0.003	0.032	0.177	0.269	0.139	0.050	0.162	0.281	0.285	0.293	0.286	0.231	0.307	0.327	0.339	0.342	0.328	?????	?????	0.022	-0.011	0.006	0.002	?????	?????	0.081	0.019	-0.008	-0.009	?????
322.267	-0.001	-0.005	0.018	0.178	0.257	0.203	0.047	0.158	0.230	0.272	0.280	0.277	0.241	0.315	0.347	0.362	0.344	0.325	-0.007	-0.003	0.032	0.176	0.270	0.140	0.051	0.162	0.281	0.284	0.293	0.286	0.230	0.306	0.327	0.338	0.342	0.327	?????	?????	0.020	-0.011	0.003	-0.000	?????	?????	0.084	0.021	-0.008	-0.009	?????
322.917	-0.001	-0.005	0.018	0.177	0.256	0.203	0.046	0.157	0.230	0.272	0.281	0.277	0.241	0.316	0.346	0.363	0.344	0.324	-0.007	-0.003	0.032	0.176	0.267	0.138	0.050	0.161	0.282	0.284	0.293	0.286	0.230	0.306	0.328	0.339	0.340	0.327	?????	?????	0.022	-0.011	0.006	0.000	?????	?????	0.082	0.020	-0.008	-0.010	?????
323.567	-0.001	-0.005	0.018	0.177	0.256	0.202	0.046	0.157	0.229	0.271	0.281	0.276	0.242	0.316	0.347	0.362	0.343	0.324	-0.007	-0.003	0.031	0.176	0.268	0.137	0.051	0.161	0.280	0.284	0.292	0.285	0.230	0.307	0.327	0.338	0.342	0.327	?????	?????	0.023	-0.011	0.003	-0.001	?????	?????	0.082	0.021	-0.008	-0.010	?????
324.217	-0.001	-0.005	0.017	0.177	0.256	0.201	0.046	0.157	0.229	0.271	0.280	0.276	0.241	0.316	0.346	0.361	0.343	0.324	-0.007	-0.003	0.029	0.175	0.269	0.137	0.051	0.160	0.280	0.283	0.292	0.285	0.229	0.307	0.327	0.338	0.342	0.326	?????	?????	0.021	-0.011	0.003	0.000	?????	?????	0.081	0.021	-0.008	-0.010	?????
324.867	-0.001	-0.005	0.017	0.176	0.255	0.200	0.045	0.156	0.228	0.270	0.279	0.275	0.241	0.316	0.347	0.361	0.343	0.324	-0.007	-0.003	0.031	0.174	0.265	0.140	0.049	0.160	0.280	0.283	0.292	0.285	0.229	0.307	0.326	0.338	0.340	0.326	?????	?????	0.018	-0.011	0.004	-0.000	?????	?????	0.075	0.021	-0.008	-0.010	?????
325.517	-0.001	-0.005	0.017	0.176	0.255	0.200	0.044	0.156	0.228	0.270	0.279	0.275	0.241	0.315	0.345	0.354	0.343	0.324	-0.007	-0.003	0.030	0.174	0.268	0.136	0.049	0.160	0.281	0.283	0.292	0.284	0.229	0.304	0.326	0.337	0.341	0.325	?????	?????	0.019	-0.011	0.005	-0.001	?????	?????	0.081	0.022	-0.008	-0.010	?????
326.167	-0.001	-0.005	0.017	0.175	0.254	0.199	0.045	0.156	0.227	0.270	0.278	0.275	0.241	0.314	0.344	0.361	0.343	0.323	-0.007	-0.003	0.029	0.173	0.266	0.134	0.049	0.159	0.280	0.283	0.292	0.284	0.229	0.306	0.326	0.337	0.341	0.326	?????	?????	0.020	-0.011	0.004	0.001	?????	?????	0.081	0.022	-0.008	-0.009	?????
326.817	-0.001	-0.005	0.016	0.175	0.254	0.199	0.045	0.155	0.227	0.270	0.279	0.274	0.240	0.314	0.343	0.360	0.342	0.323	-0.007	-0.003	0.030	0.174	0.265	0.134	0.049	0.159	0.278	0.282	0.291	0.284	0.229	0.305	0.326	0.336	0.340	0.325	?????	?????	0.021	-0.011	-0.002	-0.001	?????	?????	0.078	0.023	-0.008	-0.010	?????
327.467	-0.001	-0.005	0.016	0.174	0.254	0.198	0.045	0.155	0.227	0.269	0.278	0.274	0.240	0.315	0.344	0.361	0.342	0.323	-0.007	-0.004	0.030	0.172	0.266	0.132	0.050	0.158	0.279	0.281	0.291	0.284	0.228	0.305	0.327	0.337	0.341	0.325	?????	?????	0.019	-0.011	0.003	0.000	?????	?????	0.079	0.022	-0.008	-0.010	?????
328.117	-0.001	-0.005	0.016	0.174	0.253	0.197	0.045	0.154	0.226	0.269	0.278	0.273	0.240	0.313	0.345	0.360	0.342	0.323	-0.007	-0.003	0.029	0.172	0.264	0.133	0.049	0.158	0.279	0.281	0.291	0.283	0.228	0.304	0.326	0.337	0.340	0.325	?????	?????	0.020	-0.011	0.005	0.001	?????	?????	0.078	0.021	-0.008	-0.010	?????
328.767	-0.001	-0.005	0.016	0.173	0.253	0.197	0.045	0.154	0.226	0.268	0.277	0.273	0.239	0.314	0.343	0.358	0.342	0.323	-0.007	-0.004	0.029	0.172	0.264	0.132	0.049	0.158	0.279	0.281	0.290	0.283	0.228	0.304	0.325	0.337	0.340	0.325	?????	?????	0.019	-0.011	0.001	-0.001	?????	?????	0.078	0.022	-0.008	-0.010	?????
329.417	-0.001	-0.005	0.016	0.173	0.253	0.196	0.044	0.154	0.226	0.268	0.277	0.273	0.240	0.312	0.343	0.361	0.342	0.322	-0.007	-0.003	0.028	0.171	0.265	0.131	0.048	0.157	0.278	0.281	0.291	0.283	0.228	0.304	0.325	0.336	0.339	0.325	?????	?????	0.020	-0.011	0.003	-0.000	?????	?????	0.081	0.020	-0.008	-0.010	?????
330.067	-0.001	-0.005	0.016	0.173	0.252	0.195	0.044	0.153	0.225	0.268	0.277	0.272	0.239	0.313	0.345	0.360	0.342	0.322	-0.007	-0.004	0.030	0.171	0.264	0.130	0.047	0.157	0.279	0.280	0.290	0.282	0.227	0.303	0.325	0.337	0.339	0.324	?????	?????	0.023	-0.011	0.006	-0.000	?????	?????	0.083	0.022	-0.008	-0.010	?????
330.717	-0.001	-0.005	0.015	0.172	0.252	0.195	0.045	0.153	0.225	0.267	0.277	0.272	0.240	0.313	0.341	0.360	0.341	0.322	-0.007	-0.003	0.027	0.171	0.264	0.130	0.047	0.157	0.279	0.280	0.290	0.283	0.227	0.305	0.325	0.335	0.339	0.324	?????	?????	0.019	-0.011	0.002	-0.001	?????	?????	0.071	0.022	-0.008	-0.010	?????
331.367	-0.001	-0.005	0.015	0.171	0.251	0.194	0.043	0.153	0.224	0.267	0.276	0.272	0.238	0.313	0.342	0.359	0.341	0.321	-0.007	-0.003	0.027	0.170	0.264	0.129	0.048	0.156	0.278	0.280	0.289	0.282	0.227	0.303	0.324	0.336	0.339	0.323	?????	?????	0.020	-0.011	0.001	-0.002	?????	?????	0.071	0.020	-0.008	-0.010	?????
332.017	-0.001	-0.005	0.015	0.171	0.251	0.194	0.044	0.152	0.224	0.267	0.276	0.271	0.238	0.312	0.343	0.358	0.341	0.321	-0.007	-0.004	0.028	0.170	0.263	0.129	0.047	0.156	0.277	0.280	0.289	0.282	0.227	0.303	0.324	0.335	0.339	0.324	?????	?????	0.021	-0.011	0.002	-0.000	?????	?????	0.075	0.022	-0.008	-0.010	?????
332.667	-0.001	-0.005	0.015	0.171	0.250	0.193	0.043	0.152	0.224	0.267	0.276	0.271	0.239	0.312	0.343	0.357	0.341	0.321	-0.007	-0.003	0.027	0.169	0.264	0.128	0.046	0.156	0.278	0.279	0.289	0.281	0.226	0.302	0.324	0.335	0.338	0.324	?????	?????	0.022	-0.011	0.003	-0.001	?????	?????	0.081	0.023	-0.008	-0.010	?????
333.317	-0.001	-0.006	0.014	0.171	0.250	0.192	0.042	0.151	0.223	0.266	0.275	0.270	0.238	0.312	0.343	0.357	0.340	0.321	-0.007	-0.003	0.027	0.168	0.261	0.126	0.047	0.155	0.277	0.279	0.288	0.281	0.226	0.303	0.324	0.335	0.338	0.324	?????	?????	0.020	-0.011	0.002	-0.001	?????	?????	0.077	0.021	-0.008	-0.010	?????
333.967	-0.001	-0.005	0.014	0.170	0.250	0.192	0.042	0.151	0.223	0.266	0.275	0.270	0.238	0.311	0.341	0.357	0.340	0.320	-0.007	-0.003	0.027	0.168	0.262	0.127	0.046	0.155	0.277	0.279	0.288	0.280	0.226	0.302	0.324	0.335	0.338	0.323	?????	?????	0.023	-0.011	0.003	-0.001	?????	?????	0.079	0.022	-0.008	-0.010	?????
334.617	-0.001	-0.005	0.014	0.169	0.249	0.191	0.042	0.151	0.222	0.266	0.275	0.270	0.236	0.313	0.342	0.357	0.340	0.320	-0.007	-0.004	0.027	0.168	0.260	0.126	0.046	0.154	0.277	0.278	0.288	0.280	0.225	0.303	0.324	0.334	0.338	0.323	?????	?????	0.021	-0.011	0.003	-0.001	?????	?????	0.074	0.022	-0.008	-0.010	?????
335.267	-0.001	-0.005	0.014	0.169	0.249	0.191	0.043	0.150	0.222	0.265	0.275	0.269	0.236	0.312	0.341	0.357	0.339	0.321	-0.007	-0.003	0.026	0.168	0.261	0.125	0.046	0.154	0.275	0.278	0.286	0.280	0.226	0.303	0.323	0.334	0.337	0.322	?????	?????	0.022	-0.011	0.004	-0.001	?????	?????	0.081	0.021	-0.008	-0.010	?????
335.917	-0.001	-0.006	0.014	0.169	0.249	0.190	0.041	0.150	0.222	0.265	0.274	0.269	0.237	0.311	0.343	0.356	0.339	0.320	-0.007	-0.004	0.027	0.167	0.260	0.123	0.047	0.153	0.273	0.278	0.286	0.280	0.225	0.303	0.324	0.334	0.338	0.322	?????	?????	0.019	-0.011	0.003	-0.001	?????	?????	0.073	0.016	-0.008	-0.010	?????
336.567	-0.001	-0.006	0.013	0.168	0.248	0.189	0.042	0.150	0.222	0.265	0.274	0.269	0.236	0.311	0.340	0.357	0.339	0.319	-0.008	-0.003	0.026	0.167	0.260	0.123	0.045	0.153	0.275	0.278	0.287	0.279	0.225	0.302	0.322	0.334	0.337	0.322	?????	?????	0.021	-0.011	0.004	0.000	?????	?????	0.080	0.020	-0.008	-0.009	?????
337.217	-0.001	-0.005	0.013	0.168	0.248	0.188	0.041	0.149	0.220	0.264	0.273	0.269	0.237	0.311	0.340	0.355	0.339	0.320	-0.007	-0.003	0.025	0.167	0.262	0.123	0.044	0.153	0.272	0.277	0.286	0.279	0.225	0.303	0.323	0.333	0.337	0.322	?????	?????	0.022	-0.011	0.003	0.001	?????	?????	0.074	0.021	-0.008	-0.010	?????
337.867	-0.001	-0.006	0.013	0.167	0.247	0.187	0.041	0.149	0.221	0.264	0.273	0.269	0.237	0.310	0.341	0.355	0.338	0.319	-0.007	-0.004	0.027	0.166	0.259	0.122	0.045	0.153	0.275	0.277	0.286	0.279	0.224	0.301	0.322	0.333	0.339	0.322	?????	?????	0.018	-0.012	0.003	-0.001	?????	?????	0.074	0.022	-0.008	-0.010	?????
338.517	-0.001	-0.006	0.013	0.167	0.247	0.187	0.041	0.148	0.220	0.263	0.273	0.268	0.236	0.310	0.340	0.355	0.338	0.319	-0.007	-0.003	0.026	0.165	0.260	0.121	0.045	0.152	0.273	0.276	0.285	0.278	0.224	0.302	0.322	0.333	0.337	0.321	?????	?????	0.019	-0.011	0.003	-0.001	?????	?????	0.078	0.021	-0.008	-0.010	?????
339.167	-0.001	-0.006	0.013	0.167	0.247	0.187	0.041	0.148	0.220	0.263	0.273	0.267	0.235	0.310	0.342	0.356	0.338	0.319	-0.007	-0.004	0.026	0.164	0.258	0.120	0.046	0.152	0.273	0.276	0.285	0.278	0.224	0.302	0.323	0.333	0.337	0.322	?????	?????	0.021	-0.011	0.003	-0.001	?????	?????	0.072	0.019	-0.008	-0.010	?????
339.817	-0.001	-0.006	0.012	0.166	0.247	0.186	0.041	0.148	0.220	0.263	0.272	0.267	0.236	0.310	0.341	0.357	0.337	0.319	-0.007	-0.004	0.027	0.165	0.258	0.120	0.045	0.152	0.273	0.276	0.284	0.278	0.224	0.301	0.322	0.332	0.338	0.322	?????	?????	0.021	-0.012	0.005	0.000	?????	?????	0.080	0.019	-0.008	-0.009	?????
340.467	-0.001	-0.006	0.012	0.166	0.246	0.185	0.042	0.148	0.219	0.262	0.272	0.267	0.235	0.310	0.340	0.356	0.338	0.318	-0.007	-0.004	0.026	0.164	0.259	0.119	0.045	0.151	0.274	0.275	0.285	0.278	0.224	0.299	0.321	0.333	0.335	0.321	?????	?????	0.020	-0.011	0.002	-0.000	?????	?????	0.081	0.022	-0.008	-0.010	?????
341.117	-0.001	-0.006	0.012	0.165	0.246	0.185	0.040	0.147	0.219	0.262	0.272	0.267	0.234	0.309	0.341	0.355	0.337	0.318	-0.007	-0.004	0.024	0.164	0.259	0.119	0.045	0.151	0.273	0.275	0.285	0.278	0.223	0.300	0.321	0.332	0.336	0.321	?????	?????	0.019	-0.011	0.004	-0.001	?????	?????	0.077	0.021	-0.008	-0.010	?????
341.767	-0.001	-0.006	0.012	0.165	0.245	0.185	0.040	0.147	0.219	0.262	0.271	0.266	0.233	0.309	0.339	0.355	0.337	0.318	-0.007	-0.004	0.025	0.163	0.258	0.119	0.044	0.150	0.273	0.275	0.285	0.277	0.223	0.300	0.321	0.332	0.336	0.320	?????	?????	0.018	-0.011	0.004	-0.001	?????	?????	0.076	0.018	-0.008	-0.010	?????
342.417	-0.001	-0.006	0.012	0.165	0.245	0.184	0.040	0.146	0.218	0.261	0.271	0.266	0.234	0.309	0.339	0.356	0.337	0.318	-0.007	-0.004	0.025	0.163	0.256	0.120	0.045	0.150	0.273	0.275	0.285	0.277	0.223	0.300	0.321	0.332	0.335	0.320	?????	?????	0.021	-0.011	0.001	-0.000	?????	?????	0.080	0.018	-0.008	-0.010	?????
343.067	-0.001	-0.006	0.012	0.164	0.244	0.183	0.040	0.146	0.218	0.261	0.271	0.265	0.233	0.309	0.342	0.349	0.336	0.318	-0.007	-0.004	0.025	0.163	0.257	0.116	0.045	0.150	0.271	0.274	0.284	0.277	0.223	0.301	0.321	0.332	0.335	0.320	?????	?????	0.021	-0.011	0.004	-0.001	?????	?????	0.076	0.022	-0.008	-0.010	?????
343.717	-0.001	-0.006	0.011	0.164	0.244	0.182	0.040	0.146	0.217	0.261	0.270	0.265	0.232	0.308	0.338	0.352	0.336	0.318	-0.007	-0.004	0.026	0.162	0.254	0.117	0.043	0.149	0.272	0.274	0.283	0.276	0.222	0.300	0.320	0.332	0.334	0.319	?????	?????	0.021	-0.012	0.003	-0.000	?????	?????	0.075	0.023	-0.008	-0.010	?????
344.367	-0.001	-0.006	0.011	0.163	0.244	0.182	0.039	0.145	0.217	0.261	0.270	0.265	0.233	0.309	0.338	0.352	0.336	0.317	-0.007	-0.004	0.024	0.161	0.256	0.115	0.044	0.149	0.271	0.273	0.283	0.276	0.222	0.300	0.321	0.331	0.335	0.320	?????	?????	0.019	-0.011	-0.001	-0.002	?????	?????	0.071	0.020	-0.008	-0.010	?????
345.017	-0.001	-0.006	0.011	0.163	0.243	0.182	0.040	0.145	0.217	0.260	0.270	0.264	0.233	0.308	0.338	0.353	0.336	0.317	-0.007	-0.004	0.024	0.161	0.256	0.114	0.043	0.149	0.272	0.274	0.284	0.276	0.222	0.299	0.320	0.332	0.334	0.320	?????	?????	0.019	-0.011	0.002	-0.001	?????	?????	0.075	0.020	-0.008	-0.010	?????
345.667	-0.000	-0.006	0.011	0.162	0.243	0.181	0.039	0.144	0.217	0.260	0.269	0.264	0.233	0.308	0.339	0.352	0.336	0.317	-0.008	-0.004	0.024	0.161	0.256	0.113	0.044	0.149	0.270	0.273	0.283	0.275	0.222	0.299	0.321	0.331	0.334	0.321	?????	?????	0.020	-0.011	0.004	-0.000	?????	?????	0.070	0.023	-0.008	-0.010	?????
346.317	-0.001	-0.006	0.011	0.162	0.243	0.180	0.037	0.144	0.216	0.259	0.269	0.264	0.232	0.307	0.338	0.354	0.335	0.317	-0.007	-0.004	0.025	0.160	0.255	0.114	0.042	0.148	0.272	0.273	0.283	0.275	0.221	0.298	0.320	0.332	0.333	0.319	?????	?????	0.022	-0.011	0.003	-0.000	?????	?????	0.075	0.017	-0.008	-0.010	?????
346.967	-0.001	-0.006	0.011	0.162	0.242	0.179	0.037	0.144	0.216	0.259	0.268	0.263	0.233	0.307	0.337	0.353	0.335	0.316	-0.008	-0.003	0.023	0.160	0.255	0.113	0.042	0.148	0.271	0.272	0.282	0.275	0.222	0.297	0.319	0.331	0.334	0.320	?????	?????	0.018	-0.012	0.003	-0.001	?????	?????	0.073	0.023	-0.008	-0.010	?????
347.617	-0.001	-0.006	0.010	0.161	0.242	0.179	0.039	0.143	0.215	0.259	0.268	0.263	0.233	0.307	0.336	0.354	0.335	0.316	-0.007	-0.004	0.023	0.160	0.255	0.112	0.043	0.147	0.271	0.273	0.282	0.275	0.221	0.298	0.320	0.331	0.334	0.319	?????	?????	0.020	-0.011	0.003	-0.001	?????	?????	0.078	0.021	-0.008	-0.010	?????
348.267	-0.001	-0.006	0.010	0.161	0.242	0.178	0.039	0.143	0.215	0.258	0.268	0.263	0.230	0.308	0.336	0.352	0.334	0.316	-0.007	-0.004	0.025	0.159	0.252	0.112	0.043	0.147	0.269	0.272	0.281	0.274	0.221	0.300	0.319	0.330	0.334	0.319	?????	?????	0.020	-0.011	0.004	-0.000	?????	?????	0.073	0.021	-0.008	-0.010	?????
348.917	-0.000	-0.006	0.010	0.160	0.241	0.178	0.038	0.143	0.215	0.258	0.268	0.262	0.232	0.307	0.337	0.352	0.335	0.316	-0.007	-0.004	0.023	0.159	0.254	0.110	0.043	0.147	0.268	0.272	0.281	0.274	0.221	0.298	0.320	0.330	0.333	0.319	?????	?????	0.021	-0.011	0.004	-0.001	?????	?????	0.078	0.022	-0.007	-0.010	?????
349.567	-0.000	-0.006	0.010	0.160	0.241	0.177	0.039	0.142	0.214	0.258	0.268	0.262	0.231	0.307	0.337	0.353	0.334	0.316	-0.007	-0.004	0.023	0.159	0.253	0.109	0.044	0.146	0.269	0.271	0.280	0.273	0.220	0.298	0.320	0.330	0.334	0.318	?????	?????	0.021	-0.011	0.004	-0.002	?????	?????	0.078	0.021	-0.008	-0.010	?????
350.217	-0.001	-0.006	0.010	0.159	0.240	0.176	0.038	0.142	0.214	0.257	0.267	0.262	0.231	0.306	0.336	0.351	0.334	0.315	-0.008	-0.004	0.024	0.158	0.252	0.110	0.042	0.146	0.270	0.271	0.281	0.273	0.220	0.298	0.319	0.330	0.333	0.318	?????	?????	0.023	-0.011	0.002	0.001	?????	?????	0.078	0.019	-0.008	-0.009	?????
350.867	-0.001	-0.006	0.009	0.159	0.240	0.176	0.038	0.141	0.214	0.257	0.267	0.262	0.231	0.306	0.336	0.352	0.334	0.315	-0.007	-0.004	0.023	0.158	0.253	0.109	0.041	0.146	0.270	0.271	0.281	0.273	0.220	0.298	0.318	0.329	0.332	0.318	?????	?????	0.023	-0.011	0.003	-0.001	?????	?????	0.077	0.022	-0.008	-0.010	?????
351.517	-0.001	-0.006	0.010	0.159	0.240	0.175	0.037	0.141	0.213	0.257	0.267	0.261	0.231	0.306	0.336	0.351	0.334	0.315	-0.007	-0.004	0.024	0.158	0.253	0.107	0.042	0.145	0.266	0.270	0.279	0.272	0.220	0.298	0.318	0.329	0.333	0.318	?????	?????	0.021	-0.011	0.005	0.001	?????	?????	0.075	0.023	-0.008	-0.010	?????
352.167	-0.000	-0.006	0.009	0.158	0.239	0.175	0.038	0.141	0.213	0.256	0.266	0.260	0.231	0.306	0.336	0.351	0.334	0.315	-0.007	-0.004	0.022	0.156	0.252	0.107	0.042	0.145	0.268	0.271	0.279	0.272	0.219	0.299	0.318	0.329	0.332	0.318	?????	?????	0.021	-0.011	0.004	0.000	?????	?????	0.076	0.023	-0.008	-0.010	?????
352.817	-0.001	-0.006	0.009	0.158	0.239	0.174	0.037	0.141	0.213	0.256	0.266	0.260	0.230	0.305	0.335	0.352	0.333	0.315	-0.007	-0.005	0.022	0.157	0.253	0.107	0.042	0.145	0.269	0.270	0.280	0.272	0.219	0.298	0.318	0.329	0.333	0.317	?????	?????	0.019	-0.011	0.003	-0.002	?????	?????	0.074	0.021	-0.008	-0.010	?????
353.467	-0.001	-0.006	0.009	0.158	0.239	0.173	0.036	0.140	0.212	0.256	0.266	0.260	0.230	0.305	0.334	0.352	0.333	0.314	-0.008	-0.004	0.021	0.156	0.251	0.106	0.041	0.144	0.268	0.269	0.279	0.272	0.219	0.297	0.318	0.329	0.331	0.317	?????	?????	0.020	-0.011	0.004	-0.000	?????	?????	0.074	0.022	-0.008	-0.010	?????
354.117	-0.000	-0.006	0.009	0.157	0.238	0.173	0.036	0.140	0.212	0.255	0.265	0.259	0.229	0.305	0.335	0.351	0.333	0.314	-0.008	-0.004	0.022	0.156	0.251	0.106	0.041	0.144	0.269	0.270	0.280	0.272	0.219	0.296	0.317	0.329	0.331	0.317	?????	?????	0.018	-0.011	0.006	0.001	?????	?????	0.076	0.020	-0.008	-0.010	?????
354.767	-0.000	-0.007	0.009	0.156	0.238	0.172	0.037	0.139	0.210	0.255	0.265	0.259	0.228	0.305	0.335	0.350	0.332	0.314	-0.008	-0.005	0.022	0.155	0.250	0.105	0.040	0.144	0.266	0.269	0.278	0.272	0.218	0.297	0.317	0.328	0.332	0.317	?????	?????	0.019	-0.011	0.004	-0.001	?????	?????	0.076	0.019	-0.008	-0.010	?????
355.417	-0.001	-0.006	0.008	0.156	0.237	0.171	0.035	0.139	0.211	0.255	0.265	0.259	0.228	0.303	0.335	0.350	0.332	0.313	-0.008	-0.004	0.021	0.154	0.249	0.104	0.040	0.143	0.268	0.268	0.278	0.271	0.218	0.296	0.317	0.328	0.331	0.317	?????	?????	0.020	-0.011	0.004	0.000	?????	?????	0.075	0.019	-0.008	-0.010	?????
356.067	-0.000	-0.006	0.008	0.156	0.237	0.171	0.036	0.139	0.211	0.254	0.265	0.258	0.228	0.304	0.334	0.351	0.332	0.313	-0.007	-0.005	0.022	0.155	0.250	0.104	0.041	0.143	0.267	0.269	0.278	0.271	0.218	0.296	0.317	0.327	0.331	0.317	?????	?????	0.024	-0.011	0.002	-0.000	?????	?????	0.075	0.020	-0.008	-0.010	?????
356.717	-0.001	-0.007	0.008	0.156	0.237	0.170	0.036	0.139	0.210	0.254	0.265	0.258	0.228	0.305	0.333	0.350	0.332	0.313	-0.008	-0.005	0.022	0.154	0.249	0.103	0.040	0.143	0.267	0.268	0.278	0.270	0.218	0.296	0.317	0.328	0.331	0.316	?????	?????	0.020	-0.011	0.002	-0.001	?????	?????	0.068	0.021	-0.008	-0.010	?????
357.367	-0.000	-0.007	0.008	0.155	0.237	0.170	0.037	0.138	0.210	0.254	0.264	0.258	0.229	0.304	0.336	0.349	0.332	0.313	-0.008	-0.005	0.021	0.153	0.250	0.102	0.041	0.142	0.267	0.268	0.277	0.270	0.217	0.296	0.316	0.327	0.332	0.316	?????	?????	0.021	-0.011	0.005	-0.001	?????	?????	0.075	0.024	-0.008	-0.010	?????
358.017	-0.000	-0.007	0.008	0.155	0.236	0.169	0.036	0.138	0.210	0.254	0.263	0.257	0.228	0.304	0.333	0.349	0.331	0.313	-0.008	-0.004	0.022	0.153	0.248	0.102	0.040	0.142	0.266	0.268	0.277	0.270	0.218	0.296	0.316	0.327	0.330	0.316	?????	?????	0.019	-0.011	0.002	-0.001	?????	?????	0.066	0.020	-0.008	-0.010	?????
358.667	-0.000	-0.007	0.008	0.154	0.236	0.168	0.034	0.137	0.209	0.253	0.264	0.257	0.228	0.304	0.334	0.349	0.331	0.313	-0.007	-0.005	0.021	0.153	0.249	0.102	0.041	0.141	0.266	0.267	0.277	0.269	0.217	0.297	0.315	0.327	0.330	0.316	?????	?????	0.019	-0.011	0.004	-0.001	?????	?????	0.066	0.020	-0.008	-0.010	?????
359.317	-0.000	-0.006	0.008	0.154	0.235	0.168	0.036	0.137	0.209	0.253	0.263	0.257	0.227	0.304	0.331	0.349	0.331	0.312	-0.007	-0.005	0.021	0.152	0.247	0.100	0.039	0.141	0.265	0.267	0.276	0.269	0.217	0.296	0.316	0.327	0.331	0.315	?????	?????	0.021	-0.011	0.004	-0.001	?????	?????	0.075	0.022	-0.008	-0.010	?????
359.967	-0.000	-0.007	0.007	0.154	0.235	0.167	0.035	0.136	0.208	0.253	0.263	0.256	0.227	0.303	0.332	0.349	0.331	0.312	-0.007	-0.005	0.021	0.152	0.247	0.101	0.039	0.141	0.265	0.266	0.276	0.269	0.219	0.295	0.316	0.327	0.330	0.315	?????	?????	0.022	-0.011	0.003	-0.001	?????	?????	0.076	0.019	-0.008	-0.010	?????
360.617	0.000	-0.006	0.007	0.153	0.235	0.167	0.035	0.136	0.208	0.252	0.262	0.256	0.227	0.303	0.333	0.344	0.331	0.312	-0.007	-0.005	0.021	0.151	0.247	0.099	0.040	0.140	0.264	0.266	0.275	0.268	0.217	0.297	0.315	0.326	0.330	0.315	?????	?????	0.021	-0.011	0.003	-0.002	?????	?????	0.073	0.022	-0.008	-0.010	?????
361.267	-0.000	-0.006	0.007	0.153	0.234	0.166	0.034	0.136	0.208	0.252	0.262	0.256	0.227	0.302	0.330	0.349	0.330	0.311	-0.008	-0.004	0.021	0.152	0.248	0.099	0.039	0.140	0.266	0.266	0.276	0.268	0.216	0.294	0.315	0.326	0.329	0.315	?????	?????	0.018	-0.011	0.003	-0.002	?????	?????	0.074	0.022	-0.008	-0.010	?????
361.917	-0.000	-0.007	0.007	0.152	0.234	0.166	0.035	0.136	0.208	0.251	0.262	0.256	0.226	0.303	0.333	0.347	0.330	0.311	-0.007	-0.005	0.021	0.151	0.246	0.098	0.039	0.140	0.264	0.265	0.276	0.268	0.216	0.295	0.315	0.325	0.330	0.314	?????	?????	0.020	-0.011	0.003	-0.001	?????	?????	0.069	0.019	-0.008	-0.010	?????
362.567	-0.000	-0.007	0.007	0.152	0.234	0.165	0.034	0.135	0.207	0.251	0.262	0.255	0.226	0.303	0.333	0.346	0.330	0.311	-0.008	-0.005	0.020	0.150	0.245	0.098	0.038	0.139	0.263	0.265	0.274	0.268	0.216	0.295	0.315	0.325	0.329	0.315	?????	?????	0.019	-0.011	0.006	-0.002	?????	?????	0.074	0.022	-0.008	-0.010	?????
363.217	-0.000	-0.007	0.007	0.151	0.233	0.164	0.035	0.135	0.207	0.251	0.262	0.255	0.225	0.301	0.335	0.347	0.330	0.311	-0.008	-0.005	0.021	0.150	0.244	0.097	0.038	0.139	0.264	0.265	0.275	0.268	0.216	0.294	0.314	0.325	0.329	0.314	?????	?????	0.019	-0.011	0.002	-0.002	?????	?????	0.070	0.021	-0.008	-0.010	?????
363.867	-0.000	-0.007	0.006	0.151	0.233	0.164	0.034	0.134	0.207	0.251	0.261	0.254	0.226	0.302	0.331	0.348	0.330	0.310	-0.007	-0.005	0.020	0.150	0.245	0.096	0.038	0.139	0.263	0.265	0.274	0.267	0.215	0.295	0.315	0.325	0.329	0.314	?????	?????	0.019	-0.011	0.003	-0.003	?????	?????	0.067	0.021	-0.008	-0.010	?????
364.517	-0.000	-0.007	0.006	0.150	0.233	0.163	0.033	0.134	0.206	0.250	0.261	0.254	0.225	0.302	0.331	0.346	0.329	0.310	-0.008	-0.004	0.020	0.148	0.243	0.095	0.038	0.138	0.263	0.265	0.274	0.267	0.215	0.294	0.314	0.325	0.329	0.314	?????	?????	0.020	-0.011	0.003	-0.002	?????	?????	0.068	0.020	-0.008	-0.010	?????
365.167	0.000	-0.007	0.006	0.150	0.232	0.163	0.033	0.134	0.206	0.250	0.260	0.254	0.225	0.301	0.332	0.348	0.329	0.310	-0.008	-0.005	0.021	0.149	0.244	0.095	0.038	0.138	0.262	0.264	0.273	0.267	0.215	0.293	0.314	0.325	0.329	0.315	?????	?????	0.020	-0.011	0.002	0.001	?????	?????	0.072	0.021	-0.008	-0.010	?????
365.817	-0.000	-0.007	0.006	0.150	0.232	0.162	0.033	0.134	0.206	0.249	0.260	0.254	0.225	0.302	0.330	0.347	0.329	0.310	-0.008	-0.004	0.020	0.149	0.245	0.100	0.038	0.138	0.264	0.264	0.274	0.266	0.214	0.293	0.314	0.325	0.328	0.313	?????	?????	0.022	-0.011	0.005	0.001	?????	?????	0.072	0.018	-0.008	-0.010	?????
366.467	-0.000	-0.007	0.006	0.149	0.232	0.161	0.033	0.133	0.205	0.250	0.260	0.253	0.226	0.301	0.330	0.346	0.328	0.310	-0.007	-0.004	0.019	0.148	0.244	0.094	0.039	0.137	0.262	0.264	0.273	0.266	0.215	0.293	0.314	0.325	0.329	0.313	?????	?????	0.020	-0.011	0.002	-0.002	?????	?????	0.069	0.020	-0.008	-0.010	?????
367.117	0.000	-0.007	0.006	0.149	0.231	0.161	0.033	0.133	0.205	0.249	0.260	0.253	0.225	0.301	0.331	0.347	0.328	0.310	-0.008	-0.005	0.019	0.147	0.243	0.093	0.037	0.137	0.263	0.263	0.273	0.265	0.214	0.293	0.314	0.325	0.327	0.313	?????	?????	0.021	-0.011	0.003	0.000	?????	?????	0.071	0.021	-0.008	-0.010	?????
367.767	-0.000	-0.007	0.006	0.149	0.231	0.160	0.033	0.133	0.204	0.248	0.259	0.253	0.223	0.300	0.330	0.346	0.328	0.309	-0.007	-0.005	0.019	0.148	0.244	0.092	0.036	0.137	0.260	0.263	0.272	0.266	0.214	0.294	0.313	0.324	0.328	0.313	?????	?????	0.023	-0.011	0.002	-0.002	?????	?????	0.069	0.017	-0.008	-0.010	?????
368.417	-0.000	-0.007	0.006	0.148	0.230	0.160	0.032	0.132	0.204	0.248	0.259	0.252	0.223	0.300	0.330	0.346	0.328	0.310	-0.008	-0.004	0.019	0.147	0.244	0.091	0.037	0.136	0.260	0.263	0.272	0.266	0.213	0.293	0.313	0.323	0.327	0.313	?????	?????	0.023	-0.011	0.003	0.000	?????	?????	0.074	0.017	-0.008	-0.010	?????
369.067	-0.000	-0.007	0.006	0.148	0.230	0.159	0.032	0.132	0.204	0.248	0.259	0.252	0.223	0.299	0.330	0.346	0.328	0.309	-0.008	-0.005	0.020	0.147	0.242	0.091	0.036	0.136	0.259	0.262	0.272	0.265	0.213	0.293	0.313	0.324	0.328	0.313	?????	?????	0.018	-0.011	0.002	-0.002	?????	?????	0.070	0.019	-0.008	-0.010	?????
369.717	0.000	-0.007	0.005	0.147	0.230	0.158	0.033	0.132	0.203	0.248	0.258	0.251	0.223	0.301	0.330	0.344	0.328	0.309	-0.007	-0.005	0.020	0.146	0.242	0.091	0.037	0.136	0.262	0.262	0.272	0.265	0.213	0.293	0.312	0.323	0.326	0.312	?????	?????	0.021	-0.011	0.005	-0.001	?????	?????	0.072	0.018	-0.008	-0.010	?????
370.367	0.000	-0.007	0.005	0.147	0.229	0.157	0.033	0.131	0.203	0.247	0.258	0.251	0.222	0.300	0.330	0.345	0.327	0.309	-0.008	-0.004	0.020	0.145	0.240	0.090	0.036	0.135	0.261	0.262	0.272	0.264	0.213	0.293	0.312	0.323	0.326	0.312	?????	?????	0.022	-0.011	0.003	-0.001	?????	?????	0.071	0.022	-0.008	-0.010	?????
371.017	0.000	-0.007	0.005	0.146	0.229	0.157	0.031	0.131	0.203	0.247	0.257	0.251	0.223	0.299	0.330	0.344	0.327	0.309	-0.008	-0.005	0.020	0.146	0.241	0.090	0.037	0.135	0.261	0.262	0.272	0.264	0.213	0.292	0.312	0.323	0.327	0.312	?????	?????	0.021	-0.011	0.004	-0.000	?????	?????	0.073	0.020	-0.008	-0.010	?????
371.667	0.000	-0.007	0.005	0.146	0.229	0.157	0.032	0.131	0.202	0.247	0.257	0.251	0.223	0.299	0.329	0.345	0.327	0.308	-0.008	-0.005	0.019	0.146	0.240	0.090	0.037	0.135	0.260	0.261	0.271	0.264	0.212	0.291	0.312	0.323	0.326	0.313	?????	?????	0.020	-0.011	0.003	0.000	?????	?????	0.072	0.022	-0.008	-0.010	?????
372.317	0.000	-0.007	0.005	0.146	0.228	0.156	0.032	0.130	0.202	0.246	0.257	0.250	0.222	0.300	0.329	0.345	0.327	0.308	-0.008	-0.005	0.018	0.144	0.240	0.088	0.036	0.134	0.261	0.261	0.271	0.264	0.212	0.291	0.311	0.323	0.326	0.312	?????	?????	0.019	-0.012	0.004	-0.002	?????	?????	0.074	0.019	-0.008	-0.010	?????
372.967	0.000	-0.007	0.005	0.145	0.228	0.156	0.032	0.130	0.202	0.246	0.257	0.250	0.223	0.298	0.327	0.345	0.326	0.308	-0.007	-0.005	0.019	0.144	0.239	0.088	0.037	0.134	0.260	0.260	0.270	0.263	0.212	0.292	0.311	0.323	0.326	0.312	?????	?????	0.020	-0.011	0.005	0.000	?????	?????	0.074	0.022	-0.008	-0.010	?????
373.617	0.001	-0.007	0.004	0.145	0.227	0.155	0.032	0.129	0.201	0.246	0.256	0.249	0.222	0.297	0.331	0.343	0.327	0.308	-0.007	-0.005	0.018	0.144	0.239	0.087	0.037	0.134	0.260	0.260	0.270	0.263	0.212	0.291	0.311	0.322	0.325	0.311	?????	?????	0.021	-0.011	0.004	-0.001	?????	?????	0.075	0.018	-0.008	-0.010	?????
374.267	0.000	-0.007	0.005	0.145	0.227	0.154	0.031	0.129	0.201	0.246	0.256	0.249	0.222	0.298	0.326	0.345	0.326	0.308	-0.008	-0.005	0.018	0.144	0.240	0.087	0.035	0.133	0.260	0.260	0.270	0.262	0.211	0.291	0.311	0.322	0.325	0.311	?????	?????	0.023	-0.012	0.002	-0.001	?????	?????	0.068	0.019	-0.008	-0.010	?????
374.917	0.000	-0.007	0.004	0.144	0.227	0.153	0.031	0.129	0.201	0.245	0.256	0.249	0.221	0.298	0.327	0.344	0.326	0.307	-0.007	-0.005	0.017	0.143	0.237	0.086	0.035	0.133	0.258	0.260	0.269	0.262	0.212	0.291	0.311	0.321	0.324	0.311	?????	?????	0.021	-0.011	0.002	-0.002	?????	?????	0.072	0.021	-0.008	-0.010	?????
375.567	0.001	-0.007	0.004	0.144	0.227	0.153	0.030	0.129	0.200	0.245	0.255	0.248	0.221	0.298	0.329	0.343	0.326	0.307	-0.008	-0.005	0.017	0.143	0.238	0.085	0.035	0.133	0.259	0.259	0.269	0.262	0.211	0.290	0.311	0.322	0.324	0.310	?????	?????	0.020	-0.012	0.002	-0.000	?????	?????	0.075	0.018	-0.008	-0.010	?????
376.217	-0.000	-0.007	0.004	0.144	0.226	0.152	0.030	0.128	0.200	0.245	0.255	0.248	0.221	0.297	0.326	0.345	0.325	0.307	-0.008	-0.004	0.018	0.142	0.238	0.085	0.035	0.132	0.260	0.259	0.269	0.261	0.211	0.290	0.311	0.321	0.324	0.310	?????	?????	0.021	-0.011	0.006	0.000	?????	?????	0.073	0.022	-0.008	-0.010	?????
376.867	0.000	-0.007	0.004	0.143	0.226	0.152	0.031	0.128	0.200	0.244	0.255	0.248	0.220	0.297	0.328	0.343	0.325	0.307	-0.008	-0.005	0.017	0.142	0.237	0.085	0.035	0.132	0.259	0.259	0.269	0.261	0.211	0.290	0.310	0.321	0.325	0.310	?????	?????	0.019	-0.011	0.003	-0.001	?????	?????	0.074	0.020	-0.008	-0.010	?????
377.517	0.000	-0.007	0.004	0.143	0.225	0.152	0.031	0.128	0.199	0.244	0.254	0.247	0.220	0.296	0.328	0.343	0.325	0.307	-0.008	-0.005	0.016	0.141	0.238	0.084	0.036	0.131	0.258	0.258	0.268	0.261	0.213	0.290	0.310	0.320	0.325	0.310	?????	?????	0.020	-0.011	0.003	-0.001	?????	?????	0.071	0.023	-0.008	-0.010	?????
378.167	0.001	-0.007	0.004	0.142	0.225	0.150	0.030	0.127	0.199	0.243	0.254	0.247	0.220	0.296	0.328	0.339	0.324	0.306	-0.008	-0.005	0.017	0.141	0.237	0.083	0.034	0.131	0.259	0.258	0.269	0.260	0.210	0.290	0.310	0.321	0.323	0.310	?????	?????	0.020	-0.012	0.002	-0.002	?????	?????	0.074	0.021	-0.008	-0.010	?????
378.817	0.000	-0.007	0.004	0.142	0.225	0.150	0.030	0.127	0.199	0.243	0.254	0.246	0.220	0.297	0.327	0.342	0.324	0.306	-0.008	-0.004	0.018	0.141	0.237	0.083	0.035	0.131	0.259	0.258	0.268	0.260	0.210	0.290	0.310	0.321	0.323	0.309	?????	?????	0.020	-0.012	0.002	-0.001	?????	?????	0.077	0.017	-0.008	-0.010	?????
379.467	-0.000	-0.007	0.004	0.141	0.225	0.149	0.030	0.127	0.198	0.243	0.254	0.246	0.220	0.297	0.324	0.343	0.324	0.306	-0.008	-0.005	0.016	0.140	0.237	0.082	0.035	0.130	0.259	0.257	0.268	0.260	0.210	0.289	0.309	0.321	0.322	0.309	?????	?????	0.022	-0.011	0.003	-0.001	?????	?????	0.071	0.016	-0.008	-0.010	?????
380.117	0.000	-0.007	0.003	0.141	0.224	0.149	0.029	0.126	0.198	0.243	0.253	0.246	0.220	0.296	0.326	0.343	0.324	0.306	-0.008	-0.005	0.016	0.139	0.236	0.081	0.034	0.131	0.256	0.257	0.267	0.260	0.210	0.291	0.309	0.320	0.323	0.309	?????	?????	0.021	-0.011	0.004	-0.001	?????	?????	0.075	0.023	-0.008	-0.010	?????
380.767	0.001	-0.007	0.003	0.141	0.224	0.149	0.029	0.126	0.198	0.242	0.253	0.246	0.220	0.297	0.326	0.342	0.323	0.305	-0.008	-0.005	0.016	0.140	0.236	0.082	0.036	0.130	0.257	0.257	0.267	0.259	0.209	0.290	0.309	0.320	0.323	0.309	?????	?????	0.021	-0.011	0.002	-0.001	?????	?????	0.071	0.019	-0.008	-0.010	?????
381.417	0.000	-0.007	0.003	0.140	0.223	0.148	0.030	0.125	0.197	0.242	0.253	0.245	0.219	0.296	0.326	0.341	0.323	0.305	-0.008	-0.004	0.015	0.139	0.234	0.081	0.034	0.130	0.256	0.257	0.267	0.259	0.209	0.289	0.309	0.320	0.322	0.309	?????	?????	0.019	-0.012	0.002	-0.002	?????	?????	0.074	0.022	-0.008	-0.010	?????
382.067	0.001	-0.007	0.003	0.140	0.223	0.147	0.028	0.125	0.197	0.242	0.252	0.245	0.219	0.296	0.325	0.340	0.323	0.304	-0.007	-0.005	0.016	0.138	0.236	0.080	0.034	0.130	0.258	0.256	0.267	0.259	0.209	0.287	0.309	0.320	0.322	0.309	?????	?????	0.019	-0.011	0.002	-0.002	?????	?????	0.065	0.018	-0.008	-0.010	?????
382.717	0.000	-0.007	0.003	0.139	0.223	0.147	0.029	0.125	0.196	0.241	0.252	0.245	0.219	0.296	0.325	0.341	0.323	0.304	-0.008	-0.005	0.017	0.138	0.234	0.080	0.034	0.129	0.256	0.256	0.266	0.259	0.209	0.289	0.309	0.320	0.322	0.309	?????	?????	0.022	-0.011	0.003	-0.002	?????	?????	0.062	0.019	-0.008	-0.010	?????
383.367	0.000	-0.007	0.003	0.139	0.222	0.146	0.029	0.124	0.196	0.241	0.252	0.244	0.218	0.295	0.326	0.340	0.322	0.304	-0.008	-0.005	0.018	0.138	0.232	0.084	0.034	0.129	0.257	0.256	0.266	0.259	0.208	0.289	0.308	0.319	0.321	0.308	?????	?????	0.021	-0.011	0.003	-0.002	?????	?????	0.070	0.019	-0.008	-0.010	?????
384.017	0.000	-0.007	0.003	0.139	0.222	0.145	0.030	0.124	0.196	0.241	0.251	0.244	0.218	0.295	0.324	0.341	0.322	0.304	-0.008	-0.005	0.016	0.137	0.233	0.078	0.034	0.128	0.255	0.256	0.265	0.258	0.208	0.289	0.308	0.318	0.322	0.308	?????	?????	0.021	-0.011	0.003	-0.000	?????	?????	0.075	0.019	-0.008	-0.010	?????
384.667	0.001	-0.007	0.003	0.138	0.222	0.145	0.029	0.124	0.196	0.240	0.251	0.244	0.218	0.294	0.325	0.339	0.322	0.304	-0.007	-0.005	0.016	0.136	0.233	0.077	0.034	0.128	0.256	0.255	0.265	0.258	0.208	0.288	0.308	0.318	0.322	0.308	?????	?????	0.020	-0.011	0.005	-0.001	?????	?????	0.071	0.022	-0.008	-0.010	?????
385.317	0.001	-0.007	0.002	0.138	0.221	0.144	0.028	0.123	0.195	0.240	0.251	0.243	0.217	0.295	0.325	0.339	0.322	0.304	-0.007	-0.005	0.017	0.137	0.232	0.077	0.033	0.128	0.255	0.255	0.265	0.257	0.208	0.289	0.308	0.318	0.321	0.308	?????	?????	0.021	-0.011	0.003	-0.000	?????	?????	0.070	0.020	-0.008	-0.010	?????
385.967	0.001	-0.007	0.002	0.138	0.221	0.144	0.028	0.123	0.195	0.240	0.251	0.243	0.217	0.295	0.323	0.339	0.322	0.303	-0.008	-0.004	0.016	0.136	0.233	0.077	0.033	0.128	0.256	0.255	0.266	0.257	0.208	0.286	0.308	0.318	0.321	0.308	?????	?????	0.022	-0.012	0.002	-0.001	?????	?????	0.067	0.018	-0.008	-0.010	?????
386.617	0.000	-0.007	0.002	0.137	0.221	0.143	0.029	0.123	0.195	0.239	0.250	0.243	0.217	0.295	0.323	0.339	0.322	0.304	-0.007	-0.005	0.015	0.136	0.233	0.076	0.034	0.127	0.255	0.254	0.264	0.257	0.207	0.288	0.307	0.318	0.322	0.307	?????	?????	0.020	-0.011	0.002	-0.002	?????	?????	0.073	0.018	-0.008	-0.010	?????
387.267	0.001	-0.007	0.002	0.137	0.220	0.142	0.027	0.123	0.194	0.239	0.250	0.242	0.216	0.294	0.324	0.338	0.321	0.303	-0.008	-0.005	0.015	0.136	0.233	0.075	0.032	0.127	0.253	0.254	0.263	0.257	0.207	0.288	0.307	0.318	0.322	0.307	?????	?????	0.021	-0.011	0.003	-0.001	?????	?????	0.067	0.019	-0.008	-0.010	?????
387.917	0.000	-0.007	0.002	0.136	0.220	0.142	0.027	0.122	0.194	0.239	0.250	0.242	0.216	0.293	0.324	0.339	0.321	0.303	-0.008	-0.005	0.016	0.135	0.231	0.075	0.032	0.127	0.256	0.254	0.264	0.256	0.207	0.287	0.307	0.318	0.320	0.307	?????	?????	0.022	-0.011	0.005	0.001	?????	?????	0.073	0.019	-0.008	-0.010	?????
388.567	0.001	-0.007	0.002	0.136	0.220	0.141	0.028	0.122	0.194	0.238	0.250	0.241	0.217	0.294	0.322	0.339	0.321	0.303	-0.007	-0.005	0.017	0.135	0.231	0.074	0.033	0.126	0.253	0.253	0.263	0.256	0.207	0.288	0.307	0.317	0.321	0.306	?????	?????	0.019	-0.011	0.002	-0.002	?????	?????	0.068	0.019	-0.008	-0.010	?????
389.217	0.001	-0.008	0.002	0.136	0.219	0.141	0.029	0.122	0.193	0.238	0.249	0.242	0.215	0.292	0.323	0.339	0.321	0.302	-0.007	-0.005	0.015	0.134	0.230	0.074	0.032	0.126	0.254	0.253	0.263	0.256	0.207	0.287	0.307	0.317	0.321	0.307	?????	?????	0.019	-0.011	0.003	-0.001	?????	?????	0.066	0.017	-0.008	-0.010	?????
389.867	0.001	-0.007	0.002	0.135	0.219	0.140	0.028	0.122	0.193	0.238	0.249	0.241	0.216	0.293	0.322	0.339	0.320	0.302	-0.008	-0.005	0.014	0.135	0.231	0.073	0.032	0.126	0.255	0.253	0.264	0.255	0.206	0.286	0.306	0.317	0.319	0.306	?????	?????	0.021	-0.011	0.002	-0.001	?????	?????	0.066	0.019	-0.008	-0.010	?????
390.517	0.001	-0.007	0.002	0.135	0.218	0.140	0.028	0.121	0.193	0.237	0.249	0.241	0.215	0.292	0.323	0.339	0.320	0.302	-0.007	-0.005	0.016	0.134	0.229	0.073	0.033	0.125	0.252	0.253	0.262	0.255	0.206	0.287	0.306	0.317	0.321	0.305	?????	?????	0.021	-0.011	0.002	-0.000	?????	?????	0.071	0.021	-0.008	-0.010	?????
391.167	0.000	-0.007	0.002	0.135	0.218	0.139	0.027	0.121	0.192	0.237	0.248	0.240	0.217	0.293	0.320	0.338	0.320	0.302	-0.008	-0.005	0.015	0.133	0.230	0.072	0.033	0.125	0.254	0.253	0.263	0.255	0.206	0.285	0.305	0.316	0.320	0.305	?????	?????	0.021	-0.011	0.001	-0.001	?????	?????	0.065	0.020	-0.008	-0.010	?????
391.817	0.001	-0.007	0.002	0.134	0.218	0.139	0.027	0.120	0.192	0.237	0.248	0.240	0.215	0.292	0.322	0.338	0.320	0.301	-0.007	-0.005	0.018	0.133	0.228	0.071	0.033	0.125	0.252	0.252	0.262	0.255	0.205	0.288	0.306	0.316	0.320	0.304	?????	?????	0.020	-0.012	0.002	-0.001	?????	?????	0.071	0.018	-0.008	-0.010	?????
392.467	0.000	-0.008	0.001	0.134	0.218	0.138	0.027	0.120	0.192	0.237	0.248	0.240	0.216	0.292	0.322	0.338	0.319	0.301	-0.007	-0.005	0.015	0.132	0.228	0.072	0.032	0.124	0.253	0.252	0.262	0.254	0.205	0.286	0.306	0.317	0.319	0.305	?????	?????	0.021	-0.011	0.004	-0.000	?????	?????	0.063	0.017	-0.008	-0.011	?????
393.117	0.001	-0.008	0.001	0.134	0.217	0.138	0.026	0.120	0.191	0.236	0.248	0.240	0.214	0.292	0.322	0.338	0.319	0.301	-0.007	-0.005	0.015	0.132	0.228	0.070	0.033	0.124	0.252	0.252	0.261	0.254	0.205	0.287	0.306	0.316	0.319	0.304	?????	?????	0.021	-0.011	0.002	-0.001	?????	?????	0.066	0.020	-0.008	-0.010	?????
393.767	0.001	-0.007	0.001	0.133	0.217	0.138	0.026	0.119	0.191	0.236	0.247	0.239	0.214	0.291	0.324	0.337	0.319	0.301	-0.007	-0.005	0.016	0.133	0.228	0.071	0.031	0.124	0.254	0.251	0.262	0.254	0.205	0.286	0.305	0.316	0.318	0.304	?????	?????	0.022	-0.011	0.004	-0.000	?????	?????	0.067	0.019	-0.008	-0.010	?????
394.417	0.001	-0.008	0.001	0.133	0.216	0.137	0.026	0.119	0.191	0.236	0.247	0.239	0.215	0.292	0.320	0.337	0.319	0.301	-0.008	-0.005	0.013	0.132	0.227	0.070	0.032	0.123	0.252	0.251	0.261	0.254	0.205	0.285	0.305	0.316	0.319	0.304	?????	?????	0.018	-0.011	0.004	-0.001	?????	?????	0.072	0.019	-0.008	-0.010	?????
395.067	0.001	-0.008	0.001	0.133	0.216	0.136	0.026	0.119	0.190	0.234	0.247	0.238	0.213	0.292	0.322	0.336	0.319	0.301	-0.008	-0.005	0.014	0.131	0.227	0.069	0.032	0.123	0.251	0.251	0.261	0.253	0.204	0.285	0.305	0.316	0.319	0.304	?????	?????	0.020	-0.011	0.001	-0.002	?????	?????	0.072	0.020	-0.008	-0.010	?????
395.717	0.001	-0.008	0.001	0.132	0.216	0.135	0.026	0.119	0.189	0.235	0.246	0.238	0.213	0.290	0.322	0.336	0.319	0.300	-0.008	-0.005	0.015	0.131	0.227	0.069	0.031	0.123	0.252	0.250	0.261	0.253	0.204	0.285	0.305	0.316	0.318	0.304	?????	?????	0.021	-0.011	0.004	-0.001	?????	?????	0.065	0.019	-0.008	-0.010	?????
396.367	0.000	-0.008	0.001	0.132	0.215	0.134	0.027	0.118	0.189	0.235	0.246	0.238	0.214	0.290	0.321	0.336	0.318	0.300	-0.008	-0.005	0.013	0.131	0.227	0.069	0.031	0.123	0.252	0.250	0.261	0.253	0.204	0.285	0.305	0.316	0.317	0.303	?????	?????	0.019	-0.012	0.002	-0.002	?????	?????	0.065	0.018	-0.008	-0.010	?????
397.017	0.001	-0.008	0.001	0.131	0.215	0.134	0.027	0.118	0.189	0.234	0.246	0.237	0.212	0.290	0.321	0.337	0.319	0.300	-0.008	-0.005	0.015	0.130	0.226	0.069	0.032	0.122	0.252	0.249	0.261	0.252	0.204	0.284	0.304	0.316	0.318	0.303	?????	?????	0.020	-0.012	0.001	-0.002	?????	?????	0.069	0.017	-0.008	-0.010	?????
397.667	0.001	-0.008	0.001	0.131	0.214	0.133	0.026	0.118	0.189	0.234	0.246	0.237	0.213	0.290	0.320	0.336	0.318	0.300	-0.007	-0.005	0.014	0.130	0.224	0.067	0.032	0.122	0.250	0.250	0.259	0.252	0.204	0.285	0.304	0.315	0.318	0.303	?????	?????	0.021	-0.012	0.004	-0.001	?????	?????	0.071	0.020	-0.008	-0.010	?????
398.317	0.001	-0.008	0.001	0.131	0.214	0.133	0.026	0.117	0.189	0.234	0.245	0.237	0.212	0.290	0.319	0.337	0.318	0.299	-0.007	-0.005	0.020	0.130	0.226	0.067	0.031	0.122	0.250	0.249	0.259	0.251	0.203	0.284	0.304	0.315	0.317	0.302	?????	?????	0.021	-0.012	0.004	-0.001	?????	?????	0.071	0.020	-0.008	-0.010	?????
398.967	0.001	-0.008	0.000	0.130	0.214	0.132	0.025	0.117	0.188	0.234	0.245	0.236	0.212	0.290	0.320	0.335	0.318	0.300	-0.008	-0.005	0.015	0.130	0.226	0.066	0.029	0.121	0.251	0.249	0.260	0.251	0.203	0.284	0.304	0.315	0.317	0.302	?????	?????	0.021	-0.012	0.002	-0.000	?????	?????	0.071	0.019	-0.008	-0.009	?????
399.617	0.001	-0.008	0.000	0.130	0.214	0.131	0.025	0.117	0.188	0.233	0.245	0.236	0.212	0.290	0.319	0.335	0.317	0.300	-0.007	-0.005	0.013	0.129	0.224	0.066	0.030	0.121	0.249	0.249	0.258	0.251	0.203	0.284	0.304	0.314	0.317	0.302	?????	?????	0.020	-0.011	0.003	-0.001	?????	?????	0.072	0.021	-0.008	-0.010	?????
400.267	0.001	-0.008	0.000	0.130	0.213	0.131	0.023	0.117	0.188	0.233	0.244	0.236	0.212	0.290	0.319	0.335	0.317	0.299	-0.008	-0.005	0.014	0.128	0.226	0.064	0.031	0.120	0.248	0.248	0.258	0.252	0.203	0.284	0.303	0.314	0.316	0.302	?????	?????	0.018	-0.011	0.003	-0.001	?????	?????	0.065	0.018	-0.008	-0.010	?????
400.917	0.001	-0.008	0.000	0.129	0.213	0.130	0.026	0.116	0.187	0.233	0.244	0.236	0.211	0.289	0.320	0.335	0.317	0.299	-0.007	-0.004	0.014	0.128	0.223	0.065	0.030	0.120	0.250	0.248	0.258	0.251	0.203	0.284	0.303	0.314	0.317	0.302	?????	?????	0.018	-0.012	0.002	-0.001	?????	?????	0.067	0.019	-0.008	-0.010	?????
401.567	0.001	-0.008	0.000	0.129	0.213	0.130	0.026	0.116	0.187	0.232	0.244	0.235	0.211	0.290	0.319	0.334	0.316	0.298	-0.008	-0.005	0.014	0.128	0.224	0.065	0.030	0.120	0.249	0.248	0.258	0.250	0.202	0.283	0.302	0.313	0.317	0.302	?????	?????	0.022	-0.011	0.003	-0.000	?????	?????	0.063	0.021	-0.008	-0.011	?????
402.217	0.001	-0.008	-0.000	0.128	0.212	0.130	0.025	0.116	0.187	0.232	0.243	0.235	0.210	0.290	0.319	0.335	0.316	0.298	-0.007	-0.005	0.014	0.127	0.224	0.063	0.030	0.120	0.249	0.247	0.257	0.250	0.202	0.283	0.303	0.313	0.316	0.301	?????	?????	0.019	-0.011	0.005	-0.001	?????	?????	0.068	0.022	-0.008	-0.010	?????
402.867	0.001	-0.007	0.000	0.128	0.212	0.129	0.025	0.115	0.186	0.232	0.243	0.234	0.210	0.290	0.317	0.334	0.316	0.298	-0.008	-0.003	0.012	0.127	0.224	0.064	0.030	0.119	0.250	0.247	0.258	0.250	0.202	0.283	0.303	0.313	0.316	0.301	?????	?????	0.019	-0.011	0.003	-0.001	?????	?????	0.068	0.022	-0.008	-0.010	?????
403.517	0.001	-0.008	0.000	0.128	0.211	0.128	0.025	0.115	0.186	0.231	0.243	0.234	0.211	0.287	0.318	0.334	0.316	0.298	-0.007	-0.005	0.014	0.127	0.222	0.063	0.031	0.119	0.249	0.247	0.258	0.250	0.202	0.283	0.302	0.313	0.316	0.301	?????	?????	0.021	-0.011	0.004	-0.001	?????	?????	0.071	0.021	-0.008	-0.010	?????
404.167	0.001	-0.007	-0.000	0.127	0.211	0.128	0.025	0.115	0.186	0.231	0.243	0.234	0.210	0.288	0.318	0.334	0.315	0.298	-0.008	-0.005	0.013	0.126	0.224	0.063	0.030	0.119	0.248	0.246	0.257	0.249	0.201	0.282	0.302	0.313	0.316	0.301	?????	?????	0.023	-0.012	0.002	-0.002	?????	?????	0.067	0.017	-0.008	-0.010	?????
404.817	0.002	-0.008	-0.000	0.127	0.211	0.127	0.024	0.114	0.186	0.231	0.242	0.233	0.210	0.288	0.317	0.333	0.315	0.298	-0.007	-0.005	0.014	0.126	0.222	0.062	0.029	0.118	0.246	0.246	0.256	0.249	0.202	0.283	0.302	0.312	0.315	0.300	?????	?????	0.019	-0.011	0.002	-0.001	?????	?????	0.065	0.018	-0.008	-0.010	?????
405.467	0.001	-0.008	-0.000	0.126	0.211	0.127	0.024	0.114	0.185	0.230	0.242	0.233	0.210	0.289	0.318	0.333	0.315	0.297	-0.008	-0.005	0.014	0.126	0.223	0.062	0.029	0.118	0.250	0.246	0.257	0.249	0.201	0.282	0.302	0.313	0.315	0.300	?????	?????	0.017	-0.012	0.003	-0.002	?????	?????	0.073	0.018	-0.008	-0.010	?????
406.117	0.002	-0.008	-0.000	0.126	0.210	0.126	0.025	0.114	0.185	0.230	0.242	0.233	0.210	0.288	0.318	0.334	0.315	0.297	-0.007	-0.005	0.015	0.125	0.219	0.061	0.029	0.118	0.247	0.246	0.256	0.248	0.201	0.283	0.302	0.312	0.315	0.300	?????	?????	0.019	-0.012	0.006	0.000	?????	?????	0.067	0.018	-0.008	-0.010	?????
406.767	0.001	-0.008	-0.000	0.126	0.210	0.126	0.023	0.113	0.185	0.230	0.241	0.233	0.210	0.287	0.317	0.334	0.315	0.297	-0.007	-0.005	0.013	0.124	0.221	0.060	0.030	0.118	0.247	0.246	0.256	0.248	0.200	0.283	0.302	0.312	0.316	0.300	?????	?????	0.019	-0.011	0.003	-0.001	?????	?????	0.064	0.019	-0.008	-0.010	?????
407.417	0.001	-0.008	-0.001	0.125	0.210	0.125	0.025	0.113	0.184	0.230	0.241	0.232	0.208	0.287	0.317	0.332	0.315	0.297	-0.007	-0.005	0.013	0.124	0.220	0.060	0.030	0.117	0.248	0.245	0.255	0.248	0.200	0.283	0.301	0.312	0.315	0.300	?????	?????	0.021	-0.011	0.004	-0.001	?????	?????	0.071	0.019	-0.008	-0.010	?????
408.067	0.001	-0.008	-0.001	0.125	0.209	0.124	0.023	0.113	0.184	0.229	0.241	0.231	0.209	0.287	0.319	0.331	0.314	0.296	-0.008	-0.004	0.012	0.124	0.221	0.060	0.029	0.117	0.248	0.245	0.256	0.247	0.200	0.281	0.301	0.312	0.314	0.300	?????	?????	0.020	-0.012	0.001	-0.002	?????	?????	0.075	0.021	-0.008	-0.010	?????
408.717	0.001	-0.008	-0.001	0.125	0.209	0.123	0.024	0.113	0.183	0.229	0.240	0.232	0.208	0.287	0.319	0.332	0.314	0.296	-0.008	-0.005	0.013	0.124	0.220	0.058	0.030	0.117	0.246	0.244	0.254	0.247	0.200	0.283	0.301	0.311	0.314	0.299	?????	?????	0.021	-0.011	0.002	-0.002	?????	?????	0.059	0.018	-0.008	-0.010	?????
409.367	0.002	-0.008	-0.001	0.124	0.209	0.124	0.024	0.112	0.183	0.229	0.240	0.231	0.209	0.287	0.316	0.332	0.314	0.296	-0.008	-0.005	0.013	0.124	0.218	0.059	0.028	0.116	0.245	0.244	0.254	0.247	0.200	0.283	0.300	0.311	0.314	0.299	?????	?????	0.019	-0.011	0.002	-0.001	?????	?????	0.063	0.019	-0.008	-0.010	?????
410.017	0.001	-0.008	-0.001	0.124	0.209	0.123	0.024	0.112	0.183	0.228	0.240	0.231	0.208	0.286	0.316	0.332	0.314	0.296	-0.007	-0.005	0.014	0.123	0.218	0.059	0.030	0.116	0.246	0.244	0.255	0.247	0.199	0.281	0.300	0.311	0.314	0.299	?????	?????	0.020	-0.011	0.002	-0.002	?????	?????	0.072	0.016	-0.008	-0.010	?????
410.667	0.001	-0.008	-0.001	0.124	0.208	0.123	0.023	0.112	0.183	0.228	0.239	0.230	0.208	0.286	0.316	0.331	0.313	0.295	-0.007	-0.005	0.013	0.122	0.219	0.057	0.029	0.116	0.244	0.244	0.253	0.246	0.199	0.281	0.301	0.310	0.315	0.299	?????	?????	0.019	-0.011	0.003	-0.002	?????	?????	0.069	0.018	-0.008	-0.010	?????
411.317	0.002	-0.008	-0.001	0.123	0.208	0.122	0.024	0.111	0.182	0.228	0.239	0.230	0.207	0.286	0.315	0.331	0.313	0.296	-0.008	-0.005	0.013	0.122	0.216	0.058	0.028	0.116	0.246	0.243	0.254	0.246	0.199	0.280	0.300	0.310	0.313	0.299	?????	?????	0.021	-0.012	0.001	-0.002	?????	?????	0.067	0.020	-0.008	-0.010	?????
411.967	0.001	-0.008	-0.001	0.123	0.207	0.121	0.023	0.111	0.182	0.228	0.239	0.230	0.208	0.286	0.316	0.331	0.313	0.295	-0.007	-0.005	0.013	0.121	0.218	0.057	0.028	0.115	0.245	0.243	0.254	0.246	0.199	0.281	0.300	0.310	0.314	0.299	?????	?????	0.018	-0.011	0.004	-0.001	?????	?????	0.072	0.019	-0.008	-0.010	?????
412.617	0.002	-0.008	-0.001	0.123	0.207	0.121	0.023	0.111	0.182	0.227	0.239	0.230	0.208	0.286	0.314	0.331	0.313	0.295	-0.008	-0.005	0.012	0.121	0.218	0.056	0.028	0.115	0.244	0.243	0.253	0.246	0.199	0.281	0.299	0.310	0.313	0.299	?????	?????	0.018	-0.012	0.002	-0.002	?????	?????	0.071	0.019	-0.008	-0.010	?????
413.267	0.001	-0.008	-0.001	0.122	0.207	0.120	0.021	0.110	0.181	0.227	0.238	0.229	0.208	0.285	0.314	0.331	0.313	0.295	-0.008	-0.005	0.014	0.121	0.218	0.056	0.029	0.115	0.244	0.242	0.252	0.245	0.198	0.282	0.299	0.310	0.313	0.298	?????	?????	0.020	-0.011	0.004	-0.001	?????	?????	0.072	0.018	-0.008	-0.009	?????
413.917	0.001	-0.008	-0.001	0.122	0.206	0.120	0.023	0.110	0.181	0.226	0.238	0.229	0.207	0.286	0.313	0.331	0.312	0.295	-0.007	-0.005	0.013	0.121	0.217	0.056	0.029	0.114	0.244	0.242	0.253	0.245	0.198	0.281	0.300	0.310	0.313	0.298	?????	?????	0.020	-0.011	0.003	-0.000	?????	?????	0.071	0.021	-0.008	-0.010	?????
414.567	0.001	-0.008	-0.001	0.122	0.206	0.119	0.022	0.110	0.181	0.226	0.238	0.228	0.206	0.286	0.315	0.328	0.312	0.294	-0.008	-0.004	0.013	0.120	0.217	0.056	0.028	0.114	0.244	0.242	0.253	0.244	0.198	0.280	0.299	0.310	0.312	0.298	?????	?????	0.020	-0.011	0.004	-0.000	?????	?????	0.073	0.019	-0.008	-0.010	?????
415.217	0.001	-0.008	-0.001	0.121	0.205	0.119	0.024	0.109	0.181	0.225	0.238	0.229	0.206	0.284	0.315	0.331	0.312	0.294	-0.007	-0.005	0.013	0.120	0.215	0.055	0.027	0.114	0.245	0.242	0.253	0.245	0.197	0.279	0.299	0.310	0.311	0.298	?????	?????	0.019	-0.012	0.003	-0.002	?????	?????	0.058	0.019	-0.008	-0.010	?????
415.867	0.001	-0.008	-0.001	0.121	0.205	0.118	0.022	0.109	0.180	0.225	0.237	0.228	0.206	0.285	0.313	0.331	0.312	0.294	-0.007	-0.005	0.014	0.120	0.217	0.055	0.027	0.113	0.245	0.241	0.252	0.244	0.197	0.279	0.298	0.309	0.311	0.297	?????	?????	0.021	-0.011	0.004	0.001	?????	?????	0.074	0.019	-0.008	-0.009	?????
416.517	0.002	-0.008	-0.001	0.120	0.205	0.118	0.022	0.109	0.180	0.225	0.237	0.228	0.206	0.284	0.313	0.330	0.312	0.294	-0.007	-0.005	0.013	0.120	0.215	0.054	0.028	0.113	0.245	0.241	0.253	0.244	0.197	0.279	0.298	0.309	0.311	0.297	?????	?????	0.023	-0.011	0.002	-0.001	?????	?????	0.073	0.018	-0.008	-0.010	?????
417.167	0.002	-0.008	-0.002	0.120	0.205	0.117	0.023	0.109	0.179	0.225	0.237	0.227	0.205	0.284	0.315	0.329	0.311	0.294	-0.007	-0.005	0.011	0.119	0.214	0.053	0.026	0.113	0.243	0.241	0.253	0.243	0.197	0.280	0.298	0.308	0.311	0.297	?????	?????	0.020	-0.011	0.002	-0.001	?????	?????	0.067	0.017	-0.008	-0.010	?????
417.817	0.001	-0.008	-0.002	0.120	0.204	0.116	0.022	0.108	0.179	0.224	0.236	0.227	0.205	0.284	0.313	0.329	0.311	0.294	-0.008	-0.005	0.012	0.119	0.215	0.053	0.027	0.113	0.242	0.240	0.251	0.243	0.197	0.280	0.298	0.308	0.311	0.297	?????	?????	0.021	-0.011	0.003	-0.000	?????	?????	0.071	0.021	-0.008	-0.010	?????
418.467	0.001	-0.008	-0.002	0.119	0.204	0.116	0.022	0.108	0.179	0.224	0.236	0.227	0.205	0.284	0.314	0.329	0.311	0.293	-0.007	-0.005	0.011	0.118	0.215	0.053	0.027	0.112	0.244	0.241	0.251	0.243	0.197	0.278	0.298	0.308	0.310	0.296	?????	?????	0.019	-0.012	0.002	-0.002	?????	?????	0.070	0.019	-0.008	-0.010	?????
419.117	0.002	-0.008	-0.002	0.119	0.203	0.116	0.022	0.108	0.178	0.224	0.236	0.226	0.205	0.284	0.314	0.328	0.311	0.293	-0.008	-0.005	0.012	0.118	0.216	0.052	0.027	0.112	0.243	0.240	0.251	0.243	0.196	0.278	0.298	0.308	0.311	0.296	?????	?????	0.021	-0.011	0.002	-0.002	?????	?????	0.072	0.020	-0.008	-0.010	?????
419.767	0.001	-0.008	-0.002	0.119	0.203	0.115	0.021	0.108	0.178	0.224	0.235	0.226	0.205	0.284	0.312	0.329	0.311	0.293	-0.007	-0.005	0.010	0.118	0.215	0.052	0.028	0.112	0.243	0.240	0.250	0.243	0.196	0.280	0.298	0.308	0.311	0.296	?????	?????	0.019	-0.011	0.002	-0.001	?????	?????	0.067	0.019	-0.008	-0.010	?????
420.417	0.002	-0.008	-0.002	0.118	0.203	0.114	0.022	0.107	0.178	0.223	0.235	0.226	0.205	0.283	0.314	0.329	0.310	0.292	-0.008	-0.005	0.012	0.117	0.214	0.051	0.027	0.112	0.243	0.239	0.250	0.242	0.196	0.279	0.297	0.308	0.311	0.296	?????	?????	0.019	-0.011	0.002	-0.002	?????	?????	0.072	0.019	-0.008	-0.010	?????
421.067	0.002	-0.008	-0.002	0.118	0.202	0.114	0.022	0.107	0.177	0.223	0.235	0.225	0.204	0.283	0.312	0.328	0.310	0.292	-0.008	-0.005	0.012	0.118	0.214	0.051	0.026	0.111	0.239	0.239	0.249	0.242	0.196	0.278	0.297	0.307	0.310	0.296	?????	?????	0.021	-0.011	0.002	-0.001	?????	?????	0.063	0.019	-0.008	-0.010	?????
421.717	0.002	-0.008	-0.002	0.118	0.203	0.113	0.022	0.107	0.177	0.222	0.235	0.225	0.205	0.283	0.311	0.328	0.310	0.292	-0.008	-0.005	0.011	0.116	0.214	0.050	0.025	0.111	0.240	0.239	0.249	0.242	0.196	0.278	0.297	0.307	0.311	0.296	?????	?????	0.022	-0.012	0.003	-0.002	?????	?????	0.070	0.020	-0.008	-0.010	?????
422.367	0.001	-0.008	-0.002	0.117	0.202	0.113	0.022	0.106	0.177	0.222	0.235	0.225	0.204	0.282	0.312	0.328	0.309	0.292	-0.007	-0.005	0.011	0.116	0.214	0.051	0.026	0.110	0.242	0.238	0.249	0.241	0.195	0.278	0.297	0.307	0.310	0.295	?????	?????	0.021	-0.012	0.000	-0.001	?????	?????	0.073	0.021	-0.008	-0.010	?????
423.017	?????	-0.008	-0.002	0.117	0.202	0.112	0.021	0.106	0.176	0.221	0.234	0.225	0.204	0.283	0.311	0.327	0.309	0.292	-0.007	-0.005	0.012	0.116	0.213	0.050	0.027	0.110	0.239	0.238	0.249	0.241	0.195	0.279	0.297	0.306	0.310	0.295	?????	?????	0.019	-0.011	0.002	-0.001	?????	?????	0.062	0.019	-0.008	-0.010	?????
423.667	?????	-0.008	-0.002	0.116	0.201	0.112	0.021	0.106	0.176	0.221	0.234	0.224	0.203	0.282	0.312	0.327	0.309	0.292	-0.008	-0.005	0.011	0.116	0.213	0.050	0.026	0.110	0.240	0.238	0.248	0.241	0.195	0.277	0.297	0.306	0.309	0.295	?????	?????	0.020	-0.011	0.001	-0.002	?????	?????	0.062	0.019	-0.008	-0.010	?????
424.317	?????	-0.008	-0.002	0.116	0.201	0.112	0.021	0.106	0.176	0.221	0.234	0.224	0.203	0.283	0.312	0.327	0.309	0.292	-0.008	-0.005	0.012	0.116	0.212	0.050	0.026	0.110	0.242	0.237	0.249	0.240	0.195	0.276	0.296	0.307	0.308	0.295	?????	?????	0.022	-0.012	0.003	-0.000	?????	?????	0.066	0.019	-0.008	-0.010	?????
424.967	?????	-0.008	-0.003	0.116	0.201	0.111	0.022	0.105	0.176	0.221	0.233	0.224	0.203	0.282	0.311	0.328	0.309	0.291	-0.007	-0.005	0.012	0.115	0.212	0.049	0.027	0.109	0.240	0.237	0.248	0.240	0.194	0.277	0.296	0.307	0.308	0.294	?????	?????	0.022	-0.012	0.004	-0.000	?????	?????	0.070	0.019	-0.008	-0.010	?????
425.617	?????	-0.008	-0.002	0.116	0.200	0.111	0.021	0.105	0.175	0.221	0.233	0.223	0.203	0.282	0.312	0.327	0.309	0.291	-0.008	-0.005	0.010	0.115	0.211	0.048	0.026	0.109	0.240	0.237	0.247	0.240	0.195	0.277	0.295	0.306	0.310	0.295	?????	?????	0.020	-0.011	0.005	-0.002	?????	?????	0.070	0.018	-0.008	-0.010	?????
426.267	?????	-0.008	-0.003	0.115	0.200	0.110	0.019	0.105	0.175	0.220	0.233	0.223	0.202	0.281	0.313	0.327	0.308	0.290	-0.008	-0.005	0.012	0.114	0.211	0.049	0.025	0.109	0.241	0.237	0.248	0.240	0.194	0.277	0.295	0.306	0.308	0.294	?????	?????	0.018	-0.011	0.002	-0.003	?????	?????	0.064	0.017	-0.008	-0.010	?????
426.917	?????	-0.008	-0.003	0.115	0.200	0.109	0.021	0.104	0.175	0.220	0.232	0.223	0.202	0.281	0.312	0.326	0.308	0.291	-0.008	-0.004	0.011	0.114	0.211	0.047	0.026	0.109	0.238	0.237	0.247	0.240	0.194	0.276	0.295	0.305	0.309	0.294	?????	?????	0.016	-0.011	0.003	-0.004	?????	?????	0.065	0.019	-0.008	-0.010	?????
427.567	?????	-0.008	-0.003	0.115	0.199	0.109	0.020	0.104	0.174	0.220	0.232	0.222	0.202	0.281	0.310	0.325	0.308	0.290	-0.008	-0.004	0.011	0.114	0.209	0.047	0.026	0.108	0.238	0.236	0.247	0.239	0.194	0.277	0.295	0.305	0.308	0.294	?????	?????	0.019	-0.011	0.004	-0.002	?????	?????	0.069	0.020	-0.008	-0.010	?????
428.217	?????	-0.008	-0.002	0.114	0.199	0.108	0.021	0.104	0.174	0.219	0.232	0.222	0.202	0.280	0.311	0.326	0.307	0.290	-0.007	-0.005	0.011	0.113	0.210	0.047	0.026	0.108	0.239	0.236	0.247	0.239	0.194	0.277	0.295	0.305	0.308	0.294	?????	?????	0.020	-0.011	0.003	-0.001	?????	?????	0.061	0.018	-0.008	-0.010	?????
428.867	?????	-0.008	-0.003	0.114	0.199	0.108	0.021	0.103	0.174	0.219	0.232	0.222	0.202	0.281	0.311	0.325	0.307	0.290	-0.007	-0.005	0.011	0.113	0.210	0.047	0.025	0.108	0.240	0.236	0.247	0.239	0.193	0.277	0.295	0.305	0.308	0.294	?????	?????	0.021	-0.012	0.003	-0.001	?????	?????	0.072	0.021	-0.008	-0.010	?????
429.517	?????	-0.008	-0.003	0.113	0.198	0.107	0.020	0.103	0.173	0.219	0.231	0.221	0.202	0.280	0.309	0.326	0.308	0.290	-0.008	-0.005	0.012	0.114	0.209	0.046	0.027	0.107	0.238	0.236	0.246	0.238	0.193	0.277	0.294	0.305	0.307	0.293	?????	?????	0.020	-0.012	0.001	-0.002	?????	?????	0.068	0.021	-0.008	-0.010	?????
430.167	?????	-0.008	-0.003	0.113	0.198	0.106	0.020	0.103	0.173	0.219	0.231	0.221	0.201	0.280	0.309	0.326	0.307	0.289	-0.008	-0.005	0.011	0.113	0.209	0.046	0.025	0.107	0.238	0.235	0.246	0.238	0.193	0.276	0.294	0.305	0.307	0.294	?????	?????	0.022	-0.011	0.004	-0.001	?????	?????	0.074	0.022	-0.008	-0.010	?????
430.817	?????	-0.008	-0.003	0.113	0.198	0.106	0.020	0.103	0.173	0.218	0.231	0.221	0.200	0.279	0.307	0.325	0.307	0.289	-0.008	-0.005	0.013	0.112	0.210	0.045	0.025	0.107	0.238	0.235	0.246	0.238	0.193	0.276	0.294	0.304	0.308	0.293	?????	?????	0.023	-0.011	0.002	-0.001	?????	?????	0.069	0.019	-0.008	-0.010	?????
431.467	?????	-0.008	-0.003	0.112	0.197	0.106	0.020	0.102	0.172	0.218	0.230	0.220	0.201	0.280	0.309	0.326	0.306	0.289	-0.008	-0.005	0.011	0.112	0.207	0.045	0.025	0.107	0.237	0.234	0.245	0.237	0.193	0.275	0.294	0.304	0.308	0.293	?????	?????	0.021	-0.011	0.004	-0.001	?????	?????	0.068	0.019	-0.008	-0.010	?????
432.117	?????	-0.008	-0.003	0.112	0.197	0.105	0.019	0.102	0.172	0.218	0.230	0.220	0.200	0.280	0.309	0.324	0.306	0.289	-0.008	-0.005	0.011	0.111	0.208	0.045	0.024	0.107	0.238	0.235	0.245	0.237	0.192	0.275	0.294	0.304	0.307	0.293	?????	?????	0.020	-0.011	0.004	-0.001	?????	?????	0.069	0.019	-0.008	-0.010	?????
432.767	?????	-0.008	-0.003	0.112	0.197	0.105	0.019	0.102	0.172	0.217	0.229	0.219	0.200	0.280	0.308	0.324	0.306	0.288	-0.008	-0.005	0.012	0.111	0.208	0.045	0.024	0.106	0.239	0.234	0.245	0.237	0.192	0.275	0.294	0.304	0.306	0.293	?????	?????	0.022	-0.012	0.002	-0.002	?????	?????	0.067	0.018	-0.008	-0.010	?????
433.417	?????	-0.008	-0.003	0.111	0.196	0.104	0.019	0.102	0.171	0.217	0.230	0.219	0.200	0.279	0.310	0.324	0.306	0.288	-0.007	-0.005	0.010	0.111	0.207	0.044	0.024	0.106	0.235	0.234	0.244	0.237	0.192	0.274	0.294	0.303	0.308	0.292	?????	?????	0.020	-0.011	0.003	-0.002	?????	?????	0.066	0.020	-0.008	-0.010	?????
434.067	?????	-0.008	-0.003	0.111	0.196	0.104	0.020	0.101	0.171	0.217	0.229	0.219	0.199	0.279	0.309	0.322	0.306	0.288	-0.008	-0.004	0.012	0.111	0.206	0.044	0.024	0.106	0.238	0.234	0.245	0.236	0.191	0.275	0.293	0.304	0.305	0.292	?????	?????	0.023	-0.012	0.004	-0.000	?????	?????	0.068	0.022	-0.008	-0.011	?????
434.717	?????	-0.008	-0.003	0.111	0.196	0.103	0.019	0.101	0.171	0.216	0.229	0.219	0.199	0.278	0.310	0.324	0.305	0.288	-0.007	-0.005	0.011	0.110	0.206	0.044	0.025	0.105	0.237	0.233	0.245	0.236	0.191	0.274	0.293	0.303	0.306	0.294	?????	?????	0.019	-0.012	0.002	-0.002	?????	?????	0.062	0.019	-0.008	-0.010	?????
435.367	?????	-0.008	-0.003	0.111	0.195	0.103	0.019	0.101	0.171	0.216	0.228	0.219	0.199	0.279	0.308	0.324	0.305	0.288	-0.007	-0.005	0.011	0.109	0.205	0.043	0.025	0.105	0.236	0.233	0.244	0.235	0.191	0.275	0.293	0.302	0.307	0.292	?????	?????	0.020	-0.011	0.002	-0.001	?????	?????	0.069	0.022	-0.008	-0.010	?????
436.017	?????	-0.008	-0.004	0.110	0.195	0.102	0.019	0.100	0.170	0.216	0.229	0.218	0.199	0.278	0.307	0.324	0.305	0.288	-0.007	-0.005	0.009	0.109	0.208	0.043	0.027	0.105	0.236	0.233	0.243	0.236	0.191	0.274	0.292	0.303	0.306	0.292	?????	?????	0.019	-0.011	0.003	-0.002	?????	?????	0.062	0.019	-0.008	-0.010	?????
436.667	?????	-0.008	-0.003	0.110	0.195	0.102	0.019	0.100	0.170	0.215	0.228	0.218	0.199	0.278	0.308	0.323	0.305	0.287	-0.008	-0.005	0.009	0.109	0.206	0.042	0.024	0.105	0.236	0.232	0.243	0.235	0.191	0.274	0.293	0.303	0.306	0.292	?????	?????	0.020	-0.011	0.001	-0.001	?????	?????	0.068	0.020	-0.008	-0.010	?????
437.317	?????	-0.008	-0.004	0.109	0.194	0.101	0.019	0.100	0.170	0.215	0.228	0.217	0.198	0.279	0.307	0.324	0.305	0.288	-0.008	-0.005	0.011	0.109	0.205	0.043	0.025	0.104	0.235	0.232	0.243	0.235	0.191	0.274	0.293	0.302	0.306	0.291	?????	?????	0.021	-0.011	0.002	-0.001	?????	?????	0.068	0.022	-0.008	-0.010	?????
437.967	?????	-0.008	-0.003	0.109	0.194	0.101	0.019	0.100	0.169	0.215	0.228	0.217	0.199	0.278	0.307	0.323	0.305	0.287	-0.008	-0.005	0.011	0.109	0.205	0.042	0.025	0.104	0.234	0.232	0.242	0.235	0.190	0.274	0.292	0.302	0.305	0.291	?????	?????	0.021	-0.011	0.005	-0.001	?????	?????	0.067	0.020	-0.008	-0.010	?????
438.617	?????	-0.008	-0.003	0.109	0.194	0.100	0.019	0.099	0.169	0.215	0.228	0.217	0.198	0.278	0.307	0.324	0.304	0.287	-0.008	-0.004	0.009	0.108	0.206	0.041	0.024	0.104	0.237	0.232	0.243	0.234	0.190	0.272	0.292	0.303	0.305	0.291	?????	?????	0.020	-0.011	0.005	-0.000	?????	?????	0.070	0.018	-0.009	-0.009	?????
439.267	?????	-0.008	-0.004	0.108	0.193	0.100	0.019	0.099	0.169	0.215	0.227	0.217	0.198	0.277	0.306	0.323	0.304	0.287	-0.008	-0.004	0.010	0.107	0.204	0.041	0.023	0.103	0.237	0.232	0.243	0.234	0.190	0.274	0.292	0.303	0.305	0.291	?????	?????	0.020	-0.012	0.002	-0.002	?????	?????	0.063	0.019	-0.008	-0.010	?????
439.917	?????	-0.008	-0.004	0.108	0.193	0.099	0.020	0.099	0.168	0.214	0.227	0.216	0.198	0.278	0.305	0.322	0.304	0.287	-0.008	-0.004	0.011	0.108	0.204	0.041	0.025	0.103	0.236	0.231	0.242	0.234	0.190	0.272	0.291	0.302	0.304	0.291	?????	?????	0.019	-0.011	0.003	-0.002	?????	?????	0.069	0.021	-0.008	-0.010	?????
440.567	?????	-0.008	-0.004	0.108	0.193	0.099	0.018	0.098	0.168	0.214	0.227	0.216	0.198	0.277	0.306	0.321	0.304	0.286	-0.008	-0.005	0.010	0.107	0.204	0.041	0.023	0.103	0.236	0.231	0.242	0.233	0.190	0.272	0.291	0.302	0.303	0.290	?????	?????	0.019	-0.011	0.004	-0.002	?????	?????	0.064	0.021	-0.008	-0.010	?????
441.217	?????	-0.008	-0.004	0.107	0.193	0.098	0.017	0.098	0.168	0.213	0.226	0.215	0.198	0.277	0.306	0.321	0.304	0.286	-0.007	-0.005	0.009	0.107	0.204	0.040	0.023	0.103	0.235	0.230	0.242	0.233	0.189	0.273	0.291	0.301	0.304	0.290	?????	?????	0.019	-0.011	0.004	-0.002	?????	?????	0.063	0.022	-0.008	-0.010	?????
441.867	?????	-0.008	-0.004	0.107	0.192	0.097	0.019	0.098	0.167	0.213	0.226	0.215	0.197	0.277	0.307	0.322	0.303	0.286	-0.007	-0.005	0.011	0.106	0.202	0.039	0.023	0.102	0.234	0.230	0.241	0.233	0.189	0.273	0.291	0.301	0.305	0.290	?????	?????	0.022	-0.011	0.001	0.000	?????	?????	0.070	0.020	-0.008	-0.010	?????
442.517	?????	-0.008	-0.004	0.107	0.192	0.097	0.017	0.098	0.167	0.213	0.226	0.215	0.197	0.276	0.306	0.320	0.303	0.286	-0.008	-0.005	0.008	0.106	0.204	0.039	0.025	0.102	0.235	0.230	0.241	0.233	0.189	0.271	0.290	0.301	0.303	0.290	?????	?????	0.022	-0.012	0.002	-0.001	?????	?????	0.059	0.020	-0.008	-0.010	?????
443.167	?????	-0.008	-0.004	0.106	0.191	0.096	0.018	0.097	0.167	0.213	0.225	0.215	0.196	0.276	0.306	0.321	0.303	0.285	-0.008	-0.005	0.009	0.105	0.202	0.038	0.023	0.102	0.232	0.230	0.240	0.232	0.189	0.273	0.291	0.301	0.304	0.290	?????	?????	0.020	-0.012	0.001	-0.002	?????	?????	0.065	0.020	-0.008	-0.010	?????
443.817	?????	-0.008	-0.004	0.106	0.191	0.096	0.018	0.097	0.166	0.212	0.225	0.214	0.196	0.276	0.305	0.321	0.303	0.285	-0.008	-0.005	0.011	0.106	0.201	0.040	0.023	0.103	0.234	0.230	0.240	0.232	0.189	0.272	0.290	0.300	0.304	0.289	?????	?????	0.020	-0.011	0.002	-0.001	?????	?????	0.069	0.021	-0.008	-0.010	?????
444.467	?????	-0.008	-0.004	0.106	0.191	0.096	0.017	0.097	0.166	0.212	0.225	0.214	0.196	0.276	0.307	0.320	0.302	0.285	-0.008	-0.005	0.009	0.105	0.202	0.039	0.023	0.101	0.235	0.229	0.241	0.232	0.189	0.271	0.290	0.301	0.302	0.289	?????	?????	0.021	-0.012	0.004	-0.001	?????	?????	0.070	0.020	-0.008	-0.010	?????
445.117	?????	-0.008	-0.004	0.105	0.191	0.096	0.017	0.097	0.166	0.212	0.225	0.214	0.195	0.275	0.304	0.322	0.303	0.285	-0.008	-0.005	0.009	0.105	0.202	0.038	0.023	0.101	0.234	0.229	0.240	0.231	0.188	0.271	0.290	0.300	0.302	0.289	?????	?????	0.024	-0.011	0.004	-0.000	?????	?????	0.072	0.018	-0.008	-0.009	?????
445.767	?????	-0.008	-0.004	0.105	0.190	0.095	0.018	0.096	0.166	0.211	0.224	0.213	0.196	0.275	0.304	0.321	0.302	0.285	-0.007	-0.005	0.010	0.104	0.200	0.037	0.022	0.101	0.232	0.229	0.240	0.232	0.188	0.273	0.290	0.300	0.303	0.289	?????	?????	0.020	-0.012	0.003	-0.001	?????	?????	0.065	0.020	-0.008	-0.010	?????
446.417	?????	-0.008	-0.004	0.105	0.190	0.094	0.017	0.096	0.165	0.211	0.225	0.213	0.195	0.275	0.305	0.320	0.302	0.285	-0.007	-0.005	0.011	0.104	0.200	0.037	0.023	0.101	0.232	0.228	0.238	0.231	0.188	0.272	0.290	0.300	0.304	0.289	?????	?????	0.017	-0.012	0.002	-0.003	?????	?????	0.061	0.018	-0.008	-0.010	?????
447.067	?????	-0.008	-0.004	0.104	0.190	0.094	0.018	0.096	0.165	0.211	0.224	0.213	0.195	0.275	0.305	0.318	0.301	0.285	-0.008	-0.004	0.009	0.104	0.201	0.037	0.021	0.100	0.230	0.228	0.238	0.231	0.188	0.272	0.289	0.299	0.301	0.289	?????	?????	0.019	-0.012	0.005	-0.002	?????	?????	0.065	0.019	-0.008	-0.010	?????
447.717	?????	-0.008	-0.004	0.104	0.189	0.093	0.017	0.096	0.165	0.210	0.224	0.212	0.195	0.274	0.304	0.321	0.302	0.284	-0.007	-0.005	0.008	0.104	0.200	0.037	0.023	0.100	0.232	0.228	0.238	0.231	0.187	0.270	0.289	0.299	0.302	0.289	?????	?????	0.020	-0.012	0.002	-0.002	?????	?????	0.068	0.022	-0.008	-0.010	?????
448.367	?????	-0.008	-0.004	0.104	0.189	0.093	0.017	0.095	0.164	0.210	0.223	0.212	0.195	0.275	0.303	0.319	0.301	0.284	-0.008	-0.004	0.009	0.103	0.200	0.037	0.023	0.100	0.233	0.228	0.239	0.230	0.187	0.270	0.289	0.299	0.302	0.288	?????	?????	0.017	-0.011	0.003	-0.001	?????	?????	0.072	0.020	-0.009	-0.010	?????
449.017	?????	-0.008	-0.004	0.104	0.189	0.092	0.017	0.095	0.164	0.210	0.223	0.212	0.196	0.274	0.303	0.319	0.301	0.284	-0.007	-0.005	0.009	0.102	0.199	0.035	0.024	0.100	0.231	0.227	0.238	0.230	0.187	0.271	0.289	0.299	0.302	0.288	?????	?????	0.020	-0.012	0.003	-0.002	?????	?????	0.069	0.024	-0.008	-0.011	?????
449.667	?????	-0.008	-0.004	0.103	0.188	0.091	0.016	0.095	0.164	0.210	0.223	0.212	0.195	0.275	0.304	0.319	0.301	0.283	-0.008	-0.005	0.008	0.102	0.200	0.035	0.025	0.099	0.231	0.226	0.237	0.230	0.187	0.271	0.289	0.299	0.302	0.288	?????	?????	0.020	-0.011	0.005	0.000	?????	?????	0.068	0.023	-0.008	-0.010	?????
450.317	?????	-0.008	-0.004	0.103	0.188	0.091	0.017	0.094	0.163	0.209	0.223	0.211	0.194	0.274	0.303	0.319	0.301	0.283	-0.008	-0.005	0.009	0.102	0.198	0.036	0.023	0.099	0.230	0.227	0.237	0.229	0.187	0.270	0.289	0.298	0.301	0.288	?????	?????	0.019	-0.011	0.000	-0.002	?????	?????	0.060	0.020	-0.008	-0.010	?????
450.967	?????	-0.008	-0.005	0.102	0.188	0.091	0.017	0.094	0.163	0.209	0.222	0.211	0.194	0.273	0.305	0.319	0.300	0.283	-0.008	-0.005	0.008	0.101	0.198	0.035	0.022	0.099	0.231	0.226	0.237	0.229	0.186	0.270	0.289	0.298	0.301	0.287	?????	?????	0.019	-0.011	0.004	-0.001	?????	?????	0.068	0.017	-0.008	-0.010	?????
451.617	?????	-0.008	-0.005	0.102	0.187	0.090	0.017	0.094	0.163	0.209	0.222	0.211	0.194	0.272	0.303	0.318	0.300	0.283	-0.008	-0.005	0.011	0.102	0.196	0.035	0.022	0.098	0.231	0.226	0.237	0.229	0.186	0.270	0.288	0.298	0.302	0.288	?????	?????	0.022	-0.011	0.004	-0.002	?????	?????	0.066	0.022	-0.008	-0.010	?????
452.267	?????	-0.008	-0.004	0.102	0.187	0.090	0.017	0.094	0.163	0.208	0.221	0.210	0.193	0.273	0.302	0.318	0.299	0.283	-0.008	-0.005	0.009	0.101	0.198	0.034	0.023	0.098	0.232	0.226	0.237	0.228	0.186	0.271	0.288	0.298	0.300	0.288	?????	?????	0.022	-0.012	0.002	-0.001	?????	?????	0.062	0.020	-0.009	-0.010	?????
452.917	?????	-0.008	-0.005	0.101	0.187	0.089	0.016	0.093	0.162	0.208	0.221	0.210	0.194	0.273	0.302	0.318	0.300	0.283	-0.007	-0.005	0.010	0.101	0.196	0.033	0.021	0.098	0.229	0.225	0.236	0.228	0.186	0.270	0.288	0.298	0.301	0.287	?????	?????	0.019	-0.012	0.004	-0.001	?????	?????	0.068	0.021	-0.008	-0.010	?????
453.567	?????	-0.008	-0.004	0.101	0.187	0.089	0.016	0.093	0.162	0.207	0.221	0.210	0.193	0.272	0.302	0.317	0.299	0.282	-0.007	-0.005	0.008	0.100	0.197	0.033	0.023	0.097	0.229	0.225	0.236	0.228	0.185	0.268	0.287	0.297	0.301	0.287	?????	?????	0.020	-0.012	0.002	-0.001	?????	?????	0.065	0.022	-0.008	-0.010	?????
454.217	?????	-0.008	-0.004	0.101	0.186	0.089	0.016	0.093	0.162	0.207	0.221	0.209	0.192	0.273	0.301	0.317	0.299	0.282	-0.008	-0.005	0.011	0.100	0.198	0.033	0.023	0.097	0.229	0.225	0.236	0.228	0.185	0.270	0.288	0.297	0.300	0.286	?????	?????	0.022	-0.011	0.004	-0.002	?????	?????	0.067	0.020	-0.008	-0.010	?????
454.867	?????	-0.008	-0.005	0.100	0.186	0.088	0.016	0.093	0.161	0.207	0.221	0.209	0.192	0.272	0.302	0.318	0.299	0.282	-0.007	-0.004	0.013	0.100	0.198	0.033	0.021	0.097	0.228	0.224	0.235	0.228	0.185	0.270	0.287	0.297	0.300	0.286	?????	?????	0.020	-0.011	0.004	-0.002	?????	?????	0.067	0.017	-0.008	-0.010	?????
455.517	?????	-0.008	-0.005	0.100	0.186	0.087	0.017	0.092	0.161	0.207	0.220	0.209	0.192	0.273	0.300	0.317	0.299	0.282	-0.008	-0.005	0.012	0.100	0.196	0.033	0.022	0.097	0.229	0.224	0.235	0.227	0.185	0.269	0.287	0.297	0.300	0.286	?????	?????	0.022	-0.011	0.003	-0.002	?????	?????	0.069	0.018	-0.008	-0.010	?????
456.167	?????	-0.008	-0.005	0.100	0.185	0.087	0.016	0.092	0.161	0.206	0.220	0.208	0.191	0.272	0.302	0.317	0.298	0.281	-0.008	-0.005	0.012	0.099	0.195	0.032	0.021	0.097	0.228	0.224	0.235	0.227	0.185	0.270	0.287	0.296	0.300	0.286	?????	?????	0.020	-0.012	0.005	-0.001	?????	?????	0.066	0.020	-0.008	-0.010	?????
456.817	?????	-0.008	-0.005	0.100	0.185	0.087	0.016	0.092	0.161	0.206	0.220	0.208	0.191	0.272	0.300	0.317	0.299	0.282	-0.008	-0.005	0.012	0.099	0.195	0.034	0.021	0.096	0.230	0.224	0.235	0.227	0.185	0.268	0.287	0.297	0.299	0.286	?????	?????	0.020	-0.011	0.001	-0.001	?????	?????	0.062	0.022	-0.008	-0.010	?????
457.467	?????	-0.008	-0.005	0.099	0.185	0.086	0.017	0.092	0.160	0.206	0.220	0.208	0.192	0.271	0.302	0.317	0.298	0.281	-0.008	-0.005	0.012	0.098	0.194	0.032	0.020	0.096	0.230	0.224	0.235	0.226	0.184	0.268	0.286	0.296	0.300	0.286	?????	?????	0.020	-0.012	0.003	-0.001	?????	?????	0.070	0.008	-0.008	-0.010	?????
458.117	?????	-0.008	-0.005	0.099	0.184	0.086	0.016	0.091	0.160	0.206	0.219	0.208	0.191	0.271	0.301	0.317	0.298	0.281	-0.007	-0.005	0.012	0.098	0.196	0.032	0.022	0.096	0.228	0.223	0.234	0.226	0.184	0.268	0.286	0.296	0.300	0.286	?????	?????	0.020	-0.012	0.003	-0.001	?????	?????	0.071	0.020	-0.009	-0.010	?????
458.767	?????	-0.008	-0.005	0.099	0.184	0.085	0.016	0.091	0.160	0.205	0.219	0.207	0.191	0.271	0.301	0.316	0.298	0.280	-0.008	-0.005	0.011	0.099	0.196	0.032	0.020	0.096	0.230	0.223	0.235	0.225	0.184	0.266	0.286	0.297	0.298	0.285	?????	?????	0.021	-0.011	0.003	-0.002	?????	?????	0.061	0.016	-0.008	-0.010	?????
459.417	?????	-0.008	-0.005	0.098	0.184	0.084	0.016	0.091	0.159	0.205	0.219	0.207	0.191	0.271	0.301	0.316	0.297	0.281	-0.008	-0.004	0.012	0.098	0.196	0.031	0.020	0.095	0.229	0.223	0.234	0.225	0.183	0.267	0.286	0.296	0.298	0.285	?????	?????	0.018	-0.011	0.002	-0.003	?????	?????	0.070	0.018	-0.008	-0.010	?????
460.067	?????	-0.008	-0.005	0.098	0.183	0.084	0.016	0.090	0.159	0.205	0.218	0.206	0.190	0.271	0.299	0.314	0.297	0.280	-0.007	-0.005	0.011	0.097	0.194	0.031	0.020	0.095	0.228	0.222	0.234	0.225	0.183	0.268	0.286	0.295	0.299	0.285	?????	?????	0.019	-0.011	0.002	-0.002	?????	?????	0.060	0.018	-0.008	-0.010	?????
460.717	?????	-0.008	-0.005	0.098	0.183	0.084	0.015	0.090	0.159	0.204	0.218	0.206	0.190	0.270	0.300	0.316	0.298	0.280	-0.007	-0.005	0.012	0.097	0.195	0.031	0.022	0.095	0.228	0.222	0.233	0.225	0.184	0.268	0.286	0.296	0.298	0.285	?????	?????	0.020	-0.011	0.005	-0.001	?????	?????	0.069	0.023	-0.008	-0.010	?????
461.367	?????	-0.008	-0.005	0.097	0.183	0.084	0.015	0.090	0.158	0.204	0.218	0.206	0.190	0.271	0.299	0.316	0.297	0.280	-0.007	-0.005	0.012	0.097	0.193	0.030	0.020	0.095	0.225	0.222	0.233	0.225	0.183	0.268	0.285	0.295	0.298	0.284	?????	?????	0.020	-0.011	0.004	-0.001	?????	?????	0.072	0.022	-0.008	-0.010	?????
462.017	?????	-0.008	-0.005	0.097	0.182	0.083	0.016	0.090	0.158	0.204	0.218	0.206	0.190	0.269	0.300	0.316	0.297	0.280	-0.008	-0.005	0.013	0.097	0.193	0.030	0.020	0.094	0.228	0.222	0.233	0.225	0.183	0.267	0.285	0.295	0.298	0.284	?????	?????	0.018	-0.012	0.001	-0.002	?????	?????	0.068	0.017	-0.008	-0.010	?????
462.667	?????	-0.008	-0.005	0.097	0.182	0.082	0.015	0.089	0.158	0.204	0.217	0.206	0.190	0.270	0.298	0.317	0.297	0.280	-0.008	-0.005	0.011	0.096	0.193	0.029	0.021	0.094	0.227	0.221	0.232	0.224	0.183	0.267	0.285	0.295	0.298	0.284	?????	?????	0.019	-0.011	0.004	-0.002	?????	?????	0.067	0.019	-0.008	-0.010	?????
463.317	?????	-0.008	-0.005	0.097	0.182	0.082	0.015	0.089	0.158	0.204	0.217	0.205	0.188	0.270	0.298	0.314	0.296	0.279	-0.008	-0.005	0.011	0.096	0.193	0.030	0.020	0.094	0.227	0.221	0.232	0.224	0.183	0.268	0.284	0.295	0.297	0.284	?????	?????	0.020	-0.011	0.003	-0.003	?????	?????	0.064	0.020	-0.008	-0.010	?????
463.967	?????	-0.008	-0.005	0.096	0.181	0.082	0.015	0.089	0.157	0.203	0.217	0.205	0.189	0.269	0.300	0.315	0.296	0.279	-0.008	-0.005	0.012	0.096	0.193	0.030	0.020	0.094	0.228	0.221	0.233	0.223	0.182	0.265	0.285	0.295	0.297	0.281	?????	?????	0.019	-0.011	0.004	-0.001	?????	?????	0.067	0.019	-0.008	-0.010	?????
464.617	?????	-0.008	-0.005	0.096	0.181	0.081	0.014	0.089	0.157	0.203	0.216	0.205	0.189	0.270	0.297	0.315	0.296	0.278	-0.007	-0.005	0.012	0.096	0.191	0.029	0.020	0.093	0.225	0.220	0.231	0.224	0.182	0.266	0.284	0.294	0.296	0.281	?????	?????	0.023	-0.011	0.003	-0.002	?????	?????	0.069	0.018	-0.008	-0.010	?????
465.267	?????	-0.008	-0.005	0.096	0.181	0.081	0.015	0.089	0.157	0.203	0.216	0.204	0.189	0.269	0.299	0.315	0.296	0.279	-0.008	-0.005	0.011	0.095	0.190	0.029	0.020	0.093	0.226	0.220	0.231	0.223	0.182	0.267	0.285	0.294	0.297	0.281	?????	?????	0.021	-0.012	0.003	-0.001	?????	?????	0.070	0.017	-0.008	-0.010	?????
465.917	?????	-0.008	-0.005	0.095	0.181	0.080	0.015	0.088	0.156	0.202	0.216	0.204	0.189	0.269	0.299	0.314	0.295	0.279	-0.007	-0.005	0.012	0.095	0.191	0.029	0.019	0.093	0.228	0.220	0.232	0.223	0.182	0.265	0.284	0.294	0.296	0.280	?????	?????	0.020	-0.011	0.003	-0.001	?????	?????	0.073	0.020	-0.008	-0.010	?????
466.567	?????	-0.008	-0.005	0.095	0.180	0.080	0.015	0.088	0.156	0.202	0.216	0.204	0.189	0.268	0.297	0.314	0.295	0.279	-0.008	-0.005	0.011	0.095	0.192	0.028	0.019	0.092	0.227	0.220	0.232	0.222	0.181	0.265	0.284	0.295	0.296	0.280	?????	?????	0.021	-0.011	0.004	-0.001	?????	?????	0.069	0.019	-0.008	-0.010	?????
467.217	?????	-0.008	-0.005	0.095	0.180	0.079	0.015	0.088	0.156	0.202	0.215	0.203	0.188	0.269	0.300	0.313	0.295	0.278	-0.007	-0.005	0.011	0.094	0.190	0.028	0.019	0.092	0.225	0.219	0.230	0.222	0.181	0.265	0.284	0.293	0.298	0.280	?????	?????	0.021	-0.011	0.004	-0.001	?????	?????	0.067	0.020	-0.008	-0.010	?????
467.867	?????	-0.008	-0.005	0.094	0.180	0.079	0.014	0.088	0.156	0.201	0.215	0.203	0.187	0.269	0.298	0.312	0.295	0.278	-0.008	-0.005	0.011	0.094	0.190	0.028	0.019	0.092	0.227	0.219	0.231	0.222	0.181	0.264	0.284	0.293	0.296	0.280	?????	?????	0.022	-0.011	0.004	0.000	?????	?????	0.071	0.019	-0.008	-0.010	?????
468.517	?????	-0.009	-0.005	0.094	0.179	0.078	0.015	0.087	0.155	0.201	0.215	0.202	0.188	0.269	0.298	0.313	0.294	0.278	-0.007	-0.005	0.011	0.093	0.190	0.027	0.021	0.092	0.225	0.219	0.230	0.222	0.181	0.265	0.284	0.293	0.296	0.279	?????	?????	0.020	-0.012	0.001	-0.003	?????	?????	0.064	0.018	-0.008	-0.010	?????
469.167	?????	-0.008	-0.005	0.094	0.179	0.078	0.015	0.087	0.155	0.201	0.215	0.202	0.187	0.268	0.298	0.313	0.294	0.278	-0.007	-0.005	0.011	0.093	0.188	0.028	0.020	0.092	0.225	0.219	0.231	0.221	0.181	0.265	0.283	0.293	0.295	0.279	?????	?????	0.019	-0.012	0.002	-0.002	?????	?????	0.062	0.019	-0.008	-0.010	?????
469.817	?????	-0.008	-0.006	0.093	0.179	0.077	0.015	0.087	0.155	0.201	0.214	0.202	0.186	0.267	0.299	0.313	0.294	0.277	-0.008	-0.005	0.011	0.093	0.188	0.027	0.019	0.092	0.225	0.218	0.230	0.221	0.181	0.264	0.283	0.293	0.296	0.279	?????	?????	0.020	-0.012	0.002	-0.002	?????	?????	0.062	0.019	-0.008	-0.010	?????
470.467	?????	-0.008	-0.005	0.093	0.179	0.077	0.015	0.087	0.154	0.200	0.214	0.202	0.187	0.267	0.298	0.314	0.294	0.278	-0.007	-0.005	0.010	0.093	0.188	0.027	0.019	0.091	0.223	0.218	0.229	0.221	0.180	0.265	0.283	0.293	0.296	0.279	?????	?????	0.018	-0.012	-0.000	-0.002	?????	?????	0.063	0.017	-0.008	-0.010	?????
471.117	?????	-0.008	-0.005	0.093	0.178	0.077	0.014	0.087	0.154	0.200	0.214	0.201	0.187	0.267	0.297	0.312	0.294	0.277	-0.008	-0.004	0.010	0.093	0.189	0.027	0.020	0.091	0.225	0.218	0.230	0.220	0.180	0.264	0.283	0.293	0.294	0.278	?????	?????	0.021	-0.012	0.003	-0.002	?????	?????	0.063	0.021	-0.008	-0.010	?????
471.767	?????	-0.008	-0.006	0.093	0.178	0.076	0.014	0.086	0.154	0.200	0.213	0.201	0.187	0.267	0.296	0.312	0.293	0.277	-0.008	-0.004	0.012	0.092	0.189	0.027	0.019	0.091	0.226	0.218	0.230	0.220	0.180	0.263	0.282	0.293	0.295	0.278	?????	?????	0.021	-0.012	0.002	-0.001	?????	?????	0.067	0.018	-0.008	-0.010	?????
472.417	?????	-0.008	-0.006	0.092	0.177	0.076	0.014	0.086	0.154	0.199	0.213	0.201	0.187	0.266	0.295	0.312	0.294	0.277	-0.008	-0.005	0.011	0.092	0.187	0.026	0.020	0.090	0.224	0.217	0.229	0.220	0.180	0.265	0.282	0.292	0.295	0.278	?????	?????	0.023	-0.012	0.002	-0.002	?????	?????	0.065	0.021	-0.008	-0.010	?????
473.067	?????	-0.008	-0.006	0.092	0.177	0.075	0.015	0.086	0.153	0.199	0.213	0.200	0.187	0.267	0.295	0.311	0.293	0.276	-0.008	-0.005	0.011	0.091	0.189	0.025	0.020	0.090	0.224	0.217	0.229	0.220	0.179	0.264	0.282	0.292	0.294	0.278	?????	?????	0.018	-0.012	0.002	-0.002	?????	?????	0.063	0.021	-0.008	-0.010	?????
473.717	?????	-0.008	-0.006	0.092	0.177	0.075	0.013	0.086	0.153	0.199	0.213	0.200	0.186	0.266	0.295	0.312	0.293	0.276	-0.008	-0.005	0.012	0.091	0.189	0.025	0.021	0.090	0.222	0.217	0.228	0.220	0.180	0.264	0.282	0.292	0.296	0.278	?????	?????	0.020	-0.012	0.001	-0.001	?????	?????	0.068	0.020	-0.008	-0.010	?????
474.367	?????	-0.008	-0.006	0.091	0.177	0.074	0.013	0.085	0.153	0.199	0.213	0.200	0.186	0.266	0.296	0.311	0.293	0.276	-0.007	-0.005	0.010	0.091	0.187	0.026	0.020	0.090	0.224	0.217	0.228	0.219	0.179	0.265	0.282	0.291	0.294	0.278	?????	?????	0.020	-0.011	0.003	-0.001	?????	?????	0.068	0.023	-0.008	-0.010	?????
475.017	?????	-0.008	-0.006	0.091	0.176	0.074	0.014	0.085	0.152	0.198	0.212	0.200	0.186	0.267	0.297	0.311	0.293	0.276	-0.008	-0.004	0.009	0.091	0.187	0.025	0.019	0.089	0.224	0.216	0.228	0.219	0.179	0.263	0.281	0.291	0.294	0.277	?????	?????	0.020	-0.012	0.002	-0.001	?????	?????	0.061	0.009	-0.008	-0.010	?????
475.667	?????	-0.009	-0.006	0.091	0.176	0.074	0.013	0.085	0.152	0.198	0.212	0.200	0.186	0.266	0.295	0.313	0.293	0.276	-0.008	-0.005	0.011	0.091	0.186	0.024	0.020	0.089	0.222	0.216	0.227	0.219	0.179	0.264	0.282	0.291	0.295	0.277	?????	?????	0.019	-0.011	0.003	-0.003	?????	?????	0.068	0.018	-0.008	-0.010	?????
476.317	?????	-0.008	-0.006	0.090	0.176	0.073	0.013	0.084	0.152	0.198	0.211	0.199	0.185	0.265	0.294	0.311	0.292	0.276	-0.008	-0.005	0.010	0.091	0.188	0.027	0.020	0.089	0.224	0.216	0.228	0.219	0.178	0.262	0.281	0.291	0.293	0.277	?????	?????	0.021	-0.011	0.002	-0.002	?????	?????	0.062	0.020	-0.009	-0.010	?????
476.967	?????	-0.008	-0.006	0.090	0.176	0.073	0.012	0.084	0.152	0.198	0.212	0.199	0.185	0.265	0.293	0.310	0.292	0.275	-0.007	-0.004	0.011	0.090	0.186	0.024	0.018	0.089	0.222	0.215	0.226	0.218	0.178	0.265	0.281	0.290	0.294	0.277	?????	?????	0.021	-0.012	0.003	-0.001	?????	?????	0.067	0.019	-0.008	-0.010	?????
477.617	?????	-0.008	-0.006	0.090	0.175	0.072	0.014	0.084	0.151	0.197	0.211	0.198	0.185	0.265	0.296	0.309	0.292	0.275	-0.008	-0.004	0.010	0.089	0.186	0.024	0.018	0.088	0.221	0.215	0.226	0.218	0.178	0.263	0.280	0.290	0.294	0.277	?????	?????	0.019	-0.012	0.003	-0.001	?????	?????	0.069	0.018	-0.009	-0.010	?????
478.267	?????	-0.008	-0.006	0.090	0.175	0.072	0.013	0.084	0.151	0.197	0.211	0.198	0.185	0.266	0.293	0.310	0.292	0.275	-0.007	-0.005	0.010	0.089	0.186	0.024	0.020	0.088	0.222	0.215	0.227	0.218	0.178	0.263	0.280	0.290	0.293	0.277	?????	?????	0.019	-0.011	0.001	-0.002	?????	?????	0.068	0.020	-0.008	-0.010	?????
478.917	?????	-0.008	-0.006	0.089	0.174	0.071	0.013	0.083	0.151	0.197	0.211	0.198	0.185	0.265	0.295	0.310	0.292	0.275	-0.007	-0.005	0.011	0.089	0.186	0.024	0.019	0.088	0.223	0.215	0.227	0.218	0.178	0.262	0.280	0.290	0.292	0.276	?????	?????	0.022	-0.012	0.002	-0.002	?????	?????	0.064	0.020	-0.008	-0.010	?????
479.567	?????	-0.008	-0.006	0.089	0.174	0.071	0.012	0.083	0.150	0.196	0.210	0.198	0.185	0.264	0.294	0.310	0.291	0.275	-0.008	-0.004	0.011	0.089	0.185	0.023	0.018	0.088	0.223	0.215	0.227	0.217	0.178	0.261	0.280	0.291	0.292	0.276	?????	?????	0.018	-0.012	0.004	0.001	?????	?????	0.069	0.019	-0.008	-0.010	?????
480.217	?????	-0.008	-0.006	0.089	0.174	0.070	0.013	0.083	0.150	0.196	0.210	0.197	0.184	0.265	0.293	0.310	0.291	0.275	-0.007	-0.004	0.009	0.088	0.184	0.024	0.018	0.087	0.221	0.214	0.225	0.217	0.178	0.263	0.281	0.290	0.292	0.276	?????	?????	0.018	-0.011	0.003	-0.002	?????	?????	0.064	0.022	-0.008	-0.010	?????
480.867	?????	-0.008	-0.006	0.089	0.174	0.070	0.013	0.083	0.150	0.196	0.210	0.197	0.184	0.265	0.294	0.309	0.291	0.274	-0.007	-0.005	0.010	0.088	0.184	0.022	0.020	0.087	0.219	0.214	0.225	0.217	0.177	0.262	0.280	0.289	0.292	0.276	?????	?????	0.020	-0.011	0.004	-0.002	?????	?????	0.066	0.020	-0.008	-0.010	?????
481.517	?????	-0.008	-0.006	0.088	0.173	0.069	0.013	0.083	0.150	0.196	0.209	0.197	0.184	0.264	0.293	0.310	0.291	0.274	-0.007	-0.005	0.010	0.088	0.184	0.023	0.019	0.087	0.220	0.213	0.225	0.217	0.178	0.261	0.280	0.290	0.292	0.276	?????	?????	0.019	-0.012	0.003	-0.002	?????	?????	0.063	0.021	-0.008	-0.010	?????
482.167	?????	-0.008	-0.006	0.088	0.173	0.069	0.013	0.082	0.149	0.195	0.209	0.197	0.184	0.264	0.293	0.310	0.290	0.273	-0.008	-0.005	0.010	0.087	0.182	0.022	0.018	0.087	0.220	0.213	0.225	0.216	0.177	0.261	0.280	0.289	0.292	0.275	?????	?????	0.020	-0.011	0.006	-0.001	?????	?????	0.067	0.024	-0.008	-0.010	?????
482.817	?????	-0.009	-0.006	0.088	0.172	0.069	0.012	0.082	0.149	0.195	0.209	0.196	0.184	0.264	0.293	0.309	0.290	0.273	-0.008	-0.005	0.011	0.088	0.185	0.022	0.019	0.087	0.222	0.213	0.225	0.216	0.176	0.261	0.279	0.289	0.292	0.275	?????	?????	0.021	-0.011	0.004	-0.002	?????	?????	0.070	0.019	-0.008	-0.010	?????
483.467	?????	-0.009	-0.006	0.087	0.173	0.068	0.013	0.082	0.149	0.195	0.209	0.196	0.183	0.263	0.293	0.309	0.290	0.274	-0.008	-0.004	0.011	0.087	0.182	0.022	0.018	0.086	0.221	0.213	0.225	0.216	0.176	0.261	0.279	0.289	0.291	0.275	?????	?????	0.021	-0.011	0.004	-0.001	?????	?????	0.068	0.022	-0.008	-0.010	?????
484.117	?????	-0.008	-0.006	0.087	0.172	0.068	0.013	0.082	0.149	0.194	0.209	0.196	0.182	0.263	0.293	0.308	0.290	0.273	-0.008	-0.004	0.011	0.087	0.183	0.022	0.018	0.086	0.221	0.213	0.225	0.215	0.176	0.260	0.279	0.289	0.291	0.275	?????	?????	0.021	-0.011	0.004	-0.002	?????	?????	0.068	0.021	-0.008	-0.010	?????
484.767	?????	-0.008	-0.006	0.087	0.172	0.067	0.013	0.081	0.148	0.194	0.208	0.195	0.182	0.264	0.296	0.309	0.290	0.273	-0.007	-0.005	0.011	0.087	0.181	0.023	0.018	0.086	0.220	0.212	0.224	0.215	0.176	0.261	0.279	0.289	0.291	0.275	?????	?????	0.023	-0.011	0.004	-0.001	?????	?????	0.063	0.020	-0.008	-0.010	?????
485.417	?????	-0.009	-0.006	0.086	0.172	0.067	0.013	0.081	0.148	0.194	0.208	0.195	0.182	0.263	0.293	0.308	0.290	0.273	-0.007	-0.004	0.011	0.087	0.182	0.021	0.017	0.085	0.217	0.212	0.223	0.215	0.176	0.262	0.279	0.288	0.290	0.274	?????	?????	0.021	-0.011	0.002	-0.003	?????	?????	0.068	0.021	-0.008	-0.010	?????
486.067	?????	-0.009	-0.006	0.086	0.171	0.067	0.012	0.081	0.148	0.193	0.208	0.195	0.183	0.262	0.291	0.309	0.289	0.273	-0.007	-0.005	0.011	0.086	0.180	0.021	0.019	0.085	0.219	0.212	0.224	0.214	0.176	0.261	0.278	0.288	0.291	0.274	?????	?????	0.023	-0.012	0.002	-0.002	?????	?????	0.059	0.019	-0.008	-0.010	?????
486.717	?????	-0.008	-0.006	0.086	0.171	0.066	0.012	0.081	0.147	0.193	0.208	0.194	0.182	0.263	0.292	0.306	0.289	0.273	-0.007	-0.005	0.010	0.085	0.180	0.021	0.017	0.085	0.218	0.211	0.223	0.214	0.176	0.261	0.278	0.288	0.291	0.274	?????	?????	0.021	-0.012	0.002	-0.002	?????	?????	0.059	0.019	-0.008	-0.010	?????
487.367	?????	-0.008	-0.006	0.086	0.171	0.066	0.012	0.080	0.147	0.193	0.207	0.194	0.182	0.263	0.292	0.307	0.288	0.272	-0.007	-0.005	0.010	0.085	0.181	0.020	0.018	0.085	0.216	0.211	0.222	0.214	0.176	0.260	0.278	0.287	0.291	0.274	?????	?????	0.021	-0.012	0.003	-0.002	?????	?????	0.059	0.020	-0.008	-0.010	?????
488.017	?????	-0.008	-0.006	0.085	0.170	0.066	0.012	0.080	0.147	0.193	0.207	0.194	0.182	0.263	0.290	0.306	0.288	0.272	-0.008	-0.004	0.009	0.085	0.181	0.020	0.019	0.084	0.218	0.211	0.223	0.214	0.175	0.260	0.278	0.288	0.290	0.274	?????	?????	0.019	-0.011	0.001	-0.003	?????	?????	0.060	0.019	-0.008	-0.010	?????
488.667	?????	-0.008	-0.006	0.085	0.170	0.065	0.012	0.080	0.147	0.192	0.207	0.193	0.182	0.262	0.292	0.306	0.288	0.272	-0.008	-0.005	0.011	0.085	0.179	0.021	0.017	0.084	0.219	0.211	0.223	0.214	0.175	0.260	0.278	0.288	0.289	0.273	?????	?????	0.022	-0.012	0.002	-0.000	?????	?????	0.063	0.020	-0.008	-0.010	?????
489.317	?????	-0.008	-0.006	0.085	0.170	0.065	0.012	0.080	0.146	0.192	0.206	0.193	0.181	0.261	0.289	0.308	0.289	0.272	-0.007	-0.005	0.011	0.085	0.180	0.021	0.018	0.084	0.217	0.210	0.222	0.214	0.175	0.261	0.277	0.287	0.290	0.273	?????	?????	0.021	-0.011	0.003	-0.000	?????	?????	0.059	0.018	-0.008	-0.010	?????
489.967	?????	-0.008	-0.006	0.084	0.170	0.065	0.012	0.079	0.146	0.192	0.206	0.193	0.181	0.262	0.289	0.307	0.288	0.272	-0.008	-0.004	0.009	0.084	0.181	0.020	0.017	0.084	0.218	0.210	0.222	0.213	0.174	0.259	0.277	0.287	0.290	0.272	?????	?????	0.020	-0.012	0.001	-0.001	?????	?????	0.064	0.018	-0.008	-0.010	?????
490.617	?????	-0.008	-0.006	0.084	0.169	0.064	0.012	0.079	0.145	0.192	0.206	0.193	0.181	0.261	0.289	0.306	0.288	0.271	-0.007	-0.005	0.011	0.084	0.179	0.020	0.017	0.084	0.218	0.210	0.222	0.213	0.174	0.259	0.277	0.287	0.289	0.272	?????	?????	0.019	-0.011	0.002	-0.003	?????	?????	0.065	0.019	-0.008	-0.010	?????
491.267	?????	-0.008	-0.006	0.084	0.169	0.063	0.013	0.079	0.145	0.191	0.206	0.192	0.180	0.261	0.290	0.306	0.288	0.271	-0.007	-0.004	0.009	0.084	0.180	0.020	0.017	0.083	0.219	0.210	0.222	0.212	0.174	0.258	0.277	0.287	0.288	0.272	?????	?????	0.021	-0.011	0.001	-0.002	?????	?????	0.065	0.020	-0.008	-0.010	?????
491.917	?????	-0.009	-0.006	0.084	0.168	0.063	0.012	0.079	0.145	0.191	0.206	0.192	0.181	0.261	0.290	0.306	0.287	0.271	-0.008	-0.004	0.009	0.083	0.179	0.019	0.018	0.083	0.217	0.210	0.221	0.212	0.174	0.259	0.277	0.287	0.289	0.272	?????	?????	0.019	-0.011	0.002	-0.002	?????	?????	0.064	0.022	-0.008	-0.010	?????
492.567	?????	-0.009	-0.006	0.083	0.169	0.063	0.011	0.079	0.145	0.191	0.205	0.192	0.180	0.261	0.289	0.306	0.287	0.271	-0.008	-0.005	0.010	0.083	0.178	0.019	0.017	0.083	0.216	0.209	0.220	0.212	0.174	0.259	0.277	0.285	0.289	0.272	?????	?????	0.020	-0.012	0.002	-0.001	?????	?????	0.070	0.012	-0.008	-0.010	?????
493.217	?????	-0.008	-0.006	0.083	0.168	0.063	0.011	0.078	0.145	0.191	0.205	0.191	0.180	0.261	0.289	0.306	0.287	0.270	-0.008	-0.004	0.009	0.083	0.178	0.019	0.018	0.083	0.218	0.209	0.222	0.212	0.173	0.257	0.276	0.287	0.288	0.272	?????	?????	0.021	-0.011	0.004	-0.002	?????	?????	0.062	0.017	-0.008	-0.010	?????
493.867	?????	-0.008	-0.006	0.083	0.168	0.062	0.012	0.078	0.144	0.190	0.205	0.191	0.180	0.261	0.289	0.304	0.287	0.270	-0.007	-0.004	0.009	0.082	0.177	0.018	0.017	0.083	0.215	0.209	0.220	0.212	0.173	0.259	0.276	0.286	0.289	0.272	?????	?????	0.023	-0.012	0.002	-0.001	?????	?????	0.062	0.020	-0.008	-0.009	?????
494.517	?????	-0.008	-0.007	0.082	0.167	0.062	0.011	0.078	0.144	0.190	0.204	0.191	0.180	0.261	0.289	0.305	0.287	0.270	-0.007	-0.005	0.010	0.082	0.178	0.018	0.018	0.082	0.217	0.208	0.221	0.211	0.173	0.257	0.277	0.286	0.288	0.272	?????	?????	0.020	-0.011	0.004	-0.002	?????	?????	0.065	0.020	-0.008	-0.010	?????
495.167	?????	-0.009	-0.006	0.082	0.167	0.061	0.011	0.078	0.144	0.190	0.204	0.190	0.179	0.260	0.290	0.309	0.286	0.270	-0.008	-0.004	0.010	0.082	0.177	0.019	0.016	0.082	0.218	0.208	0.220	0.211	0.173	0.257	0.276	0.286	0.288	0.271	?????	?????	0.020	-0.012	0.003	-0.002	?????	?????	0.068	0.024	-0.008	-0.010	?????
495.817	?????	-0.009	-0.006	0.082	0.167	0.061	0.011	0.077	0.143	0.189	0.204	0.190	0.180	0.261	0.289	0.310	0.286	0.270	-0.008	-0.005	0.009	0.082	0.179	0.018	0.018	0.082	0.215	0.208	0.219	0.211	0.173	0.258	0.276	0.285	0.288	0.271	?????	?????	0.019	-0.011	0.005	-0.001	?????	?????	0.061	0.021	-0.008	-0.010	?????
496.467	?????	-0.009	-0.006	0.082	0.166	0.060	0.011	0.077	0.143	0.189	0.203	0.190	0.179	0.259	0.290	0.308	0.287	0.269	-0.007	-0.005	0.009	0.081	0.178	0.019	0.018	0.082	0.217	0.208	0.220	0.210	0.173	0.257	0.275	0.286	0.287	0.271	?????	?????	0.020	-0.011	0.002	-0.002	?????	?????	0.068	0.018	-0.008	-0.010	?????
497.117	?????	-0.008	-0.007	0.082	0.166	0.060	0.011	0.077	0.143	0.189	0.203	0.190	0.179	0.259	0.289	0.310	0.286	0.269	-0.007	-0.005	0.012	0.081	0.177	0.018	0.017	0.081	0.214	0.207	0.219	0.210	0.173	0.257	0.275	0.285	0.288	0.271	?????	?????	0.021	-0.011	0.003	-0.002	?????	?????	0.069	0.021	-0.008	-0.010	?????
497.767	?????	-0.009	-0.007	0.081	0.166	0.060	0.011	0.077	0.143	0.189	0.203	0.190	0.179	0.259	0.288	0.307	0.286	0.269	-0.007	-0.004	0.010	0.081	0.177	0.018	0.017	0.081	0.217	0.207	0.219	0.210	0.172	0.256	0.275	0.285	0.287	0.270	?????	?????	0.021	-0.012	0.002	-0.002	?????	?????	0.065	0.017	-0.008	-0.010	?????
498.417	?????	-0.008	-0.006	0.081	0.166	0.059	0.011	0.077	0.142	0.188	0.203	0.189	0.178	0.259	0.289	0.310	0.285	0.269	-0.007	-0.005	0.010	0.080	0.175	0.018	0.017	0.081	0.215	0.207	0.218	0.210	0.172	0.258	0.275	0.284	0.287	0.270	?????	?????	0.020	-0.011	0.005	-0.000	?????	?????	0.070	0.023	-0.008	-0.010	?????
499.067	?????	-0.009	-0.006	0.081	0.165	0.059	0.011	0.076	0.142	0.188	0.202	0.189	0.178	0.259	0.287	0.308	0.285	0.269	-0.007	-0.005	0.009	0.080	0.175	0.017	0.018	0.081	0.215	0.207	0.223	0.209	0.172	0.257	0.274	0.284	0.287	0.271	?????	?????	0.021	-0.011	0.002	-0.001	?????	?????	0.058	0.017	-0.008	-0.010	?????
499.717	?????	-0.009	-0.007	0.080	0.165	0.059	0.011	0.076	0.142	0.188	0.202	0.189	0.178	0.259	0.289	0.308	0.285	0.268	-0.007	-0.004	0.009	0.080	0.174	0.017	0.016	0.080	0.214	0.206	0.218	0.209	0.172	0.256	0.275	0.284	0.287	0.270	?????	?????	0.019	-0.011	0.003	-0.002	?????	?????	0.064	0.020	-0.008	-0.010	?????
500.367	?????	-0.009	-0.007	0.080	0.165	0.058	0.011	0.076	0.142	0.187	0.202	0.188	0.178	0.259	0.287	0.308	0.285	0.269	-0.008	-0.004	0.009	0.080	0.175	0.016	0.016	0.080	0.213	0.206	0.217	0.209	0.172	0.256	0.275	0.284	0.286	0.270	?????	?????	0.021	-0.012	0.001	-0.001	?????	?????	0.060	0.019	-0.008	-0.010	?????
501.017	?????	-0.009	-0.007	0.080	0.164	0.058	0.010	0.076	0.141	0.187	0.202	0.188	0.178	0.258	0.288	0.308	0.284	0.268	-0.007	-0.005	0.009	0.080	0.173	0.017	0.017	0.080	0.214	0.206	0.217	0.209	0.172	0.257	0.274	0.283	0.286	0.270	?????	?????	0.021	-0.012	0.005	-0.002	?????	?????	0.066	0.023	-0.008	-0.010	?????
501.667	?????	-0.009	-0.007	0.079	0.164	0.057	0.012	0.075	0.141	0.187	0.201	0.188	0.178	0.259	0.286	0.307	0.284	0.268	-0.007	-0.005	0.009	0.079	0.174	0.017	0.017	0.080	0.213	0.205	0.217	0.208	0.171	0.257	0.274	0.283	0.287	0.269	?????	?????	0.020	-0.011	0.001	-0.003	?????	?????	0.061	0.020	-0.008	-0.010	?????
502.317	?????	-0.008	-0.007	0.079	0.164	0.057	0.011	0.075	0.141	0.187	0.201	0.187	0.177	0.259	0.288	0.308	0.284	0.268	-0.007	-0.004	0.009	0.079	0.176	0.017	0.017	0.080	0.214	0.205	0.217	0.208	0.171	0.256	0.274	0.283	0.286	0.269	?????	?????	0.020	-0.011	0.003	-0.002	?????	?????	0.064	0.018	-0.008	-0.010	?????
502.967	?????	-0.008	-0.007	0.079	0.164	0.057	0.010	0.075	0.140	0.186	0.201	0.187	0.177	0.259	0.288	0.307	0.284	0.268	-0.007	-0.004	0.010	0.079	0.174	0.016	0.017	0.079	0.214	0.205	0.217	0.208	0.171	0.256	0.274	0.283	0.286	0.269	?????	?????	0.019	-0.012	0.002	-0.002	?????	?????	0.062	0.020	-0.008	-0.010	?????
503.617	?????	-0.009	-0.007	0.079	0.163	0.056	0.011	0.075	0.140	0.186	0.201	0.187	0.177	0.258	0.288	0.306	0.284	0.268	-0.007	-0.005	0.010	0.079	0.172	0.017	0.016	0.079	0.212	0.204	0.216	0.208	0.171	0.255	0.274	0.283	0.286	0.269	?????	?????	0.019	-0.012	0.004	-0.002	?????	?????	0.066	0.022	-0.008	-0.010	?????
504.267	?????	-0.008	-0.007	0.078	0.163	0.056	0.011	0.074	0.140	0.186	0.201	0.186	0.177	0.258	0.287	0.308	0.284	0.267	-0.007	-0.005	0.008	0.078	0.173	0.015	0.017	0.079	0.213	0.204	0.216	0.207	0.170	0.255	0.273	0.283	0.286	0.269	?????	?????	0.018	-0.011	0.003	-0.002	?????	?????	0.061	0.019	-0.008	-0.010	?????
504.917	?????	-0.008	-0.007	0.078	0.163	0.055	0.011	0.074	0.139	0.186	0.200	0.186	0.177	0.257	0.287	0.307	0.284	0.267	-0.007	-0.005	0.009	0.078	0.173	0.016	0.016	0.079	0.211	0.204	0.216	0.207	0.170	0.256	0.273	0.282	0.285	0.269	?????	?????	0.020	-0.011	0.006	-0.003	?????	?????	0.065	0.020	-0.008	-0.010	?????
505.567	?????	-0.008	-0.007	0.078	0.162	0.055	0.012	0.074	0.139	0.185	0.200	0.186	0.177	0.256	0.287	0.308	0.283	0.267	-0.007	-0.005	0.009	0.078	0.173	0.016	0.017	0.078	0.213	0.204	0.216	0.207	0.170	0.254	0.273	0.283	0.286	0.268	?????	?????	0.018	-0.011	0.004	-0.002	?????	?????	0.068	0.021	-0.008	-0.010	?????
506.217	?????	-0.008	-0.007	0.078	0.162	0.055	0.010	0.074	0.139	0.185	0.200	0.186	0.177	0.257	0.285	0.307	0.283	0.267	-0.007	-0.004	0.008	0.078	0.173	0.015	0.017	0.078	0.211	0.204	0.215	0.207	0.170	0.255	0.273	0.282	0.285	0.269	?????	?????	0.017	-0.011	0.002	-0.003	?????	?????	0.067	0.022	-0.008	-0.010	?????
506.867	?????	-0.009	-0.007	0.077	0.162	0.054	0.010	0.074	0.139	0.185	0.200	0.185	0.176	0.256	0.285	0.307	0.283	0.267	-0.007	-0.004	0.009	0.077	0.170	0.016	0.016	0.078	0.211	0.203	0.215	0.206	0.170	0.255	0.273	0.282	0.284	0.268	?????	?????	0.019	-0.012	0.004	-0.002	?????	?????	0.061	0.020	-0.008	-0.010	?????
507.517	?????	-0.009	-0.007	0.077	0.162	0.054	0.011	0.073	0.139	0.184	0.199	0.185	0.176	0.257	0.286	0.305	0.283	0.266	-0.007	-0.004	0.009	0.077	0.171	0.016	0.016	0.078	0.213	0.203	0.215	0.206	0.170	0.254	0.273	0.282	0.284	0.268	?????	?????	0.020	-0.012	0.003	-0.001	?????	?????	0.066	0.023	-0.008	-0.011	?????
508.167	?????	-0.008	-0.007	0.077	0.161	0.054	0.010	0.073	0.138	0.184	0.199	0.185	0.175	0.256	0.285	0.307	0.282	0.267	-0.007	-0.004	0.008	0.076	0.172	0.015	0.016	0.078	0.211	0.203	0.214	0.206	0.170	0.255	0.272	0.281	0.284	0.267	?????	?????	0.022	-0.012	0.003	-0.002	?????	?????	0.062	0.021	-0.008	-0.010	?????
508.817	?????	-0.009	-0.007	0.077	0.161	0.053	0.010	0.073	0.138	0.184	0.199	0.185	0.175	0.255	0.285	0.305	0.282	0.266	-0.007	-0.004	0.009	0.077	0.173	0.015	0.017	0.077	0.212	0.203	0.215	0.206	0.169	0.255	0.272	0.282	0.284	0.267	?????	?????	0.021	-0.011	0.003	-0.002	?????	?????	0.065	0.020	-0.008	-0.010	?????
509.467	?????	-0.009	-0.007	0.076	0.161	0.053	0.010	0.073	0.138	0.184	0.198	0.184	0.174	0.256	0.285	0.306	0.282	0.266	-0.007	-0.005	0.010	0.076	0.171	0.015	0.016	0.077	0.212	0.202	0.214	0.205	0.169	0.254	0.272	0.281	0.284	0.267	?????	?????	0.019	-0.011	0.003	-0.001	?????	?????	0.068	0.023	-0.008	-0.010	?????
510.117	?????	-0.009	-0.007	0.076	0.160	0.053	0.010	0.073	0.138	0.183	0.198	0.184	0.174	0.256	0.284	0.303	0.282	0.266	-0.007	-0.004	0.009	0.076	0.170	0.014	0.016	0.077	0.210	0.202	0.214	0.205	0.169	0.254	0.272	0.281	0.284	0.267	?????	?????	0.020	-0.011	0.003	-0.002	?????	?????	0.069	0.020	-0.008	-0.010	?????
510.767	?????	-0.009	-0.007	0.076	0.160	0.053	0.010	0.072	0.137	0.183	0.198	0.184	0.175	0.255	0.285	0.305	0.282	0.265	-0.007	-0.004	0.009	0.076	0.169	0.015	0.016	0.077	0.210	0.202	0.214	0.205	0.168	0.254	0.272	0.281	0.284	0.268	?????	?????	0.020	-0.012	0.003	-0.002	?????	?????	0.058	0.019	-0.008	-0.010	?????
511.417	?????	-0.008	-0.007	0.076	0.160	0.052	0.010	0.072	0.137	0.183	0.198	0.183	0.175	0.255	0.283	0.305	0.281	0.265	-0.008	-0.004	0.008	0.075	0.171	0.014	0.016	0.076	0.208	0.202	0.213	0.205	0.168	0.253	0.272	0.280	0.283	0.267	?????	?????	0.021	-0.012	0.002	-0.001	?????	?????	0.062	0.021	-0.008	-0.010	?????
512.067	?????	-0.008	-0.007	0.075	0.160	0.052	0.010	0.072	0.137	0.182	0.197	0.183	0.175	0.255	0.284	0.305	0.281	0.265	-0.007	-0.004	0.009	0.075	0.169	0.014	0.016	0.076	0.210	0.201	0.213	0.204	0.168	0.254	0.272	0.281	0.283	0.266	?????	?????	0.020	-0.011	0.005	-0.002	?????	?????	0.065	0.020	-0.008	-0.010	?????
512.717	?????	-0.009	-0.007	0.075	0.159	0.051	0.010	0.072	0.136	0.182	0.197	0.183	0.174	0.255	0.285	0.304	0.281	0.265	-0.008	-0.004	0.009	0.075	0.170	0.014	0.015	0.076	0.212	0.201	0.214	0.204	0.168	0.252	0.271	0.281	0.282	0.266	?????	?????	0.021	-0.011	0.001	-0.002	?????	?????	0.061	0.019	-0.008	-0.010	?????
513.367	?????	-0.009	-0.007	0.075	0.159	0.050	0.009	0.072	0.136	0.182	0.197	0.182	0.174	0.255	0.283	0.303	0.281	0.265	-0.007	-0.005	0.009	0.074	0.169	0.015	0.015	0.076	0.212	0.201	0.213	0.204	0.168	0.253	0.271	0.280	0.283	0.267	?????	?????	0.021	-0.011	0.002	-0.001	?????	?????	0.070	0.021	-0.008	-0.010	?????
514.017	?????	-0.009	-0.007	0.074	0.159	0.051	0.009	0.071	0.136	0.182	0.197	0.182	0.173	0.255	0.282	0.303	0.281	0.265	-0.008	-0.004	0.009	0.074	0.169	0.014	0.015	0.076	0.212	0.201	0.213	0.203	0.168	0.251	0.271	0.280	0.282	0.266	?????	?????	0.020	-0.012	0.001	-0.002	?????	?????	0.057	0.015	-0.008	-0.010	?????
514.667	?????	-0.009	-0.007	0.074	0.158	0.050	0.009	0.071	0.136	0.181	0.196	0.182	0.173	0.254	0.284	0.304	0.281	0.265	-0.007	-0.004	0.008	0.074	0.169	0.014	0.015	0.075	0.211	0.200	0.213	0.203	0.167	0.252	0.270	0.279	0.283	0.265	?????	?????	0.018	-0.011	0.001	-0.002	?????	?????	0.057	0.019	-0.008	-0.010	?????
515.317	?????	-0.008	-0.007	0.074	0.158	0.050	0.009	0.071	0.135	0.181	0.196	0.182	0.173	0.255	0.283	0.303	0.280	0.264	-0.007	-0.004	0.008	0.073	0.171	0.012	0.016	0.075	0.209	0.200	0.212	0.203	0.167	0.253	0.270	0.279	0.282	0.266	?????	?????	0.020	-0.012	0.003	-0.002	?????	?????	0.067	0.019	-0.008	-0.010	?????
515.967	?????	-0.009	-0.007	0.073	0.158	0.050	0.009	0.071	0.135	0.181	0.196	0.181	0.173	0.254	0.282	0.303	0.280	0.264	-0.007	-0.005	0.009	0.074	0.168	0.014	0.015	0.075	0.211	0.200	0.212	0.203	0.167	0.251	0.270	0.280	0.282	0.265	?????	?????	0.019	-0.011	0.004	-0.001	?????	?????	0.068	0.018	-0.009	-0.010	?????
516.617	?????	-0.009	-0.007	0.073	0.158	0.049	0.009	0.070	0.135	0.181	0.195	0.181	0.173	0.253	0.281	0.302	0.280	0.264	-0.007	-0.004	0.009	0.073	0.168	0.013	0.015	0.075	0.210	0.200	0.212	0.202	0.167	0.252	0.270	0.279	0.282	0.265	?????	?????	0.019	-0.012	0.002	-0.003	?????	?????	0.066	0.020	-0.008	-0.010	?????
517.267	?????	-0.009	-0.007	0.073	0.157	0.049	0.009	0.070	0.135	0.180	0.196	0.181	0.173	0.253	0.282	0.304	0.280	0.264	-0.007	-0.004	0.009	0.073	0.167	0.013	0.015	0.075	0.210	0.199	0.211	0.202	0.167	0.252	0.270	0.279	0.282	0.265	?????	?????	0.021	-0.012	0.001	-0.002	?????	?????	0.064	0.021	-0.008	-0.010	?????
517.917	?????	-0.009	-0.007	0.073	0.157	0.048	0.009	0.070	0.134	0.180	0.195	0.181	0.172	0.253	0.282	0.304	0.279	0.263	-0.008	-0.005	0.008	0.072	0.166	0.012	0.016	0.074	0.210	0.199	0.212	0.202	0.167	0.252	0.269	0.279	0.281	0.265	?????	?????	0.021	-0.011	0.004	-0.002	?????	?????	0.061	0.018	-0.008	-0.010	?????
518.567	?????	-0.009	-0.007	0.073	0.157	0.048	0.009	0.070	0.134	0.180	0.195	0.180	0.173	0.253	0.282	0.302	0.280	0.263	-0.008	-0.004	0.009	0.073	0.166	0.013	0.015	0.074	0.211	0.199	0.213	0.202	0.166	0.251	0.269	0.279	0.281	0.264	?????	?????	0.023	-0.012	0.004	-0.002	?????	?????	0.068	0.019	-0.008	-0.010	?????
519.217	?????	-0.009	-0.007	0.072	0.157	0.048	0.009	0.070	0.134	0.179	0.195	0.180	0.172	0.254	0.282	0.301	0.279	0.263	-0.007	-0.004	0.009	0.072	0.166	0.012	0.016	0.074	0.208	0.199	0.210	0.201	0.166	0.252	0.269	0.278	0.282	0.264	?????	?????	0.017	-0.011	0.003	-0.002	?????	?????	0.063	0.020	-0.008	-0.010	?????
519.867	?????	-0.009	-0.007	0.072	0.156	0.047	0.009	0.069	0.134	0.180	0.194	0.180	0.172	0.253	0.281	0.301	0.278	0.263	-0.007	-0.004	0.010	0.071	0.166	0.012	0.016	0.074	0.209	0.198	0.211	0.201	0.166	0.251	0.269	0.278	0.281	0.264	?????	?????	0.020	-0.012	0.003	-0.002	?????	?????	0.061	0.018	-0.008	-0.010	?????
520.517	?????	-0.008	-0.007	0.072	0.156	0.047	0.009	0.069	0.133	0.179	0.194	0.179	0.171	0.253	0.282	0.301	0.279	0.263	-0.007	-0.004	0.008	0.072	0.165	0.013	0.016	0.074	0.209	0.198	0.211	0.201	0.166	0.251	0.269	0.279	0.280	0.264	?????	?????	0.020	-0.012	0.004	-0.001	?????	?????	0.070	0.020	-0.008	-0.010	?????
521.167	?????	-0.009	-0.007	0.071	0.156	0.047	0.009	0.069	0.133	0.179	0.194	0.179	0.171	0.252	0.281	0.300	0.279	0.262	-0.007	-0.004	0.009	0.071	0.164	0.012	0.016	0.073	0.209	0.198	0.210	0.201	0.166	0.251	0.268	0.278	0.281	0.264	?????	?????	0.022	-0.012	0.003	-0.002	?????	?????	0.058	0.019	-0.009	-0.010	?????
521.817	?????	-0.008	-0.007	0.071	0.156	0.046	0.008	0.069	0.133	0.179	0.194	0.179	0.171	0.253	0.281	0.301	0.278	0.263	-0.007	-0.004	0.009	0.071	0.167	0.012	0.016	0.073	0.208	0.197	0.209	0.200	0.166	0.252	0.268	0.278	0.280	0.263	?????	?????	0.019	-0.011	0.004	-0.002	?????	?????	0.068	0.019	-0.009	-0.010	?????
522.467	?????	-0.009	-0.007	0.071	0.155	0.046	0.009	0.068	0.133	0.178	0.193	0.179	0.171	0.252	0.283	0.301	0.278	0.262	-0.007	-0.004	0.008	0.071	0.164	0.012	0.014	0.073	0.207	0.197	0.209	0.200	0.165	0.251	0.268	0.277	0.281	0.264	?????	?????	0.020	-0.012	0.001	-0.001	?????	?????	0.066	0.017	-0.008	-0.010	?????
523.117	?????	-0.009	-0.007	0.071	0.155	0.046	0.009	0.069	0.132	0.178	0.193	0.178	0.169	0.250	0.282	0.299	0.278	0.262	-0.008	-0.004	0.008	0.071	0.164	0.012	0.014	0.073	0.209	0.197	0.210	0.200	0.165	0.251	0.268	0.278	0.281	0.263	?????	?????	0.021	-0.012	-0.000	-0.003	?????	?????	0.060	0.017	-0.009	-0.010	?????
523.767	?????	-0.008	-0.007	0.070	0.154	0.045	0.009	0.068	0.132	0.178	0.193	0.178	0.170	0.251	0.281	0.300	0.277	0.262	-0.008	-0.004	0.008	0.070	0.163	0.012	0.014	0.073	0.207	0.197	0.209	0.200	0.165	0.250	0.268	0.277	0.280	0.263	?????	?????	0.017	-0.011	0.003	-0.003	?????	?????	0.056	0.017	-0.009	-0.010	?????
524.417	?????	-0.009	-0.007	0.070	0.154	0.046	0.009	0.068	0.132	0.177	0.193	0.178	0.170	0.252	0.282	0.300	0.278	0.262	-0.008	-0.004	0.009	0.070	0.164	0.012	0.014	0.072	0.209	0.197	0.209	0.199	0.165	0.250	0.268	0.277	0.279	0.263	?????	?????	0.020	-0.011	0.006	-0.001	?????	?????	0.063	0.020	-0.008	-0.010	?????
525.067	?????	-0.009	-0.007	0.070	0.154	0.045	0.008	0.068	0.132	0.177	0.192	0.177	0.170	0.251	0.281	0.300	0.277	0.261	-0.007	-0.004	0.008	0.070	0.164	0.012	0.016	0.072	0.207	0.196	0.209	0.199	0.165	0.250	0.268	0.277	0.279	0.263	?????	?????	0.021	-0.012	0.004	-0.001	?????	?????	0.067	0.021	-0.008	-0.010	?????
525.717	?????	-0.008	-0.007	0.070	0.154	0.045	0.009	0.067	0.131	0.177	0.192	0.177	0.170	0.251	0.279	0.299	0.277	0.261	-0.007	-0.005	0.008	0.069	0.164	0.011	0.015	0.072	0.208	0.196	0.208	0.199	0.164	0.250	0.267	0.277	0.279	0.262	?????	?????	0.020	-0.011	0.002	-0.002	?????	?????	0.063	0.018	-0.008	-0.010	?????
526.367	?????	-0.009	-0.007	0.070	0.153	0.044	0.008	0.067	0.131	0.176	0.192	0.177	0.169	0.251	0.280	0.299	0.277	0.261	-0.007	-0.004	0.010	0.069	0.163	0.011	0.014	0.072	0.207	0.196	0.209	0.199	0.164	0.249	0.267	0.277	0.279	0.263	?????	?????	0.020	-0.012	0.001	-0.002	?????	?????	0.063	0.019	-0.008	-0.010	?????
527.017	?????	-0.009	-0.007	0.069	0.153	0.044	0.008	0.067	0.131	0.177	0.191	0.177	0.169	0.250	0.280	0.299	0.277	0.261	-0.008	-0.004	0.008	0.069	0.163	0.012	0.014	0.072	0.207	0.196	0.208	0.199	0.164	0.249	0.267	0.276	0.279	0.262	?????	?????	0.020	-0.012	0.002	-0.002	?????	?????	0.061	0.018	-0.008	-0.010	?????
527.667	?????	-0.009	-0.007	0.069	0.153	0.043	0.009	0.067	0.130	0.176	0.191	0.176	0.168	0.251	0.280	0.299	0.276	0.260	-0.007	-0.004	0.008	0.069	0.161	0.012	0.015	0.071	0.206	0.195	0.207	0.198	0.164	0.250	0.267	0.276	0.279	0.262	?????	?????	0.019	-0.012	0.004	-0.002	?????	?????	0.068	0.020	-0.008	-0.010	?????
528.317	?????	-0.009	-0.007	0.069	0.152	0.043	0.007	0.067	0.130	0.176	0.191	0.176	0.169	0.251	0.279	0.297	0.276	0.261	-0.007	-0.004	0.009	0.069	0.162	0.011	0.014	0.071	0.207	0.195	0.208	0.197	0.163	0.248	0.267	0.276	0.278	0.262	?????	?????	0.022	-0.011	0.003	-0.002	?????	?????	0.068	0.015	-0.009	-0.010	?????
528.967	?????	-0.009	-0.007	0.068	0.152	0.043	0.008	0.067	0.130	0.176	0.191	0.176	0.168	0.250	0.280	0.298	0.276	0.261	-0.007	-0.004	0.008	0.069	0.163	0.011	0.015	0.071	0.207	0.195	0.207	0.198	0.163	0.249	0.267	0.276	0.278	0.262	?????	?????	0.020	-0.012	0.002	-0.002	?????	?????	0.060	0.017	-0.008	-0.010	?????
529.617	?????	-0.009	-0.007	0.068	0.152	0.043	0.008	0.066	0.129	0.175	0.191	0.175	0.169	0.250	0.278	0.297	0.276	0.260	-0.007	-0.004	0.009	0.068	0.161	0.011	0.013	0.071	0.207	0.194	0.207	0.197	0.163	0.247	0.266	0.276	0.277	0.261	?????	?????	0.019	-0.011	0.003	-0.002	?????	?????	0.064	0.017	-0.008	-0.010	?????
530.267	?????	-0.008	-0.007	0.068	0.152	0.042	0.009	0.066	0.129	0.175	0.190	0.175	0.168	0.249	0.279	0.299	0.276	0.260	-0.007	-0.004	0.009	0.068	0.162	0.011	0.014	0.071	0.206	0.194	0.207	0.197	0.163	0.248	0.266	0.275	0.278	0.261	?????	?????	0.020	-0.012	0.004	-0.000	?????	?????	0.064	0.017	-0.009	-0.010	?????
530.917	?????	-0.009	-0.007	0.067	0.151	0.042	0.008	0.066	0.129	0.175	0.190	0.175	0.168	0.250	0.279	0.298	0.275	0.260	-0.007	-0.004	0.008	0.068	0.160	0.011	0.014	0.070	0.206	0.194	0.206	0.197	0.163	0.248	0.265	0.275	0.278	0.261	?????	?????	0.021	-0.012	0.003	-0.003	?????	?????	0.058	0.016	-0.008	-0.010	?????
531.567	?????	-0.009	-0.007	0.068	0.151	0.041	0.008	0.066	0.129	0.175	0.190	0.175	0.169	0.249	0.278	0.298	0.275	0.259	-0.007	-0.004	0.009	0.067	0.160	0.011	0.015	0.070	0.206	0.194	0.207	0.196	0.163	0.249	0.265	0.275	0.278	0.261	?????	?????	0.019	-0.011	0.002	-0.003	?????	?????	0.066	0.019	-0.008	-0.010	?????
532.217	?????	-0.009	-0.007	0.067	0.151	0.041	0.008	0.066	0.129	0.174	0.190	0.174	0.168	0.249	0.278	0.297	0.275	0.259	-0.008	-0.004	0.008	0.068	0.162	0.010	0.014	0.070	0.206	0.194	0.206	0.196	0.162	0.247	0.266	0.275	0.277	0.261	?????	?????	0.021	-0.012	0.001	-0.001	?????	?????	0.066	0.019	-0.008	-0.010	?????
532.867	?????	-0.009	-0.007	0.067	0.150	0.041	0.008	0.065	0.128	0.174	0.190	0.174	0.168	0.249	0.279	0.297	0.275	0.259	-0.007	-0.004	0.009	0.067	0.161	0.011	0.014	0.070	0.206	0.193	0.206	0.196	0.162	0.247	0.265	0.275	0.277	0.260	?????	?????	0.021	-0.012	-0.000	-0.003	?????	?????	0.065	0.018	-0.008	-0.010	?????
533.517	?????	-0.009	-0.008	0.066	0.150	0.041	0.008	0.065	0.128	0.174	0.189	0.174	0.167	0.249	0.279	0.297	0.275	0.259	-0.007	-0.004	0.008	0.066	0.159	0.010	0.014	0.069	0.204	0.193	0.205	0.196	0.162	0.248	0.265	0.274	0.277	0.260	?????	?????	0.019	-0.012	0.002	-0.002	?????	?????	0.059	0.007	-0.008	-0.010	?????
534.167	?????	-0.009	-0.008	0.067	0.150	0.040	0.008	0.065	0.128	0.174	0.189	0.173	0.168	0.250	0.278	0.297	0.274	0.258	-0.007	-0.004	0.008	0.067	0.159	0.010	0.014	0.069	0.203	0.193	0.205	0.196	0.162	0.249	0.265	0.274	0.278	0.260	?????	?????	0.022	-0.011	0.004	-0.002	?????	?????	0.063	0.020	-0.008	-0.010	?????
534.817	?????	-0.009	-0.008	0.066	0.150	0.040	0.007	0.065	0.128	0.173	0.187	0.173	0.167	0.249	0.277	0.296	0.274	0.258	-0.007	-0.004	0.008	0.066	0.162	0.010	0.014	0.069	0.205	0.193	0.205	0.195	0.162	0.248	0.265	0.274	0.277	0.260	?????	?????	0.022	-0.012	0.003	-0.002	?????	?????	0.063	0.018	-0.009	-0.010	?????
535.467	?????	-0.009	-0.008	0.066	0.150	0.040	0.008	0.064	0.127	0.173	0.188	0.173	0.167	0.249	0.277	0.297	0.274	0.258	-0.007	-0.004	0.009	0.066	0.157	0.010	0.013	0.069	0.202	0.192	0.204	0.195	0.162	0.248	0.265	0.274	0.277	0.259	?????	?????	0.020	-0.012	0.003	-0.002	?????	?????	0.060	0.018	-0.008	-0.010	?????
536.117	?????	-0.009	-0.008	0.066	0.149	0.040	0.009	0.064	0.127	0.173	0.188	0.173	0.167	0.248	0.277	0.295	0.274	0.258	-0.008	-0.004	0.009	0.066	0.158	0.009	0.014	0.069	0.203	0.192	0.204	0.195	0.161	0.246	0.265	0.274	0.276	0.260	?????	?????	0.022	-0.012	0.004	-0.002	?????	?????	0.061	0.018	-0.008	-0.010	?????
536.767	?????	-0.009	-0.008	0.065	0.149	0.039	0.007	0.064	0.127	0.173	0.188	0.172	0.167	0.248	0.276	0.296	0.274	0.258	-0.007	-0.004	0.009	0.065	0.157	0.010	0.014	0.069	0.203	0.192	0.204	0.195	0.161	0.248	0.264	0.274	0.276	0.259	?????	?????	0.021	-0.012	0.003	-0.003	?????	?????	0.058	0.018	-0.008	-0.010	?????
537.417	?????	-0.009	-0.007	0.065	0.149	0.039	0.008	0.064	0.127	0.172	0.188	0.172	0.167	0.249	0.276	0.295	0.273	0.258	-0.007	-0.005	0.009	0.065	0.157	0.009	0.014	0.068	0.202	0.191	0.204	0.194	0.161	0.247	0.265	0.273	0.277	0.259	?????	?????	0.020	-0.012	0.003	-0.001	?????	?????	0.067	0.020	-0.008	-0.010	?????
538.067	?????	-0.009	-0.007	0.065	0.148	0.038	0.007	0.064	0.126	0.172	0.187	0.172	0.166	0.247	0.275	0.295	0.274	0.258	-0.008	-0.004	0.008	0.065	0.157	0.009	0.014	0.068	0.204	0.191	0.206	0.194	0.161	0.247	0.264	0.274	0.276	0.259	?????	?????	0.021	-0.012	0.004	-0.001	?????	?????	0.066	0.021	-0.008	-0.010	?????
538.717	?????	-0.009	-0.008	0.065	0.148	0.038	0.007	0.064	0.126	0.172	0.187	0.172	0.166	0.248	0.277	0.296	0.273	0.258	-0.007	-0.004	0.008	0.065	0.157	0.008	0.014	0.068	0.200	0.191	0.203	0.194	0.161	0.247	0.264	0.273	0.276	0.259	?????	?????	0.020	-0.011	0.005	-0.001	?????	?????	0.066	0.020	-0.008	-0.010	?????
539.367	?????	-0.009	-0.008	0.064	0.148	0.038	0.007	0.063	0.126	0.172	0.187	0.171	0.166	0.248	0.274	0.296	0.273	0.257	-0.007	-0.004	0.009	0.064	0.157	0.008	0.014	0.067	0.199	0.191	0.203	0.193	0.161	0.246	0.264	0.273	0.276	0.259	?????	?????	0.021	-0.012	0.002	-0.002	?????	?????	0.060	0.020	-0.008	-0.010	?????
540.017	?????	-0.009	-0.008	0.064	0.148	0.038	0.007	0.063	0.125	0.171	0.187	0.171	0.166	0.248	0.276	0.295	0.273	0.257	-0.008	-0.004	0.007	0.064	0.156	0.008	0.014	0.067	0.201	0.191	0.203	0.194	0.161	0.246	0.264	0.272	0.275	0.258	?????	?????	0.020	-0.012	0.004	-0.000	?????	?????	0.071	0.017	-0.008	-0.010	?????
540.667	?????	-0.009	-0.008	0.064	0.147	0.038	0.006	0.063	0.125	0.171	0.186	0.171	0.166	0.247	0.275	0.295	0.273	0.256	-0.007	-0.004	0.007	0.065	0.158	0.010	0.014	0.067	0.203	0.190	0.204	0.193	0.160	0.245	0.263	0.273	0.275	0.258	?????	?????	0.020	-0.012	0.003	-0.002	?????	?????	0.061	0.018	-0.008	-0.010	?????
541.317	?????	-0.009	-0.008	0.064	0.147	0.037	0.006	0.063	0.125	0.171	0.186	0.170	0.165	0.247	0.275	0.295	0.272	0.257	-0.007	-0.004	0.009	0.064	0.156	0.009	0.014	0.067	0.201	0.190	0.202	0.193	0.160	0.248	0.263	0.272	0.275	0.258	?????	?????	0.020	-0.011	0.003	-0.001	?????	?????	0.070	0.015	-0.009	-0.009	?????
541.967	?????	-0.009	-0.008	0.063	0.147	0.037	0.007	0.062	0.125	0.170	0.186	0.170	0.166	0.247	0.274	0.294	0.272	0.257	-0.008	-0.003	0.008	0.064	0.158	0.008	0.012	0.067	0.199	0.190	0.202	0.193	0.160	0.245	0.263	0.272	0.275	0.258	?????	?????	0.019	-0.012	0.003	-0.002	?????	?????	0.065	0.017	-0.008	-0.010	?????
542.617	?????	-0.009	-0.008	0.063	0.147	0.037	0.007	0.062	0.125	0.170	0.186	0.170	0.166	0.247	0.274	0.293	0.272	0.257	-0.007	-0.004	0.008	0.064	0.155	0.009	0.014	0.067	0.200	0.190	0.202	0.192	0.160	0.245	0.263	0.272	0.275	0.258	?????	?????	0.018	-0.012	0.001	-0.002	?????	?????	0.068	0.018	-0.008	-0.010	?????
543.267	?????	-0.009	-0.008	0.063	0.146	0.036	0.007	0.062	0.124	0.170	0.185	0.170	0.165	0.246	0.276	0.293	0.272	0.256	-0.008	-0.003	0.008	0.064	0.156	0.008	0.013	0.067	0.202	0.189	0.203	0.192	0.159	0.243	0.263	0.273	0.273	0.258	?????	?????	0.019	-0.012	0.004	-0.000	?????	?????	0.054	0.019	-0.008	-0.011	?????
543.917	?????	-0.009	-0.008	0.063	0.146	0.036	0.007	0.062	0.124	0.170	0.185	0.170	0.164	0.246	0.275	0.293	0.272	0.256	-0.007	-0.004	0.008	0.064	0.155	0.009	0.013	0.066	0.201	0.189	0.201	0.192	0.160	0.245	0.262	0.272	0.274	0.257	?????	?????	0.022	-0.012	0.003	-0.002	?????	?????	0.068	0.018	-0.008	-0.010	?????
544.567	?????	-0.009	-0.008	0.063	0.146	0.036	0.007	0.062	0.124	0.170	0.185	0.169	0.164	0.246	0.273	0.294	0.272	0.256	-0.007	-0.004	0.008	0.063	0.154	0.008	0.014	0.066	0.200	0.189	0.201	0.192	0.159	0.245	0.262	0.271	0.274	0.257	?????	?????	0.019	-0.011	0.003	-0.001	?????	?????	0.065	0.020	-0.008	-0.010	?????
545.217	?????	-0.009	-0.008	0.062	0.145	0.035	0.008	0.062	0.124	0.169	0.185	0.169	0.164	0.246	0.274	0.294	0.271	0.255	-0.007	-0.004	0.008	0.062	0.155	0.008	0.014	0.066	0.200	0.189	0.201	0.191	0.159	0.245	0.262	0.271	0.274	0.257	?????	?????	0.021	-0.012	0.004	-0.003	?????	?????	0.062	0.017	-0.008	-0.010	?????
545.867	?????	-0.009	-0.008	0.062	0.145	0.035	0.007	0.061	0.123	0.169	0.185	0.169	0.163	0.246	0.276	0.293	0.271	0.256	-0.007	-0.004	0.009	0.063	0.154	0.009	0.013	0.066	0.202	0.188	0.201	0.191	0.159	0.244	0.262	0.271	0.274	0.257	?????	?????	0.020	-0.012	0.002	-0.001	?????	?????	0.066	0.021	-0.008	-0.010	?????
546.517	?????	-0.009	-0.008	0.062	0.145	0.035	0.007	0.061	0.123	0.169	0.184	0.169	0.164	0.245	0.273	0.293	0.271	0.255	-0.008	-0.004	0.008	0.062	0.155	0.008	0.013	0.066	0.202	0.188	0.201	0.191	0.159	0.244	0.262	0.271	0.273	0.257	?????	?????	0.020	-0.012	0.001	-0.002	?????	?????	0.060	0.017	-0.008	-0.010	?????
547.167	?????	-0.009	-0.008	0.062	0.145	0.035	0.007	0.061	0.123	0.168	0.184	0.168	0.164	0.246	0.274	0.292	0.271	0.255	-0.007	-0.004	0.009	0.062	0.154	0.008	0.014	0.065	0.200	0.188	0.200	0.191	0.159	0.245	0.262	0.271	0.273	0.256	?????	?????	0.021	-0.011	0.003	-0.002	?????	?????	0.070	0.016	-0.008	-0.009	?????
547.817	?????	-0.009	-0.008	0.061	0.144	0.034	0.008	0.061	0.123	0.168	0.184	0.168	0.163	0.245	0.276	0.293	0.271	0.255	-0.007	-0.004	0.007	0.062	0.154	0.008	0.014	0.065	0.200	0.188	0.200	0.190	0.158	0.245	0.261	0.271	0.273	0.256	?????	?????	0.020	-0.012	0.003	-0.002	?????	?????	0.069	0.020	-0.008	-0.010	?????
548.467	?????	-0.009	-0.008	0.061	0.144	0.034	0.007	0.061	0.122	0.168	0.184	0.168	0.163	0.245	0.272	0.292	0.270	0.255	-0.007	-0.004	0.007	0.062	0.154	0.007	0.014	0.065	0.197	0.187	0.199	0.190	0.158	0.247	0.261	0.270	0.274	0.256	?????	?????	0.016	-0.012	0.002	-0.003	?????	?????	0.058	0.018	-0.008	-0.010	?????
549.117	?????	-0.009	-0.008	0.061	0.144	0.034	0.007	0.060	0.122	0.168	0.183	0.167	0.163	0.244	0.275	0.292	0.270	0.255	-0.008	-0.004	0.007	0.062	0.152	0.008	0.013	0.065	0.198	0.187	0.199	0.190	0.158	0.244	0.261	0.270	0.273	0.256	?????	?????	0.019	-0.011	0.002	-0.001	?????	?????	0.066	0.019	-0.008	-0.010	?????
549.767	?????	-0.009	-0.008	0.061	0.144	0.033	0.007	0.060	0.122	0.167	0.183	0.167	0.163	0.245	0.272	0.291	0.270	0.254	-0.008	-0.004	0.007	0.061	0.152	0.007	0.013	0.065	0.197	0.187	0.198	0.190	0.158	0.245	0.261	0.270	0.273	0.255	?????	?????	0.021	-0.012	0.003	-0.002	?????	?????	0.062	0.019	-0.008	-0.010	?????
550.417	?????	-0.009	-0.008	0.060	0.143	0.033	0.007	0.060	0.122	0.167	0.183	0.167	0.163	0.245	0.272	0.292	0.270	0.254	-0.007	-0.004	0.006	0.061	0.152	0.007	0.015	0.064	0.197	0.187	0.199	0.189	0.158	0.243	0.261	0.270	0.272	0.256	?????	?????	0.020	-0.012	0.002	-0.001	?????	?????	0.069	0.016	-0.009	-0.010	?????
551.067	?????	-0.009	-0.008	0.060	0.143	0.033	0.007	0.060	0.122	0.167	0.183	0.167	0.162	0.243	0.273	0.291	0.269	0.254	-0.007	-0.003	0.008	0.060	0.153	0.008	0.014	0.064	0.196	0.186	0.199	0.189	0.158	0.243	0.261	0.269	0.273	0.255	?????	?????	0.020	-0.012	0.003	-0.003	?????	?????	0.068	0.015	-0.008	-0.010	?????
551.717	?????	-0.009	-0.008	0.060	0.143	0.033	0.006	0.060	0.121	0.167	0.182	0.166	0.162	0.244	0.273	0.291	0.270	0.253	-0.008	-0.004	0.007	0.061	0.152	0.008	0.013	0.064	0.198	0.186	0.199	0.189	0.157	0.243	0.260	0.270	0.272	0.255	?????	?????	0.018	-0.012	0.003	-0.002	?????	?????	0.066	0.019	-0.008	-0.010	?????
552.367	?????	-0.009	-0.008	0.060	0.142	0.032	0.006	0.060	0.121	0.167	0.182	0.166	0.161	0.244	0.271	0.290	0.269	0.254	-0.007	-0.003	0.008	0.060	0.152	0.007	0.013	0.064	0.199	0.186	0.199	0.189	0.157	0.243	0.260	0.270	0.272	0.255	?????	?????	0.018	-0.012	0.001	-0.003	?????	?????	0.059	0.017	-0.008	-0.010	?????
553.017	?????	-0.009	-0.008	0.060	0.142	0.032	0.006	0.059	0.121	0.166	0.182	0.166	0.162	0.244	0.271	0.291	0.269	0.253	-0.008	-0.003	0.006	0.061	0.151	0.007	0.013	0.064	0.199	0.186	0.199	0.188	0.157	0.242	0.260	0.269	0.271	0.255	?????	?????	0.021	-0.012	0.002	-0.001	?????	?????	0.066	0.018	-0.008	-0.010	?????
553.667	?????	-0.009	-0.008	0.059	0.142	0.032	0.006	0.059	0.121	0.166	0.182	0.166	0.162	0.243	0.272	0.291	0.269	0.253	-0.007	-0.004	0.008	0.060	0.151	0.007	0.012	0.064	0.199	0.186	0.198	0.188	0.157	0.242	0.260	0.270	0.271	0.254	?????	?????	0.017	-0.011	0.002	-0.002	?????	?????	0.065	0.018	-0.008	-0.010	?????
554.317	?????	-0.009	-0.008	0.059	0.142	0.031	0.006	0.059	0.120	0.166	0.181	0.165	0.161	0.243	0.271	0.291	0.269	0.253	-0.008	-0.004	0.007	0.059	0.151	0.007	0.013	0.063	0.199	0.185	0.198	0.188	0.156	0.244	0.260	0.269	0.271	0.254	?????	?????	0.020	-0.011	0.001	-0.002	?????	?????	0.066	0.018	-0.008	-0.010	?????
554.967	?????	-0.009	-0.008	0.059	0.142	0.032	0.006	0.059	0.120	0.165	0.181	0.165	0.162	0.244	0.270	0.289	0.269	0.253	-0.007	-0.003	0.007	0.059	0.151	0.006	0.014	0.063	0.196	0.185	0.197	0.188	0.156	0.244	0.259	0.269	0.271	0.254	?????	?????	0.019	-0.011	0.003	-0.001	?????	?????	0.073	0.019	-0.008	-0.010	?????
555.617	?????	-0.009	-0.008	0.058	0.141	0.031	0.007	0.059	0.120	0.165	0.181	0.165	0.161	0.243	0.270	0.289	0.268	0.253	-0.007	-0.004	0.007	0.060	0.150	0.008	0.012	0.063	0.198	0.185	0.198	0.187	0.156	0.242	0.259	0.269	0.270	0.254	?????	?????	0.023	-0.011	0.002	-0.001	?????	?????	0.067	0.017	-0.008	-0.010	?????
556.267	?????	-0.009	-0.008	0.058	0.141	0.031	0.006	0.059	0.120	0.165	0.181	0.165	0.161	0.242	0.270	0.290	0.268	0.253	-0.007	-0.004	0.008	0.059	0.150	0.007	0.013	0.063	0.198	0.185	0.197	0.188	0.156	0.241	0.259	0.268	0.271	0.254	?????	?????	0.020	-0.012	0.003	-0.001	?????	?????	0.065	0.019	-0.008	-0.010	?????
556.917	?????	-0.009	-0.008	0.058	0.141	0.031	0.006	0.058	0.119	0.165	0.180	0.164	0.161	0.243	0.270	0.289	0.268	0.252	-0.007	-0.004	0.007	0.059	0.149	0.007	0.012	0.063	0.195	0.184	0.196	0.187	0.156	0.242	0.259	0.268	0.271	0.254	?????	?????	0.018	-0.012	0.000	-0.002	?????	?????	0.066	0.021	-0.008	-0.010	?????
557.567	?????	-0.009	-0.008	0.058	0.140	0.030	0.007	0.058	0.119	0.164	0.180	0.164	0.161	0.242	0.269	0.289	0.268	0.252	-0.007	-0.004	0.008	0.059	0.150	0.008	0.014	0.062	0.197	0.184	0.197	0.187	0.156	0.242	0.259	0.269	0.270	0.253	?????	?????	0.019	-0.012	0.001	-0.002	?????	?????	0.063	0.020	-0.007	-0.010	?????
558.217	?????	-0.009	-0.008	0.058	0.140	0.030	0.006	0.058	0.119	0.164	0.180	0.164	0.160	0.242	0.271	0.288	0.267	0.252	-0.007	-0.004	0.007	0.059	0.148	0.006	0.014	0.062	0.195	0.184	0.196	0.187	0.156	0.243	0.259	0.267	0.271	0.253	?????	?????	0.022	-0.011	0.003	-0.002	?????	?????	0.062	0.019	-0.008	-0.010	?????
558.867	?????	-0.009	-0.008	0.058	0.140	0.030	0.005	0.058	0.119	0.164	0.180	0.163	0.160	0.242	0.270	0.289	0.267	0.252	-0.007	-0.004	0.008	0.058	0.149	0.007	0.013	0.062	0.196	0.183	0.196	0.186	0.155	0.241	0.258	0.268	0.271	0.253	?????	?????	0.017	-0.012	0.002	-0.002	?????	?????	0.068	0.019	-0.008	-0.010	?????
559.517	?????	-0.009	-0.008	0.057	0.140	0.030	0.006	0.058	0.118	0.164	0.179	0.163	0.160	0.242	0.269	0.288	0.267	0.252	-0.007	-0.004	0.007	0.058	0.148	0.006	0.013	0.062	0.195	0.183	0.196	0.186	0.155	0.242	0.258	0.267	0.270	0.253	?????	?????	0.022	-0.011	0.004	-0.001	?????	?????	0.068	0.014	-0.008	-0.010	?????
560.167	?????	-0.009	-0.008	0.057	0.140	0.030	0.006	0.057	0.118	0.164	0.179	0.163	0.160	0.241	0.270	0.288	0.267	0.251	-0.007	-0.004	0.007	0.058	0.148	0.006	0.019	0.061	0.195	0.183	0.196	0.186	0.155	0.241	0.258	0.267	0.270	0.252	?????	?????	0.021	-0.011	0.002	-0.003	?????	?????	0.061	0.017	-0.008	-0.010	?????
560.817	?????	-0.009	-0.008	0.057	0.139	0.029	0.007	0.057	0.118	0.164	0.179	0.162	0.160	0.241	0.270	0.289	0.267	0.251	-0.007	-0.004	0.008	0.058	0.147	0.006	0.012	0.061	0.196	0.183	0.195	0.186	0.155	0.242	0.258	0.267	0.269	0.253	?????	?????	0.020	-0.012	0.003	-0.001	?????	?????	0.064	0.020	-0.009	-0.010	?????
561.467	?????	-0.009	-0.008	0.057	0.139	0.029	0.006	0.057	0.118	0.163	0.179	0.162	0.159	0.241	0.271	0.288	0.266	0.251	-0.008	-0.003	0.008	0.057	0.148	0.006	0.012	0.061	0.196	0.183	0.195	0.185	0.154	0.239	0.257	0.267	0.269	0.253	?????	?????	0.020	-0.012	0.003	-0.001	?????	?????	0.070	0.018	-0.009	-0.010	?????
562.117	?????	-0.009	-0.008	0.056	0.139	0.029	0.006	0.057	0.117	0.163	0.179	0.162	0.159	0.240	0.271	0.289	0.266	0.251	-0.007	-0.004	0.006	0.057	0.148	0.006	0.014	0.061	0.195	0.182	0.195	0.185	0.155	0.241	0.257	0.266	0.269	0.252	?????	?????	0.018	-0.012	0.001	-0.004	?????	?????	0.060	0.019	-0.008	-0.010	?????
562.767	?????	-0.009	-0.008	0.056	0.139	0.028	0.006	0.057	0.117	0.163	0.178	0.162	0.159	0.241	0.269	0.287	0.266	0.251	-0.007	-0.004	0.007	0.057	0.148	0.006	0.013	0.061	0.195	0.182	0.195	0.185	0.154	0.241	0.257	0.267	0.269	0.252	?????	?????	0.022	-0.012	0.001	-0.002	?????	?????	0.065	0.020	-0.008	-0.010	?????
563.417	?????	-0.009	-0.008	0.056	0.138	0.028	0.006	0.057	0.117	0.162	0.178	0.162	0.159	0.241	0.270	0.288	0.266	0.250	-0.007	-0.004	0.007	0.057	0.148	0.006	0.013	0.061	0.195	0.182	0.194	0.185	0.154	0.240	0.257	0.267	0.269	0.252	?????	?????	0.019	-0.012	0.004	0.001	?????	?????	0.065	0.018	-0.008	-0.010	?????
564.067	?????	-0.009	-0.008	0.055	0.138	0.028	0.005	0.056	0.117	0.162	0.178	0.161	0.159	0.240	0.269	0.287	0.265	0.250	-0.007	-0.004	0.008	0.056	0.147	0.007	0.014	0.061	0.196	0.182	0.195	0.184	0.154	0.240	0.257	0.266	0.269	0.252	?????	?????	0.021	-0.012	0.002	-0.001	?????	?????	0.063	0.019	-0.008	-0.010	?????
564.717	?????	-0.009	-0.008	0.055	0.138	0.028	0.005	0.056	0.116	0.162	0.178	0.161	0.159	0.241	0.267	0.288	0.266	0.250	-0.007	-0.004	0.006	0.056	0.147	0.006	0.013	0.060	0.195	0.181	0.194	0.184	0.154	0.241	0.257	0.266	0.268	0.252	?????	?????	0.021	-0.012	0.003	-0.003	?????	?????	0.067	0.019	-0.008	-0.010	?????
565.367	?????	-0.009	-0.008	0.055	0.138	0.027	0.006	0.056	0.116	0.161	0.177	0.161	0.157	0.240	0.266	0.287	0.265	0.250	-0.008	-0.004	0.007	0.057	0.147	0.006	0.013	0.060	0.192	0.181	0.193	0.184	0.154	0.239	0.257	0.265	0.269	0.251	?????	?????	0.019	-0.011	0.001	-0.002	?????	?????	0.060	0.021	-0.008	-0.010	?????
566.017	?????	-0.009	-0.008	0.055	0.137	0.027	0.006	0.056	0.116	0.161	0.177	0.161	0.158	0.240	0.268	0.286	0.265	0.250	-0.008	-0.004	0.007	0.056	0.147	0.006	0.013	0.060	0.196	0.181	0.194	0.184	0.153	0.239	0.256	0.266	0.267	0.251	?????	?????	0.021	-0.012	0.004	-0.001	?????	?????	0.068	0.022	-0.008	-0.010	?????
566.667	?????	-0.009	-0.008	0.055	0.137	0.027	0.006	0.055	0.116	0.161	0.177	0.160	0.158	0.240	0.268	0.287	0.265	0.249	-0.007	-0.004	0.008	0.056	0.146	0.006	0.012	0.060	0.195	0.181	0.193	0.184	0.153	0.240	0.256	0.265	0.268	0.251	?????	?????	0.020	-0.012	0.002	-0.002	?????	?????	0.066	0.021	-0.008	-0.010	?????
567.317	?????	-0.009	-0.008	0.054	0.137	0.027	0.005	0.055	0.116	0.161	0.177	0.160	0.158	0.240	0.265	0.285	0.265	0.249	-0.008	-0.003	0.008	0.056	0.145	0.006	0.012	0.060	0.195	0.181	0.193	0.183	0.153	0.240	0.256	0.266	0.267	0.251	?????	?????	0.022	-0.012	0.003	-0.001	?????	?????	0.065	0.019	-0.009	-0.010	?????
567.967	?????	-0.009	-0.008	0.054	0.136	0.027	0.005	0.055	0.115	0.161	0.176	0.160	0.157	0.240	0.266	0.285	0.265	0.249	-0.008	-0.004	0.007	0.055	0.146	0.005	0.013	0.059	0.194	0.180	0.193	0.183	0.153	0.241	0.256	0.265	0.268	0.251	?????	?????	0.020	-0.012	0.004	-0.003	?????	?????	0.062	0.022	-0.008	-0.010	?????
568.617	?????	-0.009	-0.008	0.054	0.136	0.026	0.005	0.055	0.115	0.160	0.176	0.159	0.158	0.239	0.266	0.284	0.264	0.249	-0.007	-0.004	0.008	0.055	0.145	0.006	0.012	0.059	0.194	0.180	0.193	0.183	0.152	0.239	0.256	0.265	0.267	0.250	?????	?????	0.021	-0.012	0.003	-0.002	?????	?????	0.065	0.020	-0.008	-0.010	?????
569.267	?????	-0.009	-0.008	0.054	0.136	0.026	0.004	0.055	0.115	0.160	0.176	0.159	0.157	0.239	0.267	0.285	0.264	0.249	-0.008	-0.004	0.007	0.055	0.146	0.006	0.012	0.059	0.195	0.180	0.193	0.182	0.152	0.237	0.256	0.265	0.267	0.250	?????	?????	0.021	-0.012	0.001	-0.003	?????	?????	0.070	0.017	-0.008	-0.010	?????
569.917	?????	-0.009	-0.008	0.054	0.136	0.026	0.005	0.055	0.114	0.160	0.176	0.159	0.156	0.238	0.266	0.285	0.264	0.249	-0.007	-0.003	0.007	0.054	0.145	0.006	0.012	0.059	0.194	0.179	0.192	0.182	0.152	0.238	0.256	0.265	0.267	0.250	?????	?????	0.021	-0.012	0.004	-0.000	?????	?????	0.067	0.020	-0.008	-0.010	?????
570.567	?????	-0.009	-0.008	0.053	0.135	0.025	0.005	0.054	0.114	0.159	0.175	0.159	0.156	0.239	0.268	0.284	0.264	0.249	-0.007	-0.003	0.007	0.054	0.145	0.005	0.014	0.059	0.194	0.179	0.193	0.182	0.152	0.238	0.255	0.265	0.266	0.250	?????	?????	0.022	-0.012	0.002	-0.002	?????	?????	0.063	0.018	-0.008	-0.010	?????
571.217	?????	-0.008	-0.008	0.053	0.135	0.025	0.005	0.054	0.114	0.159	0.175	0.158	0.157	0.239	0.266	0.284	0.264	0.248	-0.007	-0.004	0.007	0.054	0.144	0.005	0.011	0.058	0.193	0.179	0.192	0.182	0.152	0.238	0.255	0.264	0.266	0.250	?????	?????	0.022	-0.012	0.001	-0.002	?????	?????	0.058	0.018	-0.008	-0.010	?????
571.867	?????	-0.009	-0.008	0.053	0.135	0.025	0.006	0.054	0.114	0.159	0.175	0.158	0.155	0.239	0.266	0.283	0.264	0.248	-0.008	-0.004	0.007	0.054	0.143	0.005	0.012	0.058	0.191	0.179	0.191	0.182	0.152	0.238	0.255	0.264	0.266	0.250	?????	?????	0.018	-0.012	0.001	-0.002	?????	?????	0.060	0.019	-0.008	-0.010	?????
572.517	?????	-0.009	-0.008	0.053	0.134	0.025	0.005	0.054	0.113	0.159	0.175	0.158	0.157	0.238	0.265	0.283	0.263	0.248	-0.008	-0.004	0.007	0.054	0.143	0.005	0.012	0.058	0.193	0.178	0.191	0.181	0.152	0.238	0.255	0.264	0.266	0.249	?????	?????	0.019	-0.012	0.005	-0.001	?????	?????	0.067	0.019	-0.008	-0.010	?????
573.167	?????	-0.009	-0.008	0.053	0.134	0.024	0.005	0.054	0.113	0.159	0.174	0.158	0.156	0.238	0.265	0.284	0.263	0.248	-0.008	-0.003	0.007	0.053	0.143	0.005	0.012	0.058	0.194	0.179	0.191	0.181	0.152	0.237	0.254	0.264	0.266	0.249	?????	?????	0.021	-0.012	0.001	-0.002	?????	?????	0.064	0.019	-0.008	-0.010	?????
573.817	?????	-0.009	-0.008	0.052	0.134	0.025	0.005	0.054	0.113	0.158	0.174	0.157	0.156	0.238	0.265	0.284	0.263	0.248	-0.007	-0.003	0.007	0.053	0.145	0.004	0.011	0.058	0.191	0.178	0.190	0.181	0.152	0.239	0.255	0.263	0.266	0.249	?????	?????	0.022	-0.012	0.002	-0.002	?????	?????	0.058	0.017	-0.009	-0.010	?????
574.467	?????	-0.009	-0.008	0.052	0.134	0.024	0.005	0.054	0.113	0.158	0.174	0.157	0.156	0.237	0.265	0.284	0.263	0.247	-0.007	-0.003	0.008	0.053	0.143	0.005	0.011	0.058	0.194	0.178	0.191	0.181	0.151	0.238	0.254	0.264	0.265	0.249	?????	?????	0.019	-0.012	0.002	-0.002	?????	?????	0.068	0.018	-0.008	-0.010	?????
575.117	?????	-0.009	-0.008	0.052	0.133	0.024	0.005	0.053	0.112	0.158	0.174	0.157	0.155	0.237	0.264	0.284	0.263	0.248	-0.007	-0.003	0.006	0.053	0.144	0.005	0.012	0.057	0.193	0.178	0.191	0.180	0.151	0.237	0.254	0.264	0.265	0.249	?????	?????	0.022	-0.012	0.004	-0.001	?????	?????	0.063	0.023	-0.008	-0.010	?????
575.767	?????	-0.009	-0.008	0.052	0.133	0.024	0.005	0.053	0.112	0.158	0.174	0.157	0.155	0.237	0.267	0.284	0.262	0.247	-0.007	-0.003	0.007	0.053	0.143	0.004	0.012	0.057	0.191	0.177	0.189	0.180	0.151	0.237	0.254	0.263	0.266	0.249	?????	?????	0.021	-0.012	0.002	-0.002	?????	?????	0.060	0.018	-0.008	-0.010	?????
576.417	?????	-0.009	-0.008	0.051	0.133	0.024	0.005	0.053	0.112	0.157	0.173	0.156	0.155	0.237	0.266	0.283	0.262	0.247	-0.007	-0.004	0.009	0.052	0.142	0.005	0.011	0.057	0.190	0.177	0.189	0.180	0.151	0.238	0.254	0.263	0.266	0.248	?????	?????	0.020	-0.011	0.006	-0.001	?????	?????	0.067	0.021	-0.008	-0.010	?????
577.067	?????	-0.009	-0.008	0.051	0.133	0.023	0.005	0.053	0.112	0.157	0.173	0.156	0.154	0.237	0.265	0.283	0.262	0.247	-0.007	-0.004	0.008	0.052	0.142	0.005	0.012	0.057	0.192	0.177	0.189	0.180	0.150	0.237	0.253	0.262	0.265	0.248	?????	?????	0.019	-0.011	0.006	-0.003	?????	?????	0.062	0.020	-0.008	-0.010	?????
577.717	?????	-0.009	-0.008	0.051	0.133	0.023	0.004	0.053	0.111	0.157	0.173	0.156	0.155	0.237	0.265	0.283	0.262	0.247	-0.007	-0.003	0.006	0.052	0.143	0.004	0.016	0.057	0.189	0.177	0.189	0.179	0.151	0.237	0.254	0.262	0.265	0.248	?????	?????	0.023	-0.012	0.002	-0.001	?????	?????	0.073	0.020	-0.008	-0.010	?????
578.367	?????	-0.009	-0.008	0.051	0.132	0.023	0.004	0.052	0.111	0.157	0.173	0.155	0.153	0.236	0.264	0.282	0.262	0.247	-0.008	-0.003	0.008	0.052	0.143	0.005	0.012	0.057	0.193	0.176	0.190	0.179	0.150	0.235	0.253	0.263	0.264	0.248	?????	?????	0.022	-0.012	0.002	-0.001	?????	?????	0.068	0.020	-0.008	-0.010	?????
579.017	?????	-0.009	-0.008	0.051	0.132	0.023	0.005	0.052	0.111	0.156	0.173	0.155	0.154	0.237	0.263	0.282	0.261	0.246	-0.007	-0.003	0.006	0.051	0.142	0.004	0.012	0.057	0.189	0.176	0.188	0.179	0.150	0.237	0.254	0.262	0.265	0.248	?????	?????	0.022	-0.011	0.002	-0.002	?????	?????	0.067	0.017	-0.008	-0.010	?????
579.667	?????	-0.009	-0.008	0.050	0.132	0.023	0.005	0.052	0.111	0.156	0.172	0.155	0.154	0.237	0.266	0.282	0.261	0.246	-0.008	-0.004	0.007	0.051	0.140	0.004	0.011	0.056	0.189	0.176	0.188	0.179	0.150	0.236	0.253	0.262	0.265	0.247	?????	?????	0.020	-0.012	0.003	-0.003	?????	?????	0.066	0.019	-0.008	-0.010	?????
580.317	?????	-0.009	-0.008	0.050	0.132	0.022	0.004	0.052	0.111	0.156	0.172	0.155	0.154	0.237	0.263	0.281	0.261	0.246	-0.007	-0.004	0.007	0.051	0.139	0.005	0.011	0.056	0.189	0.176	0.188	0.179	0.150	0.237	0.253	0.261	0.264	0.247	?????	?????	0.020	-0.012	0.003	-0.003	?????	?????	0.061	0.019	-0.009	-0.010	?????
580.967	?????	-0.009	-0.008	0.050	0.131	0.022	0.004	0.052	0.110	0.156	0.172	0.154	0.155	0.237	0.263	0.282	0.261	0.246	-0.007	-0.003	0.007	0.051	0.142	0.004	0.013	0.056	0.191	0.176	0.188	0.178	0.149	0.236	0.253	0.262	0.264	0.247	?????	?????	0.018	-0.012	0.002	-0.003	?????	?????	0.068	0.020	-0.008	-0.010	?????
581.617	?????	-0.009	-0.008	0.050	0.131	0.022	0.005	0.052	0.110	0.155	0.171	0.154	0.154	0.236	0.263	0.282	0.261	0.246	-0.007	-0.004	0.007	0.051	0.141	0.004	0.012	0.056	0.188	0.175	0.187	0.178	0.149	0.237	0.253	0.262	0.265	0.247	?????	?????	0.022	-0.012	0.002	-0.001	?????	?????	0.064	0.021	-0.008	-0.010	?????
582.267	?????	-0.009	-0.008	0.050	0.131	0.022	0.004	0.051	0.110	0.155	0.171	0.154	0.153	0.236	0.263	0.282	0.260	0.245	-0.008	-0.003	0.006	0.050	0.141	0.004	0.012	0.056	0.191	0.175	0.188	0.178	0.149	0.235	0.252	0.262	0.264	0.247	?????	?????	0.018	-0.012	0.004	-0.002	?????	?????	0.063	0.017	-0.008	-0.010	?????
582.917	?????	-0.009	-0.008	0.049	0.131	0.022	0.004	0.051	0.110	0.155	0.171	0.154	0.153	0.235	0.264	0.281	0.260	0.245	-0.008	-0.003	0.007	0.050	0.140	0.005	0.012	0.055	0.191	0.175	0.188	0.177	0.149	0.235	0.252	0.262	0.263	0.246	?????	?????	0.021	-0.012	0.001	-0.001	?????	?????	0.062	0.018	-0.008	-0.010	?????
583.567	?????	-0.009	-0.008	0.049	0.130	0.021	0.004	0.051	0.110	0.155	0.171	0.153	0.153	0.234	0.263	0.281	0.260	0.245	-0.007	-0.003	0.006	0.050	0.139	0.004	0.011	0.055	0.188	0.175	0.187	0.177	0.149	0.235	0.252	0.261	0.264	0.246	?????	?????	0.021	-0.012	0.004	-0.002	?????	?????	0.065	0.022	-0.008	-0.010	?????
584.217	?????	-0.009	-0.008	0.049	0.130	0.021	0.005	0.051	0.109	0.155	0.171	0.153	0.153	0.235	0.263	0.281	0.260	0.245	-0.007	-0.004	0.008	0.051	0.138	0.003	0.010	0.055	0.188	0.175	0.187	0.177	0.149	0.236	0.252	0.260	0.264	0.246	?????	?????	0.021	-0.012	0.004	-0.002	?????	?????	0.067	0.019	-0.008	-0.009	?????
584.867	?????	-0.009	-0.008	0.049	0.130	0.021	0.004	0.051	0.109	0.154	0.171	0.153	0.151	0.234	0.263	0.282	0.260	0.245	-0.007	-0.003	0.007	0.050	0.139	0.005	0.012	0.055	0.190	0.174	0.187	0.177	0.148	0.235	0.251	0.260	0.263	0.246	?????	?????	0.024	-0.011	0.002	-0.000	?????	?????	0.067	0.019	-0.008	-0.009	?????
585.517	?????	-0.009	-0.008	0.049	0.129	0.021	0.004	0.051	0.109	0.154	0.170	0.153	0.153	0.235	0.261	0.280	0.259	0.245	-0.007	-0.003	0.006	0.050	0.138	0.005	0.011	0.055	0.189	0.174	0.187	0.176	0.148	0.235	0.251	0.261	0.263	0.246	?????	?????	0.020	-0.012	0.003	-0.002	?????	?????	0.064	0.018	-0.008	-0.010	?????
586.167	?????	-0.009	-0.008	0.048	0.129	0.020	0.004	0.051	0.109	0.154	0.170	0.152	0.152	0.235	0.262	0.279	0.259	0.244	-0.007	-0.003	0.007	0.050	0.139	0.004	0.011	0.055	0.191	0.174	0.187	0.176	0.148	0.233	0.251	0.261	0.262	0.246	?????	?????	0.022	-0.012	0.001	-0.002	?????	?????	0.066	0.019	-0.008	-0.010	?????
586.817	?????	-0.009	-0.008	0.048	0.129	0.020	0.004	0.050	0.108	0.154	0.170	0.152	0.152	0.234	0.261	0.279	0.260	0.244	-0.008	-0.004	0.007	0.050	0.138	0.005	0.011	0.055	0.190	0.174	0.187	0.176	0.147	0.233	0.251	0.261	0.262	0.245	?????	?????	0.021	-0.012	0.002	-0.002	?????	?????	0.066	0.016	-0.009	-0.010	?????
587.467	?????	-0.009	-0.008	0.048	0.129	0.020	0.004	0.050	0.108	0.153	0.169	0.152	0.152	0.234	0.260	0.279	0.260	0.244	-0.007	-0.003	0.006	0.049	0.139	0.003	0.011	0.054	0.186	0.173	0.185	0.176	0.148	0.234	0.251	0.260	0.262	0.246	?????	?????	0.021	-0.012	0.003	-0.003	?????	?????	0.067	0.018	-0.008	-0.010	?????
588.117	?????	-0.009	-0.008	0.048	0.128	0.020	0.004	0.050	0.108	0.153	0.169	0.151	0.151	0.234	0.260	0.278	0.259	0.244	-0.007	-0.003	0.007	0.049	0.137	0.004	0.010	0.054	0.185	0.173	0.185	0.175	0.148	0.234	0.251	0.259	0.263	0.245	?????	?????	0.021	-0.012	0.002	-0.002	?????	?????	0.061	0.019	-0.008	-0.010	?????
588.767	?????	-0.009	-0.008	0.047	0.128	0.020	0.004	0.050	0.108	0.153	0.169	0.151	0.152	0.234	0.261	0.279	0.259	0.244	-0.008	-0.003	0.006	0.049	0.137	0.004	0.010	0.054	0.189	0.173	0.185	0.175	0.147	0.234	0.251	0.260	0.262	0.245	?????	?????	0.019	-0.011	0.003	-0.002	?????	?????	0.062	0.021	-0.008	-0.010	?????
589.417	?????	-0.009	-0.008	0.047	0.128	0.019	0.004	0.050	0.108	0.153	0.169	0.151	0.152	0.234	0.260	0.279	0.259	0.244	-0.007	-0.003	0.007	0.049	0.138	0.004	0.012	0.054	0.186	0.173	0.185	0.175	0.147	0.239	0.250	0.259	0.262	0.245	?????	?????	0.018	-0.012	0.001	-0.002	?????	?????	0.070	0.021	-0.008	-0.010	?????
590.067	?????	-0.009	-0.008	0.047	0.128	0.019	0.004	0.049	0.107	0.152	0.169	0.151	0.152	0.233	0.263	0.279	0.258	0.244	-0.007	-0.003	0.007	0.048	0.137	0.003	0.011	0.053	0.186	0.172	0.185	0.175	0.147	0.234	0.250	0.260	0.262	0.244	?????	?????	0.018	-0.012	0.002	-0.002	?????	?????	0.063	0.020	-0.008	-0.010	?????
590.717	?????	-0.009	-0.008	0.047	0.128	0.019	0.004	0.049	0.107	0.152	0.168	0.151	0.152	0.233	0.265	0.279	0.258	0.243	-0.007	-0.003	0.007	0.048	0.136	0.003	0.010	0.053	0.185	0.172	0.184	0.175	0.147	0.234	0.250	0.259	0.262	0.244	?????	?????	0.020	-0.011	0.004	-0.001	?????	?????	0.065	0.020	-0.008	-0.010	?????
591.367	?????	-0.009	-0.008	0.047	0.127	0.019	0.004	0.049	0.107	0.152	0.168	0.150	0.150	0.233	0.263	0.279	0.258	0.243	-0.007	-0.003	0.007	0.048	0.137	0.004	0.012	0.053	0.186	0.172	0.184	0.175	0.147	0.233	0.250	0.258	0.262	0.244	?????	?????	0.017	-0.011	0.005	-0.002	?????	?????	0.067	0.019	-0.008	-0.010	?????
592.017	?????	-0.009	-0.008	0.046	0.127	0.019	0.004	0.049	0.107	0.152	0.168	0.150	0.151	0.233	0.263	0.279	0.258	0.243	-0.007	-0.003	0.006	0.048	0.136	0.004	0.012	0.053	0.186	0.172	0.184	0.174	0.147	0.233	0.250	0.258	0.261	0.244	?????	?????	0.022	-0.012	0.003	-0.003	?????	?????	0.065	0.018	-0.008	-0.010	?????
592.667	?????	-0.009	-0.008	0.046	0.127	0.018	0.003	0.049	0.107	0.151	0.168	0.150	0.151	0.233	0.266	0.279	0.258	0.242	-0.008	-0.003	0.007	0.048	0.135	0.004	0.011	0.053	0.189	0.172	0.185	0.174	0.146	0.232	0.249	0.258	0.261	0.244	?????	?????	0.020	-0.012	0.003	-0.003	?????	?????	0.062	0.019	-0.008	-0.010	?????
593.317	?????	-0.009	-0.008	0.046	0.127	0.018	0.004	0.049	0.106	0.151	0.167	0.150	0.150	0.232	0.262	0.278	0.258	0.243	-0.007	-0.003	0.007	0.048	0.136	0.004	0.011	0.053	0.186	0.172	0.184	0.174	0.146	0.233	0.250	0.258	0.261	0.244	?????	?????	0.021	-0.012	0.001	-0.003	?????	?????	0.062	0.022	-0.008	-0.010	?????
593.967	?????	-0.009	-0.008	0.046	0.126	0.018	0.004	0.049	0.106	0.151	0.167	0.150	0.151	0.232	0.262	0.278	0.257	0.242	-0.007	-0.003	0.007	0.047	0.135	0.003	0.013	0.053	0.186	0.171	0.183	0.174	0.146	0.233	0.249	0.258	0.261	0.244	?????	?????	0.021	-0.012	0.004	-0.004	?????	?????	0.068	0.022	-0.008	-0.010	?????
594.617	?????	-0.009	-0.008	0.046	0.126	0.018	0.003	0.048	0.106	0.151	0.167	0.149	0.150	0.232	0.262	0.277	0.257	0.242	-0.007	-0.003	0.007	0.047	0.136	0.002	0.012	0.052	0.184	0.171	0.183	0.173	0.146	0.232	0.250	0.258	0.261	0.243	?????	?????	0.020	-0.011	0.003	-0.001	?????	?????	0.061	0.023	-0.008	-0.010	?????
595.267	?????	-0.009	-0.008	0.045	0.126	0.018	0.004	0.048	0.106	0.151	0.167	0.149	0.150	0.232	0.263	0.277	0.257	0.242	-0.007	-0.004	0.006	0.046	0.134	0.003	0.014	0.052	0.185	0.170	0.183	0.173	0.146	0.233	0.249	0.258	0.260	0.244	?????	?????	0.020	-0.012	0.002	-0.002	?????	?????	0.068	0.020	-0.009	-0.010	?????
595.917	?????	-0.009	-0.008	0.045	0.125	0.017	0.003	0.048	0.105	0.150	0.167	0.149	0.150	0.232	0.261	0.276	0.257	0.242	-0.008	-0.003	0.007	0.047	0.134	0.004	0.011	0.052	0.187	0.170	0.183	0.173	0.145	0.232	0.249	0.258	0.260	0.243	?????	?????	0.021	-0.012	0.003	-0.001	?????	?????	0.061	0.021	-0.008	-0.010	?????
596.567	?????	-0.009	-0.008	0.045	0.125	0.017	0.004	0.048	0.105	0.150	0.166	0.149	0.149	0.233	0.263	0.277	0.257	0.242	-0.007	-0.003	0.006	0.046	0.134	0.003	0.012	0.052	0.185	0.170	0.183	0.173	0.146	0.233	0.248	0.258	0.260	0.243	?????	?????	0.021	-0.012	0.002	-0.003	?????	?????	0.063	0.021	-0.008	-0.010	?????
597.217	?????	-0.009	-0.009	0.045	0.125	0.017	0.004	0.048	0.105	0.150	0.166	0.148	0.150	0.232	0.262	0.277	0.257	0.242	-0.007	-0.004	0.008	0.047	0.132	0.003	0.011	0.052	0.184	0.170	0.182	0.173	0.145	0.233	0.248	0.257	0.260	0.242	?????	?????	0.020	-0.012	0.005	-0.001	?????	?????	0.066	0.022	-0.008	-0.010	?????
597.867	?????	-0.009	-0.009	0.045	0.125	0.017	0.004	0.048	0.105	0.150	0.166	0.148	0.149	0.231	0.262	0.276	0.256	0.241	-0.008	-0.003	0.007	0.046	0.133	0.004	0.011	0.052	0.186	0.170	0.182	0.172	0.145	0.231	0.248	0.257	0.260	0.242	?????	?????	0.021	-0.011	0.003	-0.002	?????	?????	0.064	0.020	-0.008	-0.010	?????
598.517	?????	-0.009	-0.009	0.045	0.125	0.017	0.004	0.047	0.104	0.149	0.166	0.148	0.149	0.231	0.261	0.275	0.256	0.241	-0.007	-0.004	0.008	0.047	0.135	0.002	0.011	0.051	0.184	0.169	0.181	0.172	0.145	0.232	0.248	0.256	0.259	0.242	?????	?????	0.020	-0.012	0.002	-0.001	?????	?????	0.070	0.017	-0.009	-0.010	?????
599.167	?????	-0.009	-0.008	0.044	0.124	0.017	0.003	0.047	0.104	0.149	0.165	0.148	0.149	0.230	0.263	0.277	0.256	0.241	-0.007	-0.004	0.007	0.046	0.135	0.003	0.010	0.051	0.183	0.169	0.181	0.172	0.145	0.232	0.248	0.256	0.260	0.242	?????	?????	0.019	-0.012	0.004	-0.002	?????	?????	0.062	0.020	-0.008	-0.010	?????
599.817	?????	-0.009	-0.008	0.044	0.124	0.016	0.004	0.047	0.104	0.149	0.165	0.147	0.148	0.231	0.261	0.275	0.256	0.241	-0.008	-0.003	0.006	0.046	0.132	0.002	0.011	0.051	0.186	0.169	0.182	0.172	0.144	0.232	0.248	0.257	0.259	0.242	?????	?????	0.021	-0.011	0.002	-0.002	?????	?????	0.062	0.021	-0.008	-0.010	?????
600.467	?????	-0.009	-0.009	0.044	0.124	0.016	0.004	0.047	0.104	0.149	0.165	0.147	0.148	0.231	0.261	0.276	0.256	0.240	-0.007	-0.003	0.006	0.046	0.132	0.002	0.010	0.051	0.184	0.169	0.181	0.171	0.145	0.232	0.248	0.256	0.259	0.242	?????	?????	0.019	-0.012	0.002	-0.004	?????	?????	0.065	0.021	-0.008	-0.010	?????
[truncated: 167 more columns]
