# Supplementary material for: Parameterization of cell-free systems with time-series data using KETCHUP
Source: PLoS Comput Biol. 2025 Nov 21;21(11):e1013724. doi: 10.1371/journal.pcbi.1013724 (PMC12637948; doi:10.1371/journal.pcbi.1013724)
Supplement: S7 Data — (CSV) [file pcbi.1013724.s007.csv]

Time	Well	NADH
0 days 00:00:31	G23	0.3260602029808226
0 days 00:01:10	G23	0.32612566377242685
0 days 00:01:49	G23	0.3271075756464908
0 days 00:02:28	G23	0.32750034039611636
0 days 00:03:07	G23	0.3280240267289505
0 days 00:03:46	G23	0.32789310514574194
0 days 00:04:25	G23	0.3282204091037632
0 days 00:05:04	G23	0.32835133068697175
0 days 00:05:43	G23	0.32874409543659733
0 days 00:06:22	G23	0.3282204091037632
0 days 00:07:01	G23	0.3280894875205548
0 days 00:07:40	G23	0.3282204091037632
0 days 00:08:19	G23	0.32874409543659733
0 days 00:08:58	G23	0.32815494831215897
0 days 00:09:37	G23	0.32750034039611636
0 days 00:10:16	G23	0.3273039580213036
0 days 00:10:55	G23	0.32828586989536757
0 days 00:11:34	G23	0.32750034039611636
0 days 00:12:13	G23	0.3280240267289505
0 days 00:12:52	G23	0.32769672277092915
0 days 00:13:31	G23	0.32750034039611636
0 days 00:14:10	G23	0.32763126197932496
0 days 00:14:49	G23	0.3273694188129078
0 days 00:15:28	G23	0.3268457324800738
0 days 00:16:07	G23	0.3277621835625334
0 days 00:16:46	G23	0.32717303643809503
0 days 00:17:25	G23	0.32717303643809503
0 days 00:18:04	G23	0.3271075756464908
0 days 00:18:43	G23	0.3269766540632823
0 days 00:19:22	G23	0.326911193271678
0 days 00:20:01	G23	0.32750034039611636
0 days 00:20:40	G23	0.3272384972296994
0 days 00:21:19	G23	0.3274348796045121
0 days 00:21:58	G23	0.3273694188129078
0 days 00:22:37	G23	0.3270421148548866
0 days 00:23:16	G23	0.3270421148548866
0 days 00:23:55	G23	0.3270421148548866
0 days 00:24:34	G23	0.32658388931365673
0 days 00:25:13	G23	0.32678027168846957
0 days 00:25:52	G23	0.3270421148548866
0 days 00:26:31	G23	0.3269766540632823
0 days 00:27:10	G23	0.3260602029808226
0 days 00:27:49	G23	0.3274348796045121
0 days 00:28:28	G23	0.3271075756464908
0 days 00:29:07	G23	0.3267802716884695
0 days 00:29:46	G23	0.326387506938844
0 days 00:30:25	G23	0.3268457324800738
0 days 00:31:04	G23	0.3263220461472397
0 days 00:31:43	G23	0.3271075756464908
0 days 00:32:22	G23	0.32658388931365673
0 days 00:33:01	G23	0.32638750693884394
0 days 00:33:40	G23	0.326649350105261
0 days 00:34:19	G23	0.32638750693884394
0 days 00:34:58	G23	0.32632204614723964
0 days 00:35:37	G23	0.3262565853556354
0 days 00:36:16	G23	0.32560197743959285
0 days 00:36:55	G23	0.32619112456403115
0 days 00:37:34	G23	0.3263220461472397
0 days 00:38:13	G23	0.3260602029808226
0 days 00:38:52	G23	0.3260602029808226
0 days 00:39:31	G23	0.3260602029808226
0 days 00:40:10	G23	0.32658388931365673
0 days 00:40:49	G23	0.3259947421892184
0 days 00:41:28	G23	0.3258638206060098
0 days 00:42:07	G23	0.32579835981440564
0 days 00:42:46	G23	0.32645296773044824
0 days 00:43:25	G23	0.3259292813976141
0 days 00:44:04	G23	0.32573289902280134
0 days 00:44:43	G23	0.3259947421892184
0 days 00:45:22	G23	0.3259292813976142
0 days 00:46:01	G23	0.3259292813976141
0 days 00:46:40	G23	0.3258638206060099
0 days 00:47:19	G23	0.32579835981440564
0 days 00:47:58	G23	0.3259947421892184
0 days 00:48:37	G23	0.3257328990228014
0 days 00:49:16	G23	0.3258638206060098
0 days 00:49:55	G23	0.3256674382311971
0 days 00:50:34	G23	0.3256674382311971
0 days 00:51:13	G23	0.32494736952355024
0 days 00:51:52	G23	0.32527467348157146
0 days 00:52:31	G23	0.3255365166479886
0 days 00:53:10	G23	0.32560197743959285
0 days 00:53:49	G23	0.32638750693884394
0 days 00:54:28	G23	0.3252092126899673
0 days 00:55:07	G23	0.32566743823119704
0 days 00:55:46	G23	0.32573289902280134
0 days 00:56:25	G23	0.32573289902280134
0 days 00:57:04	G23	0.3253401342731758
0 days 00:57:43	G23	0.32612566377242685
0 days 00:58:22	G23	0.32547105585638425
0 days 00:59:01	G23	0.3253401342731758
0 days 00:59:40	G23	0.3250782911067587
0 days 01:00:19	G23	0.32547105585638425
0 days 01:00:58	G23	0.32547105585638425
0 days 01:01:37	G23	0.3256674382311971
0 days 01:02:16	G23	0.32488190873194595
0 days 01:02:55	G23	0.32514375189836303
0 days 01:03:34	G23	0.32514375189836303
0 days 01:04:13	G23	0.32534013427317576
0 days 01:04:52	G23	0.3259292813976141
0 days 01:05:31	G23	0.32540559506478006
0 days 01:06:10	G23	0.32560197743959285
0 days 01:06:49	G23	0.3250128303151545
0 days 01:07:28	G23	0.32488190873194595
0 days 01:08:07	G23	0.3242273008159033
0 days 01:08:46	G23	0.3250128303151545
0 days 01:09:25	G23	0.3250128303151545
0 days 01:10:04	G23	0.32468552635713316
0 days 01:10:43	G23	0.32442368319071613
0 days 01:11:22	G23	0.32475098714873746
0 days 01:12:01	G23	0.3244891439823204
0 days 01:12:40	G23	0.32442368319071613
0 days 01:13:19	G23	0.32468552635713316
0 days 01:13:58	G23	0.324881908731946
0 days 01:14:37	G23	0.32422730081590334
0 days 01:15:16	G23	0.32468552635713316
0 days 01:15:55	G23	0.32514375189836303
0 days 01:16:34	G23	0.3250782911067587
0 days 01:17:13	G23	0.32429276160750764
0 days 01:17:52	G23	0.3240309184410905
0 days 01:18:31	G23	0.32475098714873746
0 days 01:19:10	G23	0.32455460477392467
0 days 01:19:49	G23	0.32422730081590334
0 days 01:20:28	G23	0.32462006556552886
0 days 01:21:07	G23	0.32403091844109055
0 days 01:21:46	G23	0.32455460477392467
0 days 01:22:25	G23	0.3244236831907161
0 days 01:23:04	G23	0.32494736952355024
0 days 01:23:43	G23	0.3239654576494863
0 days 01:24:22	G23	0.32455460477392467
0 days 01:25:01	G23	0.3239654576494863
0 days 01:25:40	G23	0.32448914398232037
0 days 01:26:19	G23	0.32494736952355024
0 days 01:26:58	G23	0.32383453606627777
0 days 01:27:37	G23	0.3239654576494863
0 days 01:28:16	G23	0.3250128303151545
0 days 01:28:55	G23	0.3237036144830693
0 days 01:29:34	G23	0.3235726928998608
0 days 01:30:13	G23	0.3235726928998608
0 days 01:30:52	G23	0.3246200655655289
0 days 01:31:31	G23	0.32422730081590334
0 days 01:32:10	G23	0.32383453606627777
0 days 01:32:49	G23	0.3237036144830693
0 days 01:33:28	G23	0.3232453889418394
0 days 01:34:07	G23	0.3237036144830693
0 days 01:34:46	G23	0.32383453606627777
0 days 01:35:25	G23	0.3237036144830693
0 days 01:36:04	G23	0.3233108497334437
0 days 01:36:43	G23	0.32344177131665225
0 days 01:37:22	G23	0.3237036144830693
0 days 01:38:01	G23	0.3242273008159033
0 days 01:38:40	G23	0.3242273008159033
0 days 01:39:19	G23	0.323638153691465
0 days 01:39:58	G23	0.3237690752746735
0 days 01:40:37	G23	0.3231799281502351
0 days 01:41:16	G23	0.3235072321082565
0 days 01:41:55	G23	0.3230490065670266
0 days 01:42:34	G23	0.3231144673586309
0 days 01:43:13	G23	0.32344177131665225
0 days 01:43:52	G23	0.32344177131665225
0 days 01:44:31	G23	0.32344177131665225
0 days 01:45:10	G23	0.3237690752746735
0 days 01:45:49	G23	0.32383453606627777
0 days 01:46:28	G23	0.3225907810257968
0 days 01:47:07	G23	0.323638153691465
0 days 01:47:46	G23	0.32344177131665225
0 days 01:48:25	G23	0.32389999685788207
0 days 01:49:04	G23	0.3231144673586309
0 days 01:49:43	G23	0.32278716340060964
0 days 01:50:22	G23	0.3233108497334437
0 days 01:51:01	G23	0.32278716340060964
0 days 01:51:40	G23	0.3233108497334437
0 days 01:52:19	G23	0.3231144673586309
0 days 01:52:58	G23	0.3229835457754223
0 days 01:53:37	G23	0.3231144673586309
0 days 01:54:16	G23	0.3233108497334437
0 days 01:54:55	G23	0.32324538894183946
0 days 01:55:34	G23	0.32252532023419256
0 days 01:56:13	G23	0.3233108497334437
0 days 01:56:52	G23	0.3234417713166522
0 days 01:57:31	G23	0.32278716340060964
0 days 01:58:10	G23	0.3229835457754223
0 days 01:58:49	G23	0.32278716340060964
0 days 01:59:28	G23	0.32317992815023516
0 days 02:00:07	G23	0.32272170260900535
0 days 02:00:46	G23	0.32272170260900535
0 days 02:01:25	G23	0.32278716340060964
0 days 02:02:04	G23	0.32324538894183946
0 days 02:02:43	G23	0.322394398650984
0 days 02:03:22	G23	0.32272170260900535
0 days 02:04:01	G23	0.32252532023419256
0 days 02:04:40	G23	0.32272170260900535
0 days 02:05:19	G23	0.32291808498381813
0 days 02:05:58	G23	0.32213255548456704
0 days 02:06:37	G23	0.32291808498381813
0 days 02:07:16	G23	0.322394398650984
0 days 02:07:55	G23	0.3229835457754223
0 days 02:08:34	G23	0.322394398650984
0 days 02:09:13	G23	0.322394398650984
0 days 02:09:52	G23	0.3224598594425883
0 days 02:10:31	G23	0.322394398650984
0 days 02:11:10	G23	0.32291808498381813
0 days 02:11:49	G23	0.32213255548456704
0 days 02:12:28	G23	0.322394398650984
0 days 02:13:07	G23	0.3215434083601287
0 days 02:13:46	G23	0.32213255548456704
0 days 02:14:25	G23	0.3220016339013585
0 days 02:15:04	G23	0.322394398650984
0 days 02:15:43	G23	0.3220016339013585
0 days 02:16:22	G23	0.32213255548456704
0 days 02:17:01	G23	0.32232893785937977
0 days 02:17:40	G23	0.322394398650984
0 days 02:18:19	G23	0.3220016339013585
0 days 02:18:58	G23	0.32232893785937977
0 days 02:19:37	G23	0.32167432994333717
0 days 02:20:16	G23	0.3215434083601287
0 days 02:20:55	G23	0.3226562418174011
0 days 02:21:34	G23	0.3220016339013585
0 days 02:22:13	G23	0.3226562418174011
0 days 02:22:52	G23	0.3215434083601287
0 days 02:23:31	G23	0.3215434083601287
0 days 02:24:10	G23	0.3216088691517329
0 days 02:24:49	G23	0.3215434083601287
0 days 02:25:28	G23	0.32147794756852444
0 days 02:26:07	G23	0.32147794756852444
0 days 02:26:46	G23	0.32121610440210735
0 days 02:27:25	G23	0.32121610440210735
0 days 02:28:04	G23	0.32147794756852444
0 days 02:28:43	G23	0.3220016339013585
0 days 02:29:22	G23	0.3212815651937116
0 days 02:30:01	G23	0.3218052515265457
0 days 02:30:40	G23	0.32141248677692014
0 days 02:31:19	G23	0.32121610440210735
0 days 02:31:58	G23	0.32141248677692014
0 days 02:32:37	G23	0.32075787886087753
0 days 02:33:16	G23	0.3211506436105031
0 days 02:33:55	G23	0.32141248677692014
0 days 02:34:34	G23	0.32147794756852444
0 days 02:35:13	G23	0.32147794756852444
0 days 02:35:52	G23	0.3211506436105031
0 days 02:36:31	G23	0.3212815651937116
0 days 02:37:10	G23	0.32121610440210735
0 days 02:37:49	G23	0.32121610440210735
0 days 02:38:28	G23	0.320626957277669
0 days 02:39:07	G23	0.3211506436105031
0 days 02:39:46	G23	0.32121610440210735
0 days 02:40:25	G23	0.32134702598531584
0 days 02:41:04	G23	0.320626957277669
0 days 02:41:43	G23	0.3206924180692733
0 days 02:42:22	G23	0.32056149648606475
0 days 02:43:01	G23	0.320626957277669
0 days 02:43:40	G23	0.3206924180692733
0 days 02:44:19	G23	0.3208233396524818
0 days 02:44:58	G23	0.3206924180692733
0 days 02:45:37	G23	0.32036511411125196
0 days 02:46:16	G23	0.32049603569446056
0 days 02:46:55	G23	0.32016873173643917
0 days 02:47:34	G23	0.32056149648606475
0 days 02:48:13	G23	0.3208233396524818
0 days 02:48:52	G23	0.32036511411125196
0 days 02:49:31	G23	0.32003781015323063
0 days 02:50:10	G23	0.320626957277669
0 days 02:50:49	G23	0.32023419252804347
0 days 02:51:28	G23	0.3202341925280434
0 days 02:52:07	G23	0.32043057490285626
0 days 02:52:46	G23	0.32056149648606475
0 days 02:53:25	G23	0.32010327094483493
0 days 02:54:04	G23	0.32010327094483493
0 days 02:54:43	G23	0.32003781015323063
0 days 02:55:22	G23	0.31984142777841795
0 days 02:56:01	G23	0.32056149648606475
0 days 02:56:40	G23	0.32023419252804347
0 days 02:57:19	G23	0.3197759669868136
0 days 02:57:58	G23	0.3194486630287923
0 days 02:58:37	G23	0.32056149648606475
0 days 02:59:16	G23	0.31971050619520935
0 days 02:59:55	G23	0.3197759669868136
0 days 03:00:34	G23	0.32003781015323063
0 days 03:01:13	G23	0.3197759669868136
0 days 03:01:52	G23	0.31971050619520935
0 days 03:02:31	G23	0.3197759669868136
0 days 03:03:10	G23	0.3192522806539796
0 days 03:03:49	G23	0.3197759669868136
0 days 03:04:28	G23	0.3199723493616264
0 days 03:05:07	G23	0.31951412382039657
0 days 03:05:46	G23	0.3193177414455838
0 days 03:06:25	G23	0.31951412382039657
0 days 03:07:04	G23	0.3195795846120008
0 days 03:07:43	G23	0.3191868198623753
0 days 03:08:22	G23	0.3192522806539796
0 days 03:09:01	G23	0.31951412382039657
0 days 03:09:40	G23	0.31951412382039657
0 days 03:10:19	G23	0.31951412382039657
0 days 03:10:58	G23	0.31899043748756245
0 days 03:11:37	G23	0.319383202237188
0 days 03:12:16	G23	0.31899043748756245
0 days 03:12:55	G23	0.3195795846120008
0 days 03:13:34	G23	0.3192522806539796
0 days 03:14:13	G23	0.31899043748756245
0 days 03:14:52	G23	0.3190558982791668
0 days 03:15:31	G23	0.3190558982791668
0 days 03:16:10	G23	0.31899043748756245
0 days 03:16:49	G23	0.3187285943211454
0 days 03:17:28	G23	0.3184667511547284
0 days 03:18:07	G23	0.3195795846120008
0 days 03:18:46	G23	0.31899043748756245
0 days 03:19:25	G23	0.3186631335295412
0 days 03:20:04	G23	0.3187285943211454
0 days 03:20:43	G23	0.31853221194633263
0 days 03:21:22	G23	0.31840129036312415
0 days 03:22:01	G23	0.3184667511547284
0 days 03:22:40	G23	0.31853221194633263
0 days 03:23:19	G23	0.31899043748756245
0 days 03:23:58	G23	0.3184667511547284
0 days 03:24:37	G23	0.3184667511547284
0 days 03:25:16	G23	0.31840129036312415
0 days 03:25:55	G23	0.3182049079883114
0 days 03:26:34	G23	0.3179430648218943
0 days 03:27:13	G23	0.3186631335295412
0 days 03:27:52	G23	0.31853221194633263
0 days 03:28:31	G23	0.31853221194633263
0 days 03:29:10	G23	0.3182049079883114
0 days 03:29:49	G23	0.31840129036312415
0 days 03:30:28	G23	0.3182703687799156
0 days 03:31:07	G23	0.31787760403029003
0 days 03:31:46	G23	0.3182049079883114
0 days 03:32:25	G23	0.31800852561349857
0 days 03:33:04	G23	0.3179430648218943
0 days 03:33:43	G23	0.3182049079883114
0 days 03:34:22	G23	0.3184667511547284
0 days 03:35:01	G23	0.3179430648218943
0 days 03:35:40	G23	0.3178121432386858
0 days 03:36:19	G23	0.3179430648218943
0 days 03:36:58	G23	0.3184667511547284
0 days 03:37:37	G23	0.31787760403029003
0 days 03:38:16	G23	0.31761576086387305
0 days 03:38:55	G23	0.31781214323868584
0 days 03:39:34	G23	0.3179430648218943
0 days 03:40:13	G23	0.31741937848906027
0 days 03:40:52	G23	0.3178121432386858
0 days 03:41:31	G23	0.31728845690585167
0 days 03:42:10	G23	0.3179430648218943
0 days 03:42:49	G23	0.31715753532264324
0 days 03:43:28	G23	0.31741937848906027
0 days 03:44:07	G23	0.31748483928066445
0 days 03:44:46	G23	0.31735391769745597
0 days 03:45:25	G23	0.31768122165547724
0 days 03:46:04	G23	0.31728845690585167
0 days 03:46:43	G23	0.31741937848906027
0 days 03:47:22	G23	0.3168956921562261
0 days 03:48:01	G23	0.31741937848906027
0 days 03:48:40	G23	0.31741937848906027
0 days 03:49:19	G23	0.3172229961142474
0 days 03:49:58	G23	0.31715753532264324
0 days 03:50:37	G23	0.31715753532264324
0 days 03:51:16	G23	0.31709207453103894
0 days 03:51:55	G23	0.31715753532264324
0 days 03:52:34	G23	0.3172229961142474
0 days 03:53:13	G23	0.31715753532264324
0 days 03:53:52	G23	0.31741937848906027
0 days 03:54:31	G23	0.31709207453103894
0 days 03:55:10	G23	0.3168956921562261
0 days 03:55:49	G23	0.3163065450317878
0 days 03:56:28	G23	0.31728845690585167
0 days 03:57:07	G23	0.31715753532264324
0 days 03:57:46	G23	0.31715753532264324
0 days 03:58:25	G23	0.31676477057301766
0 days 03:59:04	G23	0.31683023136462185
0 days 03:59:43	G23	0.31709207453103894
0 days 04:00:22	G23	0.3168956921562261
0 days 04:01:01	G23	0.3168956921562261
0 days 04:01:40	G23	0.31715753532264324
0 days 04:02:19	G23	0.3163720058233921
0 days 04:02:58	G23	0.3165683881982049
0 days 04:03:37	G23	0.31683023136462185
0 days 04:04:16	G23	0.3168956921562261
0 days 04:04:55	G23	0.31683023136462185
0 days 04:05:34	G23	0.31715753532264324
0 days 04:06:13	G23	0.31715753532264324
0 days 04:06:52	G23	0.3168956921562261
0 days 04:07:31	G23	0.31683023136462185
0 days 04:08:10	G23	0.31748483928066445
0 days 04:08:49	G23	0.31735391769745597
0 days 04:09:28	G23	0.31709207453103894
0 days 04:10:07	G23	0.31683023136462185
0 days 04:10:46	G23	0.31715753532264324
0 days 04:11:25	G23	0.31709207453103894
0 days 04:12:04	G23	0.31696115294783045
0 days 04:12:43	G23	0.31696115294783045
0 days 04:13:22	G23	0.31728845690585167
0 days 04:14:01	G23	0.3168956921562261
0 days 04:14:40	G23	0.31741937848906027
0 days 04:15:19	G23	0.3177466824470816
0 days 04:15:58	G23	0.31741937848906027
0 days 04:16:37	G23	0.3174848392806645
0 days 04:17:16	G23	0.31709207453103894
0 days 04:17:55	G23	0.31702661373943464
0 days 04:18:34	G23	0.31728845690585167
0 days 04:19:13	G23	0.31735391769745597
0 days 04:19:52	G23	0.31741937848906027
0 days 04:20:31	G23	0.31709207453103894
0 days 04:21:10	G23	0.31735391769745597
0 days 04:21:49	G23	0.31787760403029003
0 days 04:22:28	G23	0.31715753532264324
0 days 04:23:07	G23	0.31741937848906027
0 days 04:23:46	G23	0.31735391769745597
0 days 04:24:25	G23	0.31741937848906027
0 days 04:25:04	G23	0.31787760403029003
0 days 04:25:43	G23	0.31702661373943464
0 days 04:26:22	G23	0.31761576086387305
0 days 04:27:01	G23	0.31728845690585167
0 days 04:27:40	G23	0.31741937848906027
0 days 04:28:19	G23	0.31696115294783045
0 days 04:28:58	G23	0.31741937848906027
0 days 04:29:37	G23	0.31702661373943464
0 days 04:30:16	G23	0.31768122165547724
0 days 04:30:55	G23	0.31748483928066445
0 days 04:31:34	G23	0.31768122165547724
0 days 04:32:13	G23	0.31696115294783045
0 days 04:32:52	G23	0.31683023136462185
0 days 04:33:31	G23	0.31728845690585167
0 days 04:34:10	G23	0.31696115294783045
0 days 04:34:49	G23	0.3168956921562261
0 days 04:35:28	G23	0.3168956921562261
0 days 04:36:07	G23	0.3165683881982049
0 days 04:36:46	G23	0.3163065450317878
0 days 04:37:25	G23	0.31741937848906027
0 days 04:38:04	G23	0.31696115294783045
0 days 04:38:43	G23	0.3168956921562261
0 days 04:39:22	G23	0.3168956921562261
0 days 04:40:01	G23	0.31663384898980906
0 days 04:40:40	G23	0.3163720058233921
0 days 04:41:19	G23	0.3166993097814134
0 days 04:41:58	G23	0.3168956921562261
0 days 04:42:37	G23	0.3163720058233921
0 days 04:43:16	G23	0.3162410842401835
0 days 04:43:55	G23	0.31604470186537076
0 days 04:44:34	G23	0.3166993097814134
0 days 04:45:13	G23	0.3163720058233921
0 days 04:45:52	G23	0.31630654503178784
0 days 04:46:31	G23	0.3166993097814134
0 days 04:47:10	G23	0.31624108424018355
0 days 04:47:49	G23	0.3158483194905579
0 days 04:48:28	G23	0.31591378028216227
0 days 04:49:07	G23	0.31565193711574524
0 days 04:49:46	G23	0.3158483194905579
0 days 04:50:25	G23	0.31565193711574524
0 days 04:51:04	G23	0.31611016265697506
0 days 04:51:43	G23	0.31591378028216227
0 days 04:52:22	G23	0.3159792410737665
0 days 04:53:01	G23	0.31624108424018355
0 days 04:53:40	G23	0.3150627899913069
0 days 04:54:19	G23	0.3161756234485793
0 days 04:54:58	G23	0.31565193711574524
0 days 04:55:37	G23	0.31565193711574524
0 days 04:56:16	G23	0.3157173979073495
0 days 04:56:55	G23	0.31519371157451537
0 days 04:57:34	G23	0.31565193711574524
0 days 04:58:13	G23	0.3151282507829111
0 days 04:58:52	G23	0.31519371157451537
0 days 04:59:31	G23	0.3153900939493281
0 days 05:00:10	G23	0.31519371157451537
0 days 05:00:49	G23	0.3148664076164941
0 days 05:01:28	G23	0.3153900939493281
0 days 05:02:07	G23	0.31519371157451537
0 days 05:02:46	G23	0.31460456445007706
0 days 05:03:25	G23	0.3151282507829111
0 days 05:04:04	G23	0.3153246331577239
0 days 05:04:43	G23	0.3151282507829111
0 days 05:05:22	G23	0.31480094682488974
0 days 05:06:01	G23	0.3148664076164941
0 days 05:06:40	G23	0.31480094682488974
0 days 05:07:19	G23	0.3146700252416813
0 days 05:07:58	G23	0.31480094682488974
0 days 05:08:37	G23	0.3145391036584728
0 days 05:09:16	G23	0.31493186840809834
0 days 05:09:55	G23	0.31427726049205573
0 days 05:10:34	G23	0.3143427212836599
0 days 05:11:13	G23	0.314604564450077
0 days 05:11:52	G23	0.31427726049205573
0 days 05:12:31	G23	0.3141463389088472
0 days 05:13:10	G23	0.31427726049205573
0 days 05:13:49	G23	0.3138190349508259
0 days 05:14:28	G23	0.31460456445007706
0 days 05:15:07	G23	0.3144081820752642
0 days 05:15:46	G23	0.3144736428668685
0 days 05:16:25	G23	0.3144736428668685
0 days 05:17:04	G23	0.3140154173256387
0 days 05:17:43	G23	0.3135571917844089
0 days 05:18:22	G23	0.31401541732563865
0 days 05:19:01	G23	0.3138190349508259
0 days 05:19:40	G23	0.31408087811724295
0 days 05:20:19	G23	0.3138190349508259
0 days 05:20:58	G23	0.31388449574243016
0 days 05:21:37	G23	0.3144081820752642
0 days 05:22:16	G23	0.31381903495082586
0 days 05:22:55	G23	0.31388449574243016
0 days 05:23:34	G23	0.3141463389088472
0 days 05:24:13	G23	0.31388449574243016
0 days 05:24:52	G23	0.31388449574243016
0 days 05:25:31	G23	0.3144081820752642
0 days 05:26:10	G23	0.31362265257601313
0 days 05:26:49	G23	0.31362265257601313
0 days 05:27:28	G23	0.31336080940959604
0 days 05:28:07	G23	0.3132953486179918
0 days 05:28:46	G23	0.31362265257601313
0 days 05:29:25	G23	0.3135571917844089
0 days 05:30:04	G23	0.3132953486179918
0 days 05:30:43	G23	0.31362265257601313
0 days 05:31:22	G23	0.31368811336761737
0 days 05:32:01	G23	0.31322988782638755
0 days 05:32:40	G23	0.31362265257601313
0 days 05:33:19	G23	0.31303350545157477
0 days 05:33:58	G23	0.31394995653403435
0 days 05:34:37	G23	0.31303350545157477
0 days 05:35:16	G23	0.31322988782638755
0 days 05:35:55	G23	0.3131644270347833
0 days 05:36:34	G23	0.31368811336761737
0 days 05:37:13	G23	0.31296804465997047
0 days 05:37:52	G23	0.31336080940959604
0 days 05:38:31	G23	0.31309896624317907
0 days 05:39:10	G23	0.31290258386836617
0 days 05:39:49	G23	0.312837123076762
0 days 05:40:28	G23	0.31277166228515774
0 days 05:41:07	G23	0.31296804465997047
0 days 05:41:46	G23	0.31231343674392786
0 days 05:42:25	G23	0.31270620149355344
0 days 05:43:04	G23	0.3124443583271364
0 days 05:43:43	G23	0.31237889753553216
0 days 05:44:22	G23	0.3126407407019492
0 days 05:45:01	G23	0.31290258386836617
0 days 05:45:40	G23	0.3124443583271364
0 days 05:46:19	G23	0.3125098191187406
0 days 05:46:58	G23	0.31257527991034495
0 days 05:47:37	G23	0.31257527991034495
0 days 05:48:16	G23	0.31237889753553216
0 days 05:48:55	G23	0.3121825151607194
0 days 05:49:34	G23	0.3119206719943023
0 days 05:50:13	G23	0.3126407407019492
0 days 05:50:52	G23	0.3124443583271364
0 days 05:51:31	G23	0.3124443583271364
0 days 05:52:10	G23	0.3119206719943023
0 days 05:52:49	G23	0.3117897504110938
0 days 05:53:28	G23	0.3121825151607194
0 days 05:54:07	G23	0.31211705436911513
0 days 05:54:46	G23	0.31211705436911513
0 days 05:55:25	G23	0.31185521120269805
0 days 05:56:04	G23	0.3119206719943023
0 days 05:56:43	G23	0.3120515935775109
0 days 05:57:22	G23	0.3117897504110938
0 days 05:58:01	G23	0.31185521120269805
0 days 05:58:40	G23	0.3116588288278853
0 days 05:59:19	G23	0.31185521120269805
0 days 05:59:58	G23	0.3111351424950512
0 days 06:00:37	G23	0.3116588288278853
0 days 06:01:16	G23	0.31172428961948956
0 days 06:01:55	G23	0.311331524869864
0 days 06:02:34	G23	0.31139698566146823
0 days 06:03:13	G23	0.3112006032866555
0 days 06:03:52	G23	0.311331524869864
0 days 06:04:31	G23	0.31172428961948956
0 days 06:05:10	G23	0.31172428961948956
0 days 06:05:49	G23	0.31139698566146823
0 days 06:06:28	G23	0.3117897504110938
0 days 06:07:07	G23	0.3111351424950512
0 days 06:07:46	G23	0.31106968170344695
0 days 06:08:25	G23	0.31080783853702987
0 days 06:09:04	G23	0.3111351424950512
0 days 06:09:43	G23	0.31139698566146823
0 days 06:10:22	G23	0.3109387601202384
0 days 06:11:01	G23	0.31120060328665544
0 days 06:11:40	G23	0.3111351424950512
0 days 06:12:19	G23	0.31061145616221714
0 days 06:12:58	G23	0.3108732993286341
0 days 06:13:37	G23	0.3109387601202384
0 days 06:14:16	G23	0.31080783853702987
0 days 06:14:55	G23	0.3108732993286341
0 days 06:15:34	G23	0.31061145616221714
0 days 06:16:13	G23	0.3108732993286341
0 days 06:16:52	G23	0.3104150737874043
0 days 06:17:31	G23	0.3108732993286341
0 days 06:18:10	G23	0.3106769169538214
0 days 06:18:49	G23	0.3102841522041958
0 days 06:19:28	G23	0.3104150737874043
0 days 06:20:07	G23	0.3109387601202384
0 days 06:20:46	G23	0.31041507378740435
0 days 06:21:25	G23	0.31015323062098726
0 days 06:22:04	G23	0.31034961299580005
0 days 06:22:43	G23	0.31034961299580005
0 days 06:23:22	G23	0.3104150737874043
0 days 06:24:01	G23	0.310087769829383
0 days 06:24:40	G23	0.3104805345790086
0 days 06:25:19	G23	0.3106769169538214
0 days 06:25:58	G23	0.3101532306209873
0 days 06:26:37	G23	0.30989138745457023
0 days 06:27:16	G23	0.3096295442881532
0 days 06:27:55	G23	0.30982592666296593
0 days 06:28:34	G23	0.30969500507975745
0 days 06:29:13	G23	0.310087769829383
0 days 06:29:52	G23	0.3102186914125916
0 days 06:30:31	G23	0.30976046587136175
0 days 06:31:10	G23	0.30982592666296593
0 days 06:31:49	G23	0.3099568482461745
0 days 06:32:28	G23	0.30956408349654896
0 days 06:33:07	G23	0.3099568482461745
0 days 06:33:46	G23	0.30969500507975745
0 days 06:34:25	G23	0.30956408349654896
0 days 06:35:04	G23	0.30989138745457023
0 days 06:35:43	G23	0.30976046587136175
0 days 06:36:22	G23	0.3093677011217361
0 days 06:37:01	G23	0.3093022403301319
0 days 06:37:40	G23	0.30910585795531914
0 days 06:38:19	G23	0.30949862270494466
0 days 06:38:58	G23	0.30989138745457023
0 days 06:39:37	G23	0.30884401478890205
0 days 06:40:16	G23	0.3091713187469234
0 days 06:40:55	G23	0.30936770112173617
0 days 06:41:34	G23	0.30969500507975745
0 days 06:42:13	G23	0.30936770112173617
0 days 06:42:52	G23	0.3091713187469234
0 days 06:43:31	G23	0.30917131874692344
0 days 06:44:10	G23	0.3085821716224851
0 days 06:44:49	G23	0.30923677953852763
0 days 06:45:28	G23	0.30864763241408927
0 days 06:46:07	G23	0.30864763241408927
0 days 06:46:46	G23	0.3085821716224851
0 days 06:47:25	G23	0.30923677953852763
0 days 06:48:04	G23	0.30864763241408927
0 days 06:48:43	G23	0.3083857892476723
0 days 06:49:22	G23	0.3089749363721106
0 days 06:50:01	G23	0.30884401478890205
0 days 06:50:40	G23	0.3083857892476723
0 days 06:51:19	G23	0.30871309320569357
0 days 06:51:58	G23	0.30864763241408927
0 days 06:52:37	G23	0.3085821716224851
0 days 06:53:16	G23	0.30812394608125526
0 days 06:53:55	G23	0.30904039716371484
0 days 06:54:34	G23	0.30871309320569357
0 days 06:55:13	G23	0.30812394608125526
0 days 06:55:52	G23	0.30864763241408927
0 days 06:56:31	G23	0.30871309320569357
0 days 06:57:10	G23	0.3080584852896509
0 days 06:57:49	G23	0.3084512500392765
0 days 06:58:28	G23	0.30812394608125526
0 days 06:59:07	G23	0.3083857892476723
0 days 06:59:46	G23	0.3078621029148381
0 days 07:00:25	G23	0.3083857892476723
0 days 07:01:04	G23	0.3079275637064424
0 days 07:01:43	G23	0.3082548676644637
0 days 07:02:22	G23	0.30812394608125526
0 days 07:03:01	G23	0.3079275637064424
0 days 07:03:40	G23	0.3076002597484211
0 days 07:04:19	G23	0.3079275637064424
0 days 07:04:58	G23	0.3078621029148381
0 days 07:05:37	G23	0.3081239460812552
0 days 07:06:16	G23	0.3074038773736083
0 days 07:06:55	G23	0.3077966421232339
0 days 07:07:34	G23	0.3076002597484211
0 days 07:08:13	G23	0.3076002597484211
0 days 07:08:52	G23	0.3077311813316297
0 days 07:09:31	G23	0.30714203420719133
0 days 07:10:10	G23	0.3074038773736083
0 days 07:10:49	G23	0.30727295579039976
0 days 07:11:28	G23	0.3077311813316297
0 days 07:12:07	G23	0.3074038773736083
0 days 07:12:46	G23	0.3077311813316297
0 days 07:13:25	G23	0.30733841658200406
0 days 07:14:04	G23	0.3070765734155871
0 days 07:14:43	G23	0.3076657205400254
0 days 07:15:22	G23	0.3074038773736083
0 days 07:16:01	G23	0.3076657205400254
0 days 07:16:40	G23	0.3072074949987955
0 days 07:17:19	G23	0.30714203420719133
0 days 07:17:58	G23	0.30688019104077424
0 days 07:18:37	G23	0.3074038773736083
0 days 07:19:16	G23	0.30681473024916994
0 days 07:19:55	G23	0.30714203420719133
0 days 07:20:34	G23	0.30688019104077424
0 days 07:21:13	G23	0.3066183478743572
0 days 07:21:52	G23	0.30694565183237854
0 days 07:22:31	G23	0.3066183478743572
0 days 07:23:10	G23	0.3072074949987955
0 days 07:23:49	G23	0.30694565183237854
0 days 07:24:28	G23	0.30694565183237854
0 days 07:25:07	G23	0.30609466154152315
0 days 07:25:46	G23	0.3066838086659615
0 days 07:26:25	G23	0.3066183478743572
0 days 07:27:04	G23	0.30681473024916994
0 days 07:27:43	G23	0.30688019104077424
0 days 07:28:22	G23	0.3066838086659615
0 days 07:29:01	G23	0.3063565047079401
0 days 07:29:40	G23	0.30701111262398273
0 days 07:30:19	G23	0.3066183478743572
0 days 07:30:58	G23	0.30609466154152315
0 days 07:31:37	G23	0.30642196549954437
0 days 07:32:16	G23	0.30642196549954437
0 days 07:32:55	G23	0.30609466154152315
0 days 07:33:34	G23	0.3066838086659615
0 days 07:34:13	G23	0.30583281837510606
0 days 07:34:52	G23	0.3063565047079401
0 days 07:35:31	G23	0.30616012233312734
0 days 07:36:10	G23	0.30622558312473164
0 days 07:36:49	G23	0.3053745928338762
0 days 07:37:28	G23	0.30609466154152315
0 days 07:38:07	G23	0.30609466154152315
0 days 07:38:46	G23	0.30530913204227195
0 days 07:39:25	G23	0.30616012233312734
0 days 07:40:04	G23	0.30609466154152315
0 days 07:40:43	G23	0.30648742629114867
0 days 07:41:22	G23	0.3057673575835018
0 days 07:42:01	G23	0.30589827916671036
0 days 07:42:40	G23	0.30589827916671036
0 days 07:43:19	G23	0.30557097520868903
0 days 07:43:58	G23	0.3053745928338762
0 days 07:44:37	G23	0.30563643600029333
0 days 07:45:16	G23	0.30583281837510606
0 days 07:45:55	G23	0.3057018967918976
0 days 07:46:34	G23	0.30511274966745916
0 days 07:47:13	G23	0.3057018967918976
0 days 07:47:52	G23	0.3054400536254805
0 days 07:48:31	G23	0.30511274966745916
0 days 07:49:10	G23	0.30511274966745916
0 days 07:49:49	G23	0.30563643600029333
0 days 07:50:28	G23	0.3054400536254805
0 days 07:51:07	G23	0.3054400536254805
0 days 07:51:46	G23	0.30517821045906346
0 days 07:52:25	G23	0.30530913204227195
0 days 07:53:04	G23	0.30511274966745916
0 days 07:53:43	G23	0.3049163672926464
0 days 07:54:22	G23	0.30511274966745916
0 days 07:55:01	G23	0.30504728887585497
0 days 07:55:40	G23	0.3048509065010422
0 days 07:56:19	G23	0.3047199849178336
0 days 07:56:58	G23	0.3053745928338762
0 days 07:57:37	G23	0.3049163672926464
0 days 07:58:16	G23	0.3043926809598123
0 days 07:58:55	G23	0.30517821045906346
0 days 07:59:34	G23	0.30517821045906346
0 days 08:00:13	G23	0.3043926809598123
0 days 08:00:52	G23	0.3049818280842507
0 days 08:01:31	G23	0.3044581417514166
0 days 08:02:10	G23	0.3043926809598123
0 days 08:02:49	G23	0.3043926809598123
0 days 08:03:28	G23	0.3044581417514166
0 days 08:04:07	G23	0.3041308377933953
0 days 08:04:46	G23	0.3041308377933953
0 days 08:05:25	G23	0.3043926809598123
0 days 08:06:04	G23	0.3041308377933953
0 days 08:06:43	G23	0.3044581417514166
0 days 08:07:22	G23	0.3038689946269782
0 days 08:08:01	G23	0.30471998491783364
0 days 08:08:40	G23	0.3041962985849996
0 days 08:09:19	G23	0.3041308377933953
0 days 08:09:58	G23	0.3038689946269782
0 days 08:10:37	G23	0.3041962985849996
0 days 08:11:16	G23	0.303803533835374
0 days 08:11:55	G23	0.3039344554185825
0 days 08:12:34	G23	0.3039344554185825
0 days 08:13:13	G23	0.3039999162101868
0 days 08:13:52	G23	0.3041962985849996
0 days 08:14:31	G23	0.3038689946269782
0 days 08:15:10	G23	0.30406537700179104
0 days 08:15:49	G23	0.3039999162101868
0 days 08:16:28	G23	0.3039344554185825
0 days 08:17:07	G23	0.3041962985849996
0 days 08:17:46	G23	0.3039344554185825
0 days 08:18:25	G23	0.3036071514605612
0 days 08:19:04	G23	0.303541690668957
0 days 08:19:43	G23	0.30373807304376976
0 days 08:20:22	G23	0.3038689946269782
0 days 08:21:01	G23	0.3031489259193314
0 days 08:21:40	G23	0.3031489259193314
0 days 08:22:19	G23	0.30341076908574843
0 days 08:22:58	G23	0.3036071514605612
0 days 08:23:37	G23	0.30321438671093565
0 days 08:24:16	G23	0.30321438671093565
0 days 08:24:55	G23	0.30321438671093565
0 days 08:25:34	G23	0.30321438671093565
0 days 08:26:13	G23	0.3028870827529143
0 days 08:26:52	G23	0.30321438671093565
0 days 08:27:31	G23	0.3029525435445186
0 days 08:28:10	G23	0.3028870827529143
0 days 08:28:49	G23	0.30367261225216546
0 days 08:29:28	G23	0.3029525435445186
0 days 08:30:07	G23	0.30341076908574843
0 days 08:30:46	G23	0.3031489259193314
0 days 08:31:25	G23	0.3026907003781016
0 days 08:32:04	G23	0.3031489259193314
0 days 08:32:43	G23	0.3031489259193314
0 days 08:33:22	G23	0.3031489259193314
0 days 08:34:01	G23	0.30301800433612286
0 days 08:34:40	G23	0.30262523958649734
0 days 08:35:19	G23	0.30262523958649734
0 days 08:35:58	G23	0.3029525435445186
0 days 08:36:37	G23	0.30262523958649734
0 days 08:37:16	G23	0.30236339642008025
0 days 08:37:55	G23	0.30262523958649734
0 days 08:38:34	G23	0.3031489259193314
0 days 08:39:13	G23	0.3021015532536632
0 days 08:39:52	G23	0.30236339642008025
0 days 08:40:31	G23	0.3024288572116845
0 days 08:41:10	G23	0.3021015532536632
0 days 08:41:49	G23	0.30216701404526747
0 days 08:42:28	G23	0.3024288572116845
0 days 08:43:07	G23	0.30157786692082916
0 days 08:43:46	G23	0.3020360924620589
0 days 08:44:25	G23	0.30216701404526747
0 days 08:45:04	G23	0.30216701404526747
0 days 08:45:43	G23	0.30190517087885044
0 days 08:46:22	G23	0.3020360924620589
0 days 08:47:01	G23	0.30216701404526747
0 days 08:47:40	G23	0.3019706316704547
0 days 08:48:19	G23	0.30190517087885044
0 days 08:48:58	G23	0.3019706316704547
0 days 08:49:37	G23	0.30183971008724614
0 days 08:50:16	G23	0.30157786692082916
0 days 08:50:55	G23	0.3019706316704547
0 days 08:51:34	G23	0.3016433277124334
0 days 08:52:13	G23	0.30216701404526747
0 days 08:52:52	G23	0.3013814845460163
0 days 08:53:31	G23	0.3013160237544121
0 days 08:54:10	G23	0.3016433277124334
0 days 08:54:49	G23	0.3016433277124334
0 days 08:55:28	G23	0.30144694533762056
0 days 08:56:07	G23	0.3016433277124334
0 days 08:56:46	G23	0.30170878850403765
0 days 08:57:25	G23	0.30125056296280783
0 days 08:58:04	G23	0.30170878850403765
0 days 08:58:43	G23	0.30125056296280783
0 days 08:59:22	G23	0.3016433277124334
0 days 09:00:01	G23	0.30085779821318226
0 days 09:00:40	G23	0.3011196413795993
0 days 09:01:19	G23	0.3013814845460163
0 days 09:01:58	G23	0.3011851021712036
0 days 09:02:37	G23	0.30144694533762056
0 days 09:03:16	G23	0.30125056296280783
0 days 09:03:55	G23	0.30125056296280783
0 days 09:04:34	G23	0.3011851021712036
0 days 09:05:13	G23	0.3011851021712036
0 days 09:05:52	G23	0.3011851021712036
0 days 09:06:31	G23	0.3003995726719524
0 days 09:07:10	G23	0.3009887197963908
0 days 09:07:49	G23	0.30072687662997377
0 days 09:08:28	G23	0.3009232590047865
0 days 09:09:07	G23	0.3009232590047865
0 days 09:09:46	G23	0.30072687662997377
0 days 09:10:25	G23	0.3006614158383695
0 days 09:11:04	G23	0.3006614158383695
0 days 09:11:43	G23	0.30072687662997377
0 days 09:12:22	G23	0.3006614158383695
0 days 09:13:01	G23	0.3003995726719524
0 days 09:13:40	G23	0.30072687662997377
0 days 09:14:19	G23	0.3009887197963908
0 days 09:14:58	G23	0.30020319029713965
0 days 09:15:37	G23	0.30020319029713965
0 days 09:16:16	G23	0.30007226871393117
0 days 09:16:55	G23	0.2998758863391184
0 days 09:17:34	G23	0.3004650334635567
0 days 09:18:13	G23	0.3002686510887439
0 days 09:18:52	G23	0.3004650334635567
0 days 09:19:31	G23	0.3004650334635567
0 days 09:20:10	G23	0.30020319029713965
0 days 09:20:49	G23	0.2998758863391184
0 days 09:21:28	G23	0.30000680792232687
0 days 09:22:07	G23	0.30000680792232687
0 days 09:22:46	G23	0.30020319029713965
0 days 09:23:25	G23	0.30020319029713965
0 days 09:24:04	G23	0.2996795039643056
0 days 09:24:43	G23	0.2997449647559099
0 days 09:25:22	G23	0.30000680792232687
0 days 09:26:01	G23	0.2996140431727013
0 days 09:26:40	G23	0.2999413471307227
0 days 09:27:19	G23	0.2996795039643056
0 days 09:27:58	G23	0.29941766079788856
0 days 09:28:37	G23	0.2988939744650545
0 days 09:29:16	G23	0.2996140431727013
0 days 09:29:55	G23	0.2995485823810971
0 days 09:30:34	G23	0.2999413471307227
0 days 09:31:13	G23	0.29974496475590984
0 days 09:31:52	G23	0.2996795039643056
0 days 09:32:31	G23	0.29948312158949286
0 days 09:33:10	G23	0.2996795039643056
0 days 09:33:49	G23	0.29941766079788856
0 days 09:34:28	G23	0.2997449647559099
0 days 09:35:07	G23	0.29941766079788856
0 days 09:35:46	G23	0.29941766079788856
0 days 09:36:25	G23	0.29941766079788856
0 days 09:37:04	G23	0.2988939744650545
0 days 09:37:43	G23	0.2992212784230757
0 days 09:38:22	G23	0.2989594352566587
0 days 09:39:01	G23	0.29928673921468
0 days 09:39:40	G23	0.2995485823810971
0 days 09:40:19	G23	0.2992212784230757
0 days 09:40:58	G23	0.2983702881322204
0 days 09:41:37	G23	0.29869759209024166
0 days 09:42:16	G23	0.2988939744650545
0 days 09:42:55	G23	0.29915581763147153
0 days 09:43:34	G23	0.2989594352566587
0 days 09:44:13	G23	0.2983702881322204
0 days 09:44:52	G23	0.2992212784230757
0 days 09:45:31	G23	0.2987630528818459
0 days 09:46:10	G23	0.2986321312986374
0 days 09:46:49	G23	0.2987630528818459
0 days 09:47:28	G23	0.2986975920902417
0 days 09:48:07	G23	0.2986321312986374
0 days 09:48:46	G23	0.2986975920902417
0 days 09:49:25	G23	0.29869759209024166
0 days 09:50:04	G23	0.2987630528818459
0 days 09:50:43	G23	0.2987630528818459
0 days 09:51:22	G23	0.29823936654901184
0 days 09:52:01	G23	0.2988939744650545
0 days 09:52:40	G23	0.29830482734061614
0 days 09:53:19	G23	0.29791206259099057
0 days 09:53:58	G23	0.29817390575740754
0 days 09:54:37	G23	0.29817390575740754
0 days 09:55:16	G23	0.29810844496580335
0 days 09:55:55	G23	0.2983702881322204
0 days 09:56:34	G23	0.2984357489238247
0 days 09:57:13	G23	0.2979775233825948
0 days 09:57:52	G23	0.2980429841741991
0 days 09:58:31	G23	0.29830482734061614
0 days 09:59:10	G23	0.29817390575740754
0 days 09:59:49	G23	0.2980429841741991
0 days 10:00:28	G23	0.29791206259099057
0 days 00:00:31	G24	0.3386286749688407
0 days 00:01:10	G24	0.33869413576044494
0 days 00:01:49	G24	0.3391523613016748
0 days 00:02:28	G24	0.33954512605130033
0 days 00:03:07	G24	0.34111618504980257
0 days 00:03:46	G24	0.34072342030017705
0 days 00:04:25	G24	0.34052703792536426
0 days 00:05:04	G24	0.3403961163421558
0 days 00:05:43	G24	0.3400033515925301
0 days 00:06:22	G24	0.3400033515925301
0 days 00:07:01	G24	0.3403961163421557
0 days 00:07:40	G24	0.34052703792536426
0 days 00:08:19	G24	0.34052703792536426
0 days 00:08:58	G24	0.340199733967343
0 days 00:09:37	G24	0.34059249871696856
0 days 00:10:16	G24	0.33987243000932166
0 days 00:10:55	G24	0.34059249871696856
0 days 00:11:34	G24	0.34006881238413444
0 days 00:12:13	G24	0.34006881238413444
0 days 00:12:52	G24	0.338955978926862
0 days 00:13:31	G24	0.34006881238413444
0 days 00:14:10	G24	0.33941420446809184
0 days 00:14:49	G24	0.3399378908009259
0 days 00:15:28	G24	0.3399378908009259
0 days 00:16:07	G24	0.33980696921771736
0 days 00:16:46	G24	0.33869413576044494
0 days 00:17:25	G24	0.33869413576044494
0 days 00:18:04	G24	0.3386286749688407
0 days 00:18:43	G24	0.33875959655204924
0 days 00:19:22	G24	0.338955978926862
0 days 00:20:01	G24	0.3384977533856322
0 days 00:20:40	G24	0.33875959655204924
0 days 00:21:19	G24	0.338955978926862
0 days 00:21:58	G24	0.3388905181352577
0 days 00:22:37	G24	0.33961058684290457
0 days 00:23:16	G24	0.3388250573436535
0 days 00:23:55	G24	0.3385632141772364
0 days 00:24:34	G24	0.3386286749688407
0 days 00:25:13	G24	0.33830137101081936
0 days 00:25:52	G24	0.33803952784440233
0 days 00:26:31	G24	0.3384977533856322
0 days 00:27:10	G24	0.3386286749688407
0 days 00:27:49	G24	0.338955978926862
0 days 00:28:28	G24	0.3381049886360066
0 days 00:29:07	G24	0.3383013710108194
0 days 00:29:46	G24	0.3381704494276109
0 days 00:30:25	G24	0.33810498863600663
0 days 00:31:04	G24	0.3375813023031725
0 days 00:31:43	G24	0.33810498863600663
0 days 00:32:22	G24	0.3375813023031725
0 days 00:33:01	G24	0.3381704494276108
0 days 00:33:40	G24	0.3381704494276108
0 days 00:34:19	G24	0.3381704494276108
0 days 00:34:58	G24	0.33784314546958955
0 days 00:35:37	G24	0.3385632141772364
0 days 00:36:16	G24	0.3381704494276109
0 days 00:36:55	G24	0.33849775338563215
0 days 00:37:34	G24	0.33705761597033845
0 days 00:38:13	G24	0.3375813023031725
0 days 00:38:52	G24	0.33810498863600663
0 days 00:39:31	G24	0.33784314546958955
0 days 00:40:10	G24	0.33810498863600663
0 days 00:40:49	G24	0.3375158415115683
0 days 00:41:28	G24	0.33712307676194264
0 days 00:42:07	G24	0.3375813023031725
0 days 00:42:46	G24	0.337450380719964
0 days 00:43:25	G24	0.33718853755354694
0 days 00:44:04	G24	0.33751584151156827
0 days 00:44:43	G24	0.33803952784440233
0 days 00:45:22	G24	0.33718853755354694
0 days 00:46:01	G24	0.33745038071996397
0 days 00:46:40	G24	0.33738491992835973
0 days 00:47:19	G24	0.33784314546958955
0 days 00:47:58	G24	0.33699215517873415
0 days 00:48:37	G24	0.3377776846779853
0 days 00:49:16	G24	0.33738491992835973
0 days 00:49:55	G24	0.3369266943871299
0 days 00:50:34	G24	0.337450380719964
0 days 00:51:13	G24	0.33751584151156827
0 days 00:51:52	G24	0.3370576159703384
0 days 00:52:31	G24	0.33679577280392137
0 days 00:53:10	G24	0.33686123359552567
0 days 00:53:49	G24	0.33764676309477676
0 days 00:54:28	G24	0.33751584151156827
0 days 00:55:07	G24	0.3369266943871299
0 days 00:55:46	G24	0.33751584151156827
0 days 00:56:25	G24	0.33751584151156827
0 days 00:57:04	G24	0.33712307676194275
0 days 00:57:43	G24	0.33738491992835973
0 days 00:58:22	G24	0.3372539983451512
0 days 00:59:01	G24	0.33633754726269155
0 days 00:59:40	G24	0.3368612335955256
0 days 01:00:19	G24	0.33699215517873415
0 days 01:00:58	G24	0.33699215517873415
0 days 01:01:37	G24	0.3369266943871299
0 days 01:02:16	G24	0.3369266943871299
0 days 01:02:55	G24	0.3366648512207129
0 days 01:03:34	G24	0.33640300805429585
0 days 01:04:13	G24	0.33686123359552567
0 days 01:04:52	G24	0.3369266943871299
0 days 01:05:31	G24	0.33640300805429585
0 days 01:06:10	G24	0.3368612335955257
0 days 01:06:49	G24	0.33679577280392137
0 days 01:07:28	G24	0.33718853755354694
0 days 01:08:07	G24	0.33653392963750434
0 days 01:08:46	G24	0.3360102433046702
0 days 01:09:25	G24	0.33653392963750434
0 days 01:10:04	G24	0.33620662567948306
0 days 01:10:43	G24	0.33620662567948306
0 days 01:11:22	G24	0.3357484001382532
0 days 01:12:01	G24	0.33627208647108736
0 days 01:12:40	G24	0.3364684688459001
0 days 01:13:19	G24	0.3367303120123171
0 days 01:13:58	G24	0.33614116488787876
0 days 01:14:37	G24	0.3362720864710873
0 days 01:15:16	G24	0.33620662567948306
0 days 01:15:55	G24	0.3358793217214618
0 days 01:16:34	G24	0.3360757040962746
0 days 01:17:13	G24	0.33555201776344046
0 days 01:17:52	G24	0.3360757040962746
0 days 01:18:31	G24	0.3362720864710873
0 days 01:19:10	G24	0.3360757040962746
0 days 01:19:49	G24	0.3362720864710873
0 days 01:20:28	G24	0.33614116488787876
0 days 01:21:07	G24	0.3358138609298575
0 days 01:21:46	G24	0.3358138609298575
0 days 01:22:25	G24	0.335944782513066
0 days 01:23:04	G24	0.33646846884590015
0 days 01:23:43	G24	0.33548655697183616
0 days 01:24:22	G24	0.3355520177634404
0 days 01:25:01	G24	0.33548655697183616
0 days 01:25:40	G24	0.3360102433046703
0 days 01:26:19	G24	0.33542109618023197
0 days 01:26:58	G24	0.3356174785550447
0 days 01:27:37	G24	0.3360102433046703
0 days 01:28:16	G24	0.3357484001382532
0 days 01:28:55	G24	0.33548655697183616
0 days 01:29:34	G24	0.33535563538862767
0 days 01:30:13	G24	0.33535563538862767
0 days 01:30:52	G24	0.3358793217214618
0 days 01:31:31	G24	0.33548655697183616
0 days 01:32:10	G24	0.3358793217214618
0 days 01:32:49	G24	0.33522471380541913
0 days 01:33:28	G24	0.33502833143060634
0 days 01:34:07	G24	0.3352247138054192
0 days 01:34:46	G24	0.33535563538862767
0 days 01:35:25	G24	0.33496287063900204
0 days 01:36:04	G24	0.3350937922222106
0 days 01:36:43	G24	0.33548655697183616
0 days 01:37:22	G24	0.3352247138054192
0 days 01:38:01	G24	0.33443918430616804
0 days 01:38:40	G24	0.33548655697183616
0 days 01:39:19	G24	0.3351592530138149
0 days 01:39:58	G24	0.33529017459702337
0 days 01:40:37	G24	0.3352247138054192
0 days 01:41:16	G24	0.3355520177634404
0 days 01:41:55	G24	0.3345701058893765
0 days 01:42:34	G24	0.335682939346649
0 days 01:43:13	G24	0.33496287063900204
0 days 01:43:52	G24	0.33496287063900204
0 days 01:44:31	G24	0.33443918430616804
0 days 01:45:10	G24	0.33502833143060634
0 days 01:45:49	G24	0.33483194905579355
0 days 01:46:28	G24	0.3351592530138149
0 days 01:47:07	G24	0.3346355666809808
0 days 01:47:46	G24	0.334701027472585
0 days 01:48:25	G24	0.3346355666809808
0 days 01:49:04	G24	0.3346355666809808
0 days 01:49:43	G24	0.3345701058893766
0 days 01:50:22	G24	0.3337845763901254
0 days 01:51:01	G24	0.3345701058893766
0 days 01:51:40	G24	0.3345701058893765
0 days 01:52:19	G24	0.3341118803481467
0 days 01:52:58	G24	0.33424280193135525
0 days 01:53:37	G24	0.3346355666809808
0 days 01:54:16	G24	0.33430826272295944
0 days 01:54:55	G24	0.3339809587649382
0 days 01:55:34	G24	0.3340464195565424
0 days 01:56:13	G24	0.33378457639012543
0 days 01:56:52	G24	0.3339154979733339
0 days 01:57:31	G24	0.3340464195565424
0 days 01:58:10	G24	0.3339809587649382
0 days 01:58:49	G24	0.3340464195565424
0 days 01:59:28	G24	0.3339154979733339
0 days 02:00:07	G24	0.33319542926568707
0 days 02:00:46	G24	0.33424280193135525
0 days 02:01:25	G24	0.3340464195565424
0 days 02:02:04	G24	0.33424280193135525
0 days 02:02:43	G24	0.33443918430616804
0 days 02:03:22	G24	0.3339809587649382
0 days 02:04:01	G24	0.33430826272295944
0 days 02:04:40	G24	0.3339809587649382
0 days 02:05:19	G24	0.33312996847408277
0 days 02:05:58	G24	0.33365365480691683
0 days 02:06:37	G24	0.33365365480691683
0 days 02:07:16	G24	0.33365365480691683
0 days 02:07:55	G24	0.3339809587649382
0 days 02:08:34	G24	0.33365365480691683
0 days 02:09:13	G24	0.33365365480691683
0 days 02:09:52	G24	0.33345727243210405
0 days 02:10:31	G24	0.33339181164049986
0 days 02:11:10	G24	0.33365365480691683
0 days 02:11:49	G24	0.33312996847408277
0 days 02:12:28	G24	0.3339154979733339
0 days 02:13:07	G24	0.3338500371817296
0 days 02:13:46	G24	0.3339154979733339
0 days 02:14:25	G24	0.33273720372445725
0 days 02:15:04	G24	0.33339181164049986
0 days 02:15:43	G24	0.3340464195565424
0 days 02:16:22	G24	0.33339181164049986
0 days 02:17:01	G24	0.3333263508488956
0 days 02:17:40	G24	0.33312996847408277
0 days 02:18:19	G24	0.3329990468908743
0 days 02:18:58	G24	0.3330645076824785
0 days 02:19:37	G24	0.33319542926568707
0 days 02:20:16	G24	0.3330645076824785
0 days 02:20:55	G24	0.33260628214124865
0 days 02:21:34	G24	0.33273720372445725
0 days 02:22:13	G24	0.33339181164049986
0 days 02:22:52	G24	0.3330645076824785
0 days 02:23:31	G24	0.33254082134964447
0 days 02:24:10	G24	0.33286812530766574
0 days 02:24:49	G24	0.3328026645160615
0 days 02:25:28	G24	0.33273720372445725
0 days 02:26:07	G24	0.33273720372445725
0 days 02:26:46	G24	0.33273720372445725
0 days 02:27:25	G24	0.33247536055804017
0 days 02:28:04	G24	0.33247536055804017
0 days 02:28:43	G24	0.33273720372445725
0 days 02:29:22	G24	0.33227897818322744
0 days 02:30:01	G24	0.33254082134964447
0 days 02:30:40	G24	0.3321480566000189
0 days 02:31:19	G24	0.33273720372445725
0 days 02:31:58	G24	0.33293358609927004
0 days 02:32:37	G24	0.3314934486839763
0 days 02:33:16	G24	0.332671742932853
0 days 02:33:55	G24	0.3321480566000189
0 days 02:34:34	G24	0.33195167422520616
0 days 02:35:13	G24	0.33195167422520616
0 days 02:35:52	G24	0.33162437026718483
0 days 02:36:31	G24	0.3320171350168104
0 days 02:37:10	G24	0.33142798789237204
0 days 02:37:49	G24	0.33195167422520616
0 days 02:38:28	G24	0.3321480566000189
0 days 02:39:07	G24	0.33162437026718483
0 days 02:39:46	G24	0.33221351739162314
0 days 02:40:25	G24	0.33208259580841465
0 days 02:41:04	G24	0.3313625271007678
0 days 02:41:43	G24	0.33195167422520616
0 days 02:42:22	G24	0.33155890947558053
0 days 02:43:01	G24	0.33188621343360186
0 days 02:43:40	G24	0.33142798789237204
0 days 02:44:19	G24	0.33208259580841465
0 days 02:44:58	G24	0.33221351739162314
0 days 02:45:37	G24	0.33188621343360186
0 days 02:46:16	G24	0.3314934486839763
0 days 02:46:55	G24	0.33221351739162314
0 days 02:47:34	G24	0.33155890947558053
0 days 02:48:13	G24	0.3312970663091635
0 days 02:48:52	G24	0.33188621343360186
0 days 02:49:31	G24	0.33155890947558053
0 days 02:50:10	G24	0.3311006839343507
0 days 02:50:49	G24	0.33096976235114217
0 days 02:51:28	G24	0.33123160551755926
0 days 02:52:07	G24	0.330904301559538
0 days 02:52:46	G24	0.33155890947558053
0 days 02:53:25	G24	0.3311006839343507
0 days 02:54:04	G24	0.3308388407679337
0 days 02:54:43	G24	0.3312970663091635
0 days 02:55:22	G24	0.3311006839343507
0 days 02:56:01	G24	0.33051153680991235
0 days 02:56:40	G24	0.3317552918503934
0 days 02:57:19	G24	0.3312970663091635
0 days 02:57:58	G24	0.33096976235114217
0 days 02:58:37	G24	0.33103522314274647
0 days 02:59:16	G24	0.33096976235114217
0 days 02:59:55	G24	0.33103522314274647
0 days 03:00:34	G24	0.33051153680991235
0 days 03:01:13	G24	0.3312970663091635
0 days 03:01:52	G24	0.3307079191847252
0 days 03:02:31	G24	0.33051153680991235
0 days 03:03:10	G24	0.33051153680991235
0 days 03:03:49	G24	0.33051153680991235
0 days 03:04:28	G24	0.3307079191847252
0 days 03:05:07	G24	0.33051153680991235
0 days 03:05:46	G24	0.3311006839343507
0 days 03:06:25	G24	0.33077337997632944
0 days 03:07:04	G24	0.33057699760151665
0 days 03:07:43	G24	0.3304460760183081
0 days 03:08:22	G24	0.33103522314274647
0 days 03:09:01	G24	0.33051153680991235
0 days 03:09:40	G24	0.3299878504770783
0 days 03:10:19	G24	0.3302496936434953
0 days 03:10:58	G24	0.33051153680991235
0 days 03:11:37	G24	0.32985692889386975
0 days 03:12:16	G24	0.3302496936434953
0 days 03:12:55	G24	0.33057699760151665
0 days 03:13:34	G24	0.3299878504770783
0 days 03:14:13	G24	0.3299878504770783
0 days 03:14:52	G24	0.3303151544350997
0 days 03:15:31	G24	0.33005331126868254
0 days 03:16:10	G24	0.3299878504770783
0 days 03:16:49	G24	0.3302496936434953
0 days 03:17:28	G24	0.3302496936434953
0 days 03:18:07	G24	0.3303151544350997
0 days 03:18:46	G24	0.3299878504770783
0 days 03:19:25	G24	0.32992238968547405
0 days 03:20:04	G24	0.3299878504770783
0 days 03:20:43	G24	0.33005331126868254
0 days 03:21:22	G24	0.32992238968547405
0 days 03:22:01	G24	0.3299878504770783
0 days 03:22:40	G24	0.3297914681022655
0 days 03:23:19	G24	0.3297260073106613
0 days 03:23:58	G24	0.3297260073106613
0 days 03:24:37	G24	0.3297260073106613
0 days 03:25:16	G24	0.32939870335263993
0 days 03:25:55	G24	0.32920232097782715
0 days 03:26:34	G24	0.3297260073106613
0 days 03:27:13	G24	0.32939870335263993
0 days 03:27:52	G24	0.3297914681022655
0 days 03:28:31	G24	0.32952962493584853
0 days 03:29:10	G24	0.3299878504770783
0 days 03:29:49	G24	0.3291368601862229
0 days 03:30:28	G24	0.32952962493584853
0 days 03:31:07	G24	0.3291368601862229
0 days 03:31:46	G24	0.3289404778114101
0 days 03:32:25	G24	0.32926778176943144
0 days 03:33:04	G24	0.3289404778114101
0 days 03:33:43	G24	0.3297260073106613
0 days 03:34:22	G24	0.32920232097782715
0 days 03:35:01	G24	0.32920232097782715
0 days 03:35:40	G24	0.32933324256103563
0 days 03:36:19	G24	0.3289404778114101
0 days 03:36:58	G24	0.3289404778114101
0 days 03:37:37	G24	0.32887501701980587
0 days 03:38:16	G24	0.32887501701980587
0 days 03:38:55	G24	0.3293332425610357
0 days 03:39:34	G24	0.32867863464499314
0 days 03:40:13	G24	0.32867863464499314
0 days 03:40:52	G24	0.32880955622820157
0 days 03:41:31	G24	0.32907139939461866
0 days 03:42:10	G24	0.3289404778114101
0 days 03:42:49	G24	0.3289404778114101
0 days 03:43:28	G24	0.3289404778114101
0 days 03:44:07	G24	0.32900593860301436
0 days 03:44:46	G24	0.3291368601862229
0 days 03:45:25	G24	0.32867863464499314
0 days 03:46:04	G24	0.32880955622820157
0 days 03:46:43	G24	0.328416791478576
0 days 03:47:22	G24	0.32867863464499314
0 days 03:48:01	G24	0.328416791478576
0 days 03:48:40	G24	0.32841679147857605
0 days 03:49:19	G24	0.32848225227018035
0 days 03:49:58	G24	0.32867863464499314
0 days 03:50:37	G24	0.32867863464499314
0 days 03:51:16	G24	0.32887501701980587
0 days 03:51:55	G24	0.32867863464499314
0 days 03:52:34	G24	0.32848225227018035
0 days 03:53:13	G24	0.32867863464499314
0 days 03:53:52	G24	0.328416791478576
0 days 03:54:31	G24	0.32861317385338884
0 days 03:55:10	G24	0.32867863464499314
0 days 03:55:49	G24	0.3278276443541377
0 days 03:56:28	G24	0.32854771306178454
0 days 03:57:07	G24	0.32815494831215897
0 days 03:57:46	G24	0.32815494831215897
0 days 03:58:25	G24	0.32828586989536757
0 days 03:59:04	G24	0.3278276443541377
0 days 03:59:43	G24	0.3278276443541377
0 days 04:00:22	G24	0.32763126197932496
0 days 04:01:01	G24	0.32789310514574194
0 days 04:01:40	G24	0.32763126197932496
0 days 04:02:19	G24	0.3271075756464908
0 days 04:02:58	G24	0.32756580118772066
0 days 04:03:37	G24	0.3278276443541377
0 days 04:04:16	G24	0.32789310514574194
0 days 04:04:55	G24	0.3278276443541377
0 days 04:05:34	G24	0.32789310514574194
0 days 04:06:13	G24	0.32789310514574194
0 days 04:06:52	G24	0.3271075756464908
0 days 04:07:31	G24	0.32756580118772066
0 days 04:08:10	G24	0.3279585659373462
0 days 04:08:49	G24	0.3270421148548866
0 days 04:09:28	G24	0.3273039580213036
0 days 04:10:07	G24	0.32835133068697175
0 days 04:10:46	G24	0.328416791478576
0 days 04:11:25	G24	0.3273039580213036
0 days 04:12:04	G24	0.3271730364380951
0 days 04:12:43	G24	0.3274348796045122
0 days 04:13:22	G24	0.3277621835625334
0 days 04:14:01	G24	0.32763126197932496
0 days 04:14:40	G24	0.32763126197932496
0 days 04:15:19	G24	0.32769672277092915
0 days 04:15:58	G24	0.32789310514574194
0 days 04:16:37	G24	0.32691119327167806
0 days 04:17:16	G24	0.3267802716884695
0 days 04:17:55	G24	0.32750034039611636
0 days 04:18:34	G24	0.3272384972296994
0 days 04:19:13	G24	0.3273039580213036
0 days 04:19:52	G24	0.32789310514574194
0 days 04:20:31	G24	0.3273039580213036
0 days 04:21:10	G24	0.3273039580213036
0 days 04:21:49	G24	0.3278276443541377
0 days 04:22:28	G24	0.32815494831215897
0 days 04:23:07	G24	0.32789310514574194
0 days 04:23:46	G24	0.3273039580213036
0 days 04:24:25	G24	0.3268457324800738
0 days 04:25:04	G24	0.3273039580213036
0 days 04:25:43	G24	0.32723849722969933
0 days 04:26:22	G24	0.3273039580213036
0 days 04:27:01	G24	0.3277621835625334
0 days 04:27:40	G24	0.3271075756464908
0 days 04:28:19	G24	0.32717303643809514
0 days 04:28:58	G24	0.32763126197932496
0 days 04:29:37	G24	0.32723849722969933
0 days 04:30:16	G24	0.3273694188129078
0 days 04:30:55	G24	0.32717303643809514
0 days 04:31:34	G24	0.3271075756464908
0 days 04:32:13	G24	0.3274348796045122
0 days 04:32:52	G24	0.32756580118772066
0 days 04:33:31	G24	0.3272384972296994
0 days 04:34:10	G24	0.3279585659373462
0 days 04:34:49	G24	0.32763126197932496
0 days 04:35:28	G24	0.3273694188129078
0 days 04:36:07	G24	0.3278276443541377
0 days 04:36:46	G24	0.3273039580213036
0 days 04:37:25	G24	0.32763126197932496
0 days 04:38:04	G24	0.32769672277092915
0 days 04:38:43	G24	0.3273694188129078
0 days 04:39:22	G24	0.32763126197932496
0 days 04:40:01	G24	0.3273694188129078
0 days 04:40:40	G24	0.3271075756464908
0 days 04:41:19	G24	0.326911193271678
0 days 04:41:58	G24	0.3273694188129078
0 days 04:42:37	G24	0.3268457324800738
0 days 04:43:16	G24	0.32750034039611636
0 days 04:43:55	G24	0.3270421148548866
0 days 04:44:34	G24	0.32769672277092915
0 days 04:45:13	G24	0.3268457324800738
0 days 04:45:52	G24	0.3275658011877206
0 days 04:46:31	G24	0.3274348796045122
0 days 04:47:10	G24	0.32750034039611636
0 days 04:47:49	G24	0.3268457324800738
0 days 04:48:28	G24	0.32769672277092915
0 days 04:49:07	G24	0.32717303643809514
0 days 04:49:46	G24	0.3268457324800738
0 days 04:50:25	G24	0.32717303643809514
0 days 04:51:04	G24	0.3268457324800738
0 days 04:51:43	G24	0.32717303643809514
0 days 04:52:22	G24	0.3272384972296994
0 days 04:53:01	G24	0.3269766540632823
0 days 04:53:40	G24	0.3268457324800738
0 days 04:54:19	G24	0.326911193271678
0 days 04:54:58	G24	0.326911193271678
0 days 04:55:37	G24	0.326387506938844
0 days 04:56:16	G24	0.3269766540632823
0 days 04:56:55	G24	0.32671481089686527
0 days 04:57:34	G24	0.32717303643809514
0 days 04:58:13	G24	0.3274348796045122
0 days 04:58:52	G24	0.32671481089686527
0 days 04:59:31	G24	0.32612566377242697
0 days 05:00:10	G24	0.3261911245640312
0 days 05:00:49	G24	0.32612566377242697
0 days 05:01:28	G24	0.326911193271678
0 days 05:02:07	G24	0.3272384972296994
0 days 05:02:46	G24	0.3274348796045122
0 days 05:03:25	G24	0.3274348796045122
0 days 05:04:04	G24	0.3268457324800738
0 days 05:04:43	G24	0.326649350105261
0 days 05:05:22	G24	0.3265838893136568
0 days 05:06:01	G24	0.326649350105261
0 days 05:06:40	G24	0.3260602029808226
0 days 05:07:19	G24	0.3269766540632823
0 days 05:07:58	G24	0.3260602029808226
0 days 05:08:37	G24	0.3268457324800738
0 days 05:09:16	G24	0.32645296773044824
0 days 05:09:55	G24	0.3255365166479886
0 days 05:10:34	G24	0.32612566377242697
0 days 05:11:13	G24	0.3261256637724269
0 days 05:11:52	G24	0.3260602029808226
0 days 05:12:31	G24	0.32645296773044824
0 days 05:13:10	G24	0.3265838893136568
0 days 05:13:49	G24	0.32612566377242697
0 days 05:14:28	G24	0.326387506938844
0 days 05:15:07	G24	0.3261911245640312
0 days 05:15:46	G24	0.32678027168846957
0 days 05:16:25	G24	0.3259947421892184
0 days 05:17:04	G24	0.32579835981440564
0 days 05:17:43	G24	0.3258638206060098
0 days 05:18:22	G24	0.32579835981440564
0 days 05:19:01	G24	0.3253401342731758
0 days 05:19:40	G24	0.32560197743959285
0 days 05:20:19	G24	0.32481644794034165
0 days 05:20:58	G24	0.32540559506478006
0 days 05:21:37	G24	0.3259292813976141
0 days 05:22:16	G24	0.32534013427317576
0 days 05:22:55	G24	0.3256674382311971
0 days 05:23:34	G24	0.32514375189836303
0 days 05:24:13	G24	0.32540559506478006
0 days 05:24:52	G24	0.3256674382311971
0 days 05:25:31	G24	0.3259292813976141
0 days 05:26:10	G24	0.32514375189836303
0 days 05:26:49	G24	0.32514375189836303
0 days 05:27:28	G24	0.32514375189836303
0 days 05:28:07	G24	0.3250782911067588
0 days 05:28:46	G24	0.32488190873194595
0 days 05:29:25	G24	0.32481644794034165
0 days 05:30:04	G24	0.32481644794034165
0 days 05:30:43	G24	0.32488190873194595
0 days 05:31:22	G24	0.32494736952355024
0 days 05:32:01	G24	0.32475098714873746
0 days 05:32:40	G24	0.3246200655655289
0 days 05:33:19	G24	0.32455460477392467
0 days 05:33:58	G24	0.32494736952355024
0 days 05:34:37	G24	0.32481644794034165
0 days 05:35:16	G24	0.32475098714873746
0 days 05:35:55	G24	0.3241618400242991
0 days 05:36:34	G24	0.3244236831907161
0 days 05:37:13	G24	0.32448914398232037
0 days 05:37:52	G24	0.3243582223991119
0 days 05:38:31	G24	0.32383453606627777
0 days 05:39:10	G24	0.3246855263571332
0 days 05:39:49	G24	0.3246200655655289
0 days 05:40:28	G24	0.32429276160750764
0 days 05:41:07	G24	0.32475098714873746
0 days 05:41:46	G24	0.32383453606627777
0 days 05:42:25	G24	0.32475098714873746
0 days 05:43:04	G24	0.32422730081590334
0 days 05:43:43	G24	0.3241618400242991
0 days 05:44:22	G24	0.3244236831907161
0 days 05:45:01	G24	0.32389999685788207
0 days 05:45:40	G24	0.32448914398232037
0 days 05:46:19	G24	0.3240309184410905
0 days 05:46:58	G24	0.3235726928998608
0 days 05:47:37	G24	0.32409637923269485
0 days 05:48:16	G24	0.32389999685788207
0 days 05:48:55	G24	0.3237036144830693
0 days 05:49:34	G24	0.3239654576494863
0 days 05:50:13	G24	0.3233763105250479
0 days 05:50:52	G24	0.3234417713166522
0 days 05:51:31	G24	0.3234417713166522
0 days 05:52:10	G24	0.3239654576494863
0 days 05:52:49	G24	0.3233108497334437
0 days 05:53:28	G24	0.32317992815023516
0 days 05:54:07	G24	0.32363815369146504
0 days 05:54:46	G24	0.32389999685788207
0 days 05:55:25	G24	0.32363815369146504
0 days 05:56:04	G24	0.32317992815023516
0 days 05:56:43	G24	0.3235726928998608
0 days 05:57:22	G24	0.3233108497334437
0 days 05:58:01	G24	0.3231144673586309
0 days 05:58:40	G24	0.32291808498381813
0 days 05:59:19	G24	0.3231144673586309
0 days 05:59:58	G24	0.32291808498381813
0 days 06:00:37	G24	0.3234417713166522
0 days 06:01:16	G24	0.3229835457754224
0 days 06:01:55	G24	0.3231144673586309
0 days 06:02:34	G24	0.32317992815023516
0 days 06:03:13	G24	0.3224598594425883
0 days 06:03:52	G24	0.3233763105250479
0 days 06:04:31	G24	0.32324538894183946
0 days 06:05:10	G24	0.3229835457754223
0 days 06:05:49	G24	0.322394398650984
0 days 06:06:28	G24	0.3230490065670267
0 days 06:07:07	G24	0.32317992815023516
0 days 06:07:46	G24	0.32259078102579686
0 days 06:08:25	G24	0.3228526241922139
0 days 06:09:04	G24	0.3226562418174011
0 days 06:09:43	G24	0.322394398650984
0 days 06:10:22	G24	0.32272170260900535
0 days 06:11:01	G24	0.32272170260900535
0 days 06:11:40	G24	0.322394398650984
0 days 06:12:19	G24	0.322394398650984
0 days 06:12:58	G24	0.32213255548456704
0 days 06:13:37	G24	0.3224598594425883
0 days 06:14:16	G24	0.32232893785937977
0 days 06:14:55	G24	0.32187071231814995
0 days 06:15:34	G24	0.322394398650984
0 days 06:16:13	G24	0.32213255548456704
0 days 06:16:52	G24	0.3224598594425883
0 days 06:17:31	G24	0.32187071231814995
0 days 06:18:10	G24	0.32167432994333717
0 days 06:18:49	G24	0.3218052515265457
0 days 06:19:28	G24	0.3221980162761713
0 days 06:20:07	G24	0.32167432994333717
0 days 06:20:46	G24	0.3216743299433372
0 days 06:21:25	G24	0.32193617310975414
0 days 06:22:04	G24	0.32187071231814995
0 days 06:22:43	G24	0.32187071231814995
0 days 06:23:22	G24	0.32141248677692014
0 days 06:24:01	G24	0.32213255548456704
0 days 06:24:40	G24	0.3217397907349415
0 days 06:25:19	G24	0.32167432994333717
0 days 06:25:58	G24	0.32193617310975425
0 days 06:26:37	G24	0.3211506436105031
0 days 06:27:16	G24	0.32167432994333717
0 days 06:27:55	G24	0.32108518281889886
0 days 06:28:34	G24	0.32121610440210735
0 days 06:29:13	G24	0.32108518281889886
0 days 06:29:52	G24	0.3214779475685244
0 days 06:30:31	G24	0.32128156519371165
0 days 06:31:10	G24	0.32108518281889886
0 days 06:31:49	G24	0.32095426123569026
0 days 06:32:28	G24	0.3208233396524818
0 days 06:33:07	G24	0.3214779475685244
0 days 06:33:46	G24	0.3209542612356903
0 days 06:34:25	G24	0.32108518281889886
0 days 06:35:04	G24	0.3211506436105031
0 days 06:35:43	G24	0.32101972202729456
0 days 06:36:22	G24	0.320626957277669
0 days 06:37:01	G24	0.32056149648606475
0 days 06:37:40	G24	0.3208888004440861
0 days 06:38:19	G24	0.32101972202729456
0 days 06:38:58	G24	0.32010327094483493
0 days 06:39:37	G24	0.3211506436105031
0 days 06:40:16	G24	0.3206924180692733
0 days 06:40:55	G24	0.32062695727766904
0 days 06:41:34	G24	0.3204305749028562
0 days 06:42:13	G24	0.32036511411125196
0 days 06:42:52	G24	0.32016873173643917
0 days 06:43:31	G24	0.32016873173643917
0 days 06:44:10	G24	0.32062695727766904
0 days 06:44:49	G24	0.3204960356944605
0 days 06:45:28	G24	0.32069241806927334
0 days 06:46:07	G24	0.32016873173643917
0 days 06:46:46	G24	0.32036511411125196
0 days 06:47:25	G24	0.3204960356944605
0 days 06:48:04	G24	0.32069241806927334
0 days 06:48:43	G24	0.3204305749028562
0 days 06:49:22	G24	0.3199723493616264
0 days 06:50:01	G24	0.32036511411125196
0 days 06:50:40	G24	0.3204305749028562
0 days 06:51:19	G24	0.32023419252804347
0 days 06:51:58	G24	0.31990688857002214
0 days 06:52:37	G24	0.32010327094483493
0 days 06:53:16	G24	0.3204305749028562
0 days 06:53:55	G24	0.32003781015323063
0 days 06:54:34	G24	0.32023419252804347
0 days 06:55:13	G24	0.31990688857002214
0 days 06:55:52	G24	0.319121359070771
0 days 06:56:31	G24	0.3199723493616264
0 days 06:57:10	G24	0.3195795846120008
0 days 06:57:49	G24	0.31971050619520935
0 days 06:58:28	G24	0.31964504540360517
0 days 06:59:07	G24	0.31964504540360517
0 days 06:59:46	G24	0.319383202237188
0 days 07:00:25	G24	0.318859515904354
0 days 07:01:04	G24	0.3191868198623753
0 days 07:01:43	G24	0.31925228065397954
0 days 07:02:22	G24	0.319383202237188
0 days 07:03:01	G24	0.31971050619520935
0 days 07:03:40	G24	0.318597672737937
0 days 07:04:19	G24	0.3191868198623753
0 days 07:04:58	G24	0.319383202237188
0 days 07:05:37	G24	0.3188595159043539
0 days 07:06:16	G24	0.3189249766959582
0 days 07:06:55	G24	0.3195795846120008
0 days 07:07:34	G24	0.318859515904354
0 days 07:08:13	G24	0.318859515904354
0 days 07:08:52	G24	0.3187285943211454
0 days 07:09:31	G24	0.3191868198623753
0 days 07:10:10	G24	0.3186631335295412
0 days 07:10:49	G24	0.3190558982791668
0 days 07:11:28	G24	0.3192522806539796
0 days 07:12:07	G24	0.3194486630287923
0 days 07:12:46	G24	0.3187285943211454
0 days 07:13:25	G24	0.31833582957151985
0 days 07:14:04	G24	0.318597672737937
0 days 07:14:43	G24	0.31840129036312415
0 days 07:15:22	G24	0.31840129036312415
0 days 07:16:01	G24	0.3186631335295412
0 days 07:16:40	G24	0.31899043748756245
0 days 07:17:19	G24	0.31840129036312415
0 days 07:17:58	G24	0.3181394471967071
0 days 07:18:37	G24	0.3186631335295412
0 days 07:19:16	G24	0.3180739864051028
0 days 07:19:55	G24	0.3186631335295412
0 days 07:20:34	G24	0.3181394471967071
0 days 07:21:13	G24	0.31840129036312415
0 days 07:21:52	G24	0.3179430648218943
0 days 07:22:31	G24	0.31787760403029003
0 days 07:23:10	G24	0.3184667511547284
0 days 07:23:49	G24	0.3184667511547284
0 days 07:24:28	G24	0.3182049079883114
0 days 07:25:07	G24	0.31840129036312415
0 days 07:25:46	G24	0.3182049079883114
0 days 07:26:25	G24	0.31761576086387305
0 days 07:27:04	G24	0.3180739864051028
0 days 07:27:43	G24	0.31761576086387305
0 days 07:28:22	G24	0.31741937848906027
0 days 07:29:01	G24	0.31735391769745597
0 days 07:29:40	G24	0.31748483928066445
0 days 07:30:19	G24	0.31735391769745597
0 days 07:30:58	G24	0.31735391769745597
0 days 07:31:37	G24	0.3179430648218943
0 days 07:32:16	G24	0.31768122165547724
0 days 07:32:55	G24	0.31709207453103894
0 days 07:33:34	G24	0.31741937848906027
0 days 07:34:13	G24	0.31735391769745597
0 days 07:34:52	G24	0.31709207453103894
0 days 07:35:31	G24	0.31715753532264324
0 days 07:36:10	G24	0.31774668244708154
0 days 07:36:49	G24	0.31741937848906027
0 days 07:37:28	G24	0.31735391769745597
0 days 07:38:07	G24	0.31735391769745597
0 days 07:38:46	G24	0.31683023136462185
0 days 07:39:25	G24	0.31715753532264324
0 days 07:40:04	G24	0.31735391769745597
0 days 07:40:43	G24	0.3169611529478304
0 days 07:41:22	G24	0.31755030007226875
0 days 07:42:01	G24	0.3168956921562261
0 days 07:42:40	G24	0.3168956921562261
0 days 07:43:19	G24	0.31709207453103894
0 days 07:43:58	G24	0.31663384898980906
0 days 07:44:37	G24	0.3168956921562261
0 days 07:45:16	G24	0.31709207453103894
0 days 07:45:55	G24	0.31669930978141336
0 days 07:46:34	G24	0.3163720058233921
0 days 07:47:13	G24	0.3169611529478304
0 days 07:47:52	G24	0.3169611529478304
0 days 07:48:31	G24	0.3163720058233921
0 days 07:49:10	G24	0.31663384898980906
0 days 07:49:49	G24	0.31611016265697506
0 days 07:50:28	G24	0.3164374666149963
0 days 07:51:07	G24	0.3161756234485793
0 days 07:51:46	G24	0.31669930978141336
0 days 07:52:25	G24	0.31630654503178784
0 days 07:53:04	G24	0.3163720058233921
0 days 07:53:43	G24	0.3161756234485793
0 days 07:54:22	G24	0.31611016265697506
0 days 07:55:01	G24	0.3163065450317878
0 days 07:55:40	G24	0.3158483194905579
0 days 07:56:19	G24	0.31545555474093245
0 days 07:56:58	G24	0.31611016265697506
0 days 07:57:37	G24	0.3164374666149963
0 days 07:58:16	G24	0.3161756234485793
0 days 07:58:55	G24	0.3161756234485793
0 days 07:59:34	G24	0.3164374666149963
0 days 08:00:13	G24	0.3164374666149963
0 days 08:00:52	G24	0.31624108424018355
0 days 08:01:31	G24	0.3157173979073495
0 days 08:02:10	G24	0.3156519371157452
0 days 08:02:49	G24	0.3161756234485793
0 days 08:03:28	G24	0.3157173979073495
0 days 08:04:07	G24	0.3156519371157452
0 days 08:04:46	G24	0.3153900939493281
0 days 08:05:25	G24	0.3153900939493281
0 days 08:06:04	G24	0.3153900939493281
0 days 08:06:43	G24	0.31519371157451537
0 days 08:07:22	G24	0.3151282507829111
0 days 08:08:01	G24	0.31519371157451537
0 days 08:08:40	G24	0.31519371157451537
0 days 08:09:19	G24	0.3151282507829111
0 days 08:09:58	G24	0.3153900939493281
0 days 08:10:37	G24	0.3157173979073495
0 days 08:11:16	G24	0.3158483194905579
0 days 08:11:55	G24	0.31519371157451537
0 days 08:12:34	G24	0.31519371157451537
0 days 08:13:13	G24	0.3149973291997025
0 days 08:13:52	G24	0.31519371157451537
0 days 08:14:31	G24	0.3151282507829111
0 days 08:15:10	G24	0.3153246331577239
0 days 08:15:49	G24	0.3149973291997025
0 days 08:16:28	G24	0.3146700252416813
0 days 08:17:07	G24	0.31519371157451537
0 days 08:17:46	G24	0.31493186840809834
0 days 08:18:25	G24	0.314604564450077
0 days 08:19:04	G24	0.31480094682488974
0 days 08:19:43	G24	0.31473548603328555
0 days 08:20:22	G24	0.314604564450077
0 days 08:21:01	G24	0.31519371157451537
0 days 08:21:40	G24	0.3146700252416813
0 days 08:22:19	G24	0.3144081820752642
0 days 08:22:58	G24	0.314604564450077
0 days 08:23:37	G24	0.31421179970045143
0 days 08:24:16	G24	0.3144736428668685
0 days 08:24:55	G24	0.31473548603328555
0 days 08:25:34	G24	0.31421179970045143
0 days 08:26:13	G24	0.3144081820752642
0 days 08:26:52	G24	0.3149973291997025
0 days 08:27:31	G24	0.3142117997004515
0 days 08:28:10	G24	0.3146700252416813
0 days 08:28:49	G24	0.31388449574243016
0 days 08:29:28	G24	0.31394995653403435
0 days 08:30:07	G24	0.31362265257601313
0 days 08:30:46	G24	0.3144081820752642
0 days 08:31:25	G24	0.31368811336761737
0 days 08:32:04	G24	0.3141463389088472
0 days 08:32:43	G24	0.31362265257601313
0 days 08:33:22	G24	0.3146700252416813
0 days 08:34:01	G24	0.3137535741592216
0 days 08:34:40	G24	0.31362265257601313
0 days 08:35:19	G24	0.31388449574243016
0 days 08:35:58	G24	0.3142117997004515
0 days 08:36:37	G24	0.31336080940959604
0 days 08:37:16	G24	0.31362265257601313
0 days 08:37:55	G24	0.31362265257601313
0 days 08:38:34	G24	0.31388449574243016
0 days 08:39:13	G24	0.31388449574243016
0 days 08:39:52	G24	0.31336080940959604
0 days 08:40:31	G24	0.31368811336761737
0 days 08:41:10	G24	0.31336080940959604
0 days 08:41:49	G24	0.31368811336761737
0 days 08:42:28	G24	0.31342627020120034
0 days 08:43:07	G24	0.31362265257601313
0 days 08:43:46	G24	0.3132953486179918
0 days 08:44:25	G24	0.31290258386836617
0 days 08:45:04	G24	0.3131644270347833
0 days 08:45:43	G24	0.3131644270347833
0 days 08:46:22	G24	0.31355719178440883
0 days 08:47:01	G24	0.3131644270347833
0 days 08:47:40	G24	0.31322988782638755
0 days 08:48:19	G24	0.31290258386836617
0 days 08:48:58	G24	0.31322988782638755
0 days 08:49:37	G24	0.312837123076762
0 days 08:50:16	G24	0.312837123076762
0 days 08:50:55	G24	0.3134917309928046
0 days 08:51:34	G24	0.31290258386836617
0 days 08:52:13	G24	0.31237889753553216
0 days 08:52:52	G24	0.31290258386836617
0 days 08:53:31	G24	0.312837123076762
0 days 08:54:10	G24	0.31237889753553216
0 days 08:54:49	G24	0.3131644270347833
0 days 08:55:28	G24	0.3124443583271364
0 days 08:56:07	G24	0.3126407407019492
0 days 08:56:46	G24	0.31270620149355344
0 days 08:57:25	G24	0.31250981911874065
0 days 08:58:04	G24	0.3124443583271364
0 days 08:58:43	G24	0.31250981911874065
0 days 08:59:22	G24	0.3126407407019492
0 days 09:00:01	G24	0.31211705436911513
0 days 09:00:40	G24	0.3126407407019492
0 days 09:01:19	G24	0.31185521120269805
0 days 09:01:58	G24	0.3124443583271364
0 days 09:02:37	G24	0.3121825151607194
0 days 09:03:16	G24	0.3122479759523237
0 days 09:03:55	G24	0.31250981911874065
0 days 09:04:34	G24	0.3116588288278853
0 days 09:05:13	G24	0.3119206719943023
0 days 09:05:52	G24	0.3119206719943023
0 days 09:06:31	G24	0.3119206719943023
0 days 09:07:10	G24	0.31172428961948956
0 days 09:07:49	G24	0.3119861327859066
0 days 09:08:28	G24	0.3119206719943023
0 days 09:09:07	G24	0.3119206719943023
0 days 09:09:46	G24	0.3122479759523237
0 days 09:10:25	G24	0.3116588288278853
0 days 09:11:04	G24	0.3119206719943023
0 days 09:11:43	G24	0.31172428961948956
0 days 09:12:22	G24	0.31139698566146823
0 days 09:13:01	G24	0.3116588288278853
0 days 09:13:40	G24	0.3112006032866555
0 days 09:14:19	G24	0.31172428961948956
0 days 09:14:58	G24	0.31146244645307253
0 days 09:15:37	G24	0.31172428961948956
0 days 09:16:16	G24	0.31237889753553216
0 days 09:16:55	G24	0.31139698566146823
0 days 09:17:34	G24	0.3112006032866555
0 days 09:18:13	G24	0.3115279072446767
0 days 09:18:52	G24	0.3112006032866555
0 days 09:19:31	G24	0.3112006032866555
0 days 09:20:10	G24	0.3112006032866555
0 days 09:20:49	G24	0.3111351424950512
0 days 09:21:28	G24	0.3112660640782597
0 days 09:22:07	G24	0.3107423777454256
0 days 09:22:46	G24	0.3112006032866555
0 days 09:23:25	G24	0.31041507378740435
0 days 09:24:04	G24	0.3112006032866555
0 days 09:24:43	G24	0.31100422091184265
0 days 09:25:22	G24	0.31100422091184265
0 days 09:26:01	G24	0.31061145616221714
0 days 09:26:40	G24	0.3109387601202384
0 days 09:27:19	G24	0.3106769169538214
0 days 09:27:58	G24	0.3112006032866555
0 days 09:28:37	G24	0.31041507378740435
0 days 09:29:16	G24	0.31061145616221714
0 days 09:29:55	G24	0.31054599537061284
0 days 09:30:34	G24	0.3106769169538214
0 days 09:31:13	G24	0.31048053457900854
0 days 09:31:52	G24	0.3106769169538214
0 days 09:32:31	G24	0.3104805345790086
0 days 09:33:10	G24	0.3101532306209873
0 days 09:33:49	G24	0.31041507378740435
0 days 09:34:28	G24	0.3104805345790086
0 days 09:35:07	G24	0.31041507378740435
0 days 09:35:46	G24	0.30989138745457023
0 days 09:36:25	G24	0.3101532306209873
0 days 09:37:04	G24	0.3096295442881532
0 days 09:37:43	G24	0.30969500507975745
0 days 09:38:22	G24	0.3099568482461745
0 days 09:39:01	G24	0.3102841522041958
0 days 09:39:40	G24	0.3100223090377788
0 days 09:40:19	G24	0.3099568482461745
0 days 09:40:58	G24	0.3096295442881532
0 days 09:41:37	G24	0.30969500507975745
0 days 09:42:16	G24	0.30989138745457023
0 days 09:42:55	G24	0.30989138745457023
0 days 09:43:34	G24	0.30969500507975745
0 days 09:44:13	G24	0.30936770112173617
0 days 09:44:52	G24	0.30969500507975745
0 days 09:45:31	G24	0.30976046587136175
0 days 09:46:10	G24	0.3096295442881532
0 days 09:46:49	G24	0.30949862270494466
0 days 09:47:28	G24	0.3094331619133404
0 days 09:48:07	G24	0.30936770112173617
0 days 09:48:46	G24	0.30917131874692344
0 days 09:49:25	G24	0.30943316191334036
0 days 09:50:04	G24	0.30976046587136175
0 days 09:50:43	G24	0.30949862270494466
0 days 09:51:22	G24	0.30923677953852763
0 days 09:52:01	G24	0.30936770112173617
0 days 09:52:40	G24	0.3095640834965489
0 days 09:53:19	G24	0.3091713187469234
0 days 09:53:58	G24	0.30943316191334036
0 days 09:54:37	G24	0.3091713187469234
0 days 09:55:16	G24	0.30936770112173617
0 days 09:55:55	G24	0.30910585795531914
0 days 09:56:34	G24	0.30917131874692344
0 days 09:57:13	G24	0.3089749363721106
0 days 09:57:52	G24	0.30877855399729787
0 days 09:58:31	G24	0.30877855399729787
0 days 09:59:10	G24	0.3089094755805063
0 days 09:59:49	G24	0.30877855399729787
0 days 10:00:28	G24	0.3089094755805063
0 days 00:00:31	H23	0.16555034196717536
0 days 00:01:10	H23	0.1656158027587796
0 days 00:01:49	H23	0.16555034196717536
0 days 00:02:28	H23	0.16594310671680093
0 days 00:03:07	H23	0.1659431067168009
0 days 00:03:46	H23	0.16555034196717536
0 days 00:04:25	H23	0.16587764592519666
0 days 00:05:04	H23	0.16574672434198814
0 days 00:05:43	H23	0.16535395959236257
0 days 00:06:22	H23	0.1656158027587796
0 days 00:07:01	H23	0.16522303800915406
0 days 00:07:40	H23	0.16535395959236257
0 days 00:08:19	H23	0.16535395959236257
0 days 00:08:58	H23	0.16502665563434127
0 days 00:09:37	H23	0.16489573405113275
0 days 00:10:16	H23	0.16496119484273702
0 days 00:10:55	H23	0.16489573405113275
0 days 00:11:34	H23	0.1646338908847157
0 days 00:12:13	H23	0.1646338908847157
0 days 00:12:52	H23	0.16456843009311142
0 days 00:13:31	H23	0.1646338908847157
0 days 00:14:10	H23	0.16450296930150718
0 days 00:14:49	H23	0.16450296930150718
0 days 00:15:28	H23	0.16450296930150718
0 days 00:16:07	H23	0.1641102045518816
0 days 00:16:46	H23	0.1637829005938603
0 days 00:17:25	H23	0.1643065869266944
0 days 00:18:04	H23	0.16424112613509015
0 days 00:18:43	H23	0.1641102045518816
0 days 00:19:22	H23	0.1637829005938603
0 days 00:20:01	H23	0.1641102045518816
0 days 00:20:40	H23	0.1641102045518816
0 days 00:21:19	H23	0.1637829005938603
0 days 00:21:58	H23	0.16371743980225606
0 days 00:22:37	H23	0.16391382217706885
0 days 00:23:16	H23	0.16417566534348588
0 days 00:23:55	H23	0.16417566534348588
0 days 00:24:34	H23	0.16371743980225606
0 days 00:25:13	H23	0.1636519790106518
0 days 00:25:52	H23	0.16339013584423476
0 days 00:26:31	H23	0.16384836138546457
0 days 00:27:10	H23	0.163455596635839
0 days 00:27:49	H23	0.1637829005938603
0 days 00:28:28	H23	0.163455596635839
0 days 00:29:07	H23	0.16339013584423476
0 days 00:29:46	H23	0.16352105742744327
0 days 00:30:25	H23	0.163455596635839
0 days 00:31:04	H23	0.163455596635839
0 days 00:31:43	H23	0.163455596635839
0 days 00:32:22	H23	0.163455596635839
0 days 00:33:01	H23	0.16325921426102621
0 days 00:33:40	H23	0.16325921426102621
0 days 00:34:19	H23	0.16325921426102621
0 days 00:34:58	H23	0.16319375346942197
0 days 00:35:37	H23	0.16286644951140067
0 days 00:36:16	H23	0.16299737109460918
0 days 00:36:55	H23	0.16332467505263049
0 days 00:37:34	H23	0.16319375346942197
0 days 00:38:13	H23	0.16319375346942197
0 days 00:38:52	H23	0.16319375346942197
0 days 00:39:31	H23	0.16319375346942197
0 days 00:40:10	H23	0.16319375346942197
0 days 00:40:49	H23	0.16286644951140067
0 days 00:41:28	H23	0.16325921426102621
0 days 00:42:07	H23	0.1629319103030049
0 days 00:42:46	H23	0.16306283188621346
0 days 00:43:25	H23	0.16280098871979642
0 days 00:44:04	H23	0.1631282926778177
0 days 00:44:43	H23	0.1631282926778177
0 days 00:45:22	H23	0.16306283188621346
0 days 00:46:01	H23	0.16280098871979642
0 days 00:46:40	H23	0.1629973710946092
0 days 00:47:19	H23	0.1629319103030049
0 days 00:47:58	H23	0.16286644951140067
0 days 00:48:37	H23	0.16286644951140067
0 days 00:49:16	H23	0.16273552792819213
0 days 00:49:55	H23	0.16306283188621346
0 days 00:50:34	H23	0.16306283188621343
0 days 00:51:13	H23	0.16286644951140067
0 days 00:51:52	H23	0.1629319103030049
0 days 00:52:31	H23	0.1629319103030049
0 days 00:53:10	H23	0.16325921426102621
0 days 00:53:49	H23	0.16299737109460918
0 days 00:54:28	H23	0.1631282926778177
0 days 00:55:07	H23	0.16280098871979642
0 days 00:55:46	H23	0.16286644951140067
0 days 00:56:25	H23	0.1631282926778177
0 days 00:57:04	H23	0.16273552792819213
0 days 00:57:43	H23	0.16273552792819213
0 days 00:58:22	H23	0.16260460634498364
0 days 00:59:01	H23	0.16299737109460918
0 days 00:59:40	H23	0.16273552792819213
0 days 01:00:19	H23	0.16260460634498364
0 days 01:00:58	H23	0.16260460634498364
0 days 01:01:37	H23	0.16280098871979642
0 days 01:02:16	H23	0.16253914555337934
0 days 01:02:55	H23	0.16253914555337937
0 days 01:03:34	H23	0.16253914555337937
0 days 01:04:13	H23	0.16299737109460918
0 days 01:04:52	H23	0.16280098871979642
0 days 01:05:31	H23	0.16280098871979642
0 days 01:06:10	H23	0.16273552792819215
0 days 01:06:49	H23	0.1629319103030049
0 days 01:07:28	H23	0.16306283188621343
0 days 01:08:07	H23	0.16267006713658788
0 days 01:08:46	H23	0.16267006713658788
0 days 01:09:25	H23	0.16267006713658788
0 days 01:10:04	H23	0.16260460634498364
0 days 01:10:43	H23	0.16260460634498364
0 days 01:11:22	H23	0.16267006713658788
0 days 01:12:01	H23	0.16240822397017082
0 days 01:12:40	H23	0.16234276317856658
0 days 01:13:19	H23	0.16260460634498364
0 days 01:13:58	H23	0.16280098871979642
0 days 01:14:37	H23	0.16240822397017082
0 days 01:15:16	H23	0.16260460634498364
0 days 01:15:55	H23	0.16280098871979642
0 days 01:16:34	H23	0.1624736847617751
0 days 01:17:13	H23	0.16247368476177512
0 days 01:17:52	H23	0.1624736847617751
0 days 01:18:31	H23	0.16267006713658788
0 days 01:19:10	H23	0.16273552792819213
0 days 01:19:49	H23	0.1621463808037538
0 days 01:20:28	H23	0.16227730238696234
0 days 01:21:07	H23	0.16247368476177512
0 days 01:21:46	H23	0.16247368476177512
0 days 01:22:25	H23	0.16234276317856658
0 days 01:23:04	H23	0.16234276317856658
0 days 01:23:43	H23	0.16240822397017082
0 days 01:24:22	H23	0.1624736847617751
0 days 01:25:01	H23	0.16214638080375382
0 days 01:25:40	H23	0.1621463808037538
0 days 01:26:19	H23	0.16208092001214955
0 days 01:26:58	H23	0.16201545922054528
0 days 01:27:37	H23	0.16240822397017082
0 days 01:28:16	H23	0.16240822397017082
0 days 01:28:55	H23	0.16240822397017082
0 days 01:29:34	H23	0.16227730238696234
0 days 01:30:13	H23	0.16227730238696234
0 days 01:30:52	H23	0.16227730238696234
0 days 01:31:31	H23	0.16240822397017082
0 days 01:32:10	H23	0.16227730238696234
0 days 01:32:49	H23	0.16240822397017082
0 days 01:33:28	H23	0.16221184159535804
0 days 01:34:07	H23	0.16188453763733676
0 days 01:34:46	H23	0.16227730238696234
0 days 01:35:25	H23	0.1621463808037538
0 days 01:36:04	H23	0.16201545922054525
0 days 01:36:43	H23	0.1621463808037538
0 days 01:37:22	H23	0.16188453763733676
0 days 01:38:01	H23	0.16188453763733676
[truncated: 7,241 more rows]
