# Supplementary material for: Parameterization of cell-free systems with time-series data using KETCHUP
Source: PLoS Comput Biol. 2025 Nov 21;21(11):e1013724. doi: 10.1371/journal.pcbi.1013724 (PMC12637948; doi:10.1371/journal.pcbi.1013724)
Supplement: S8 Data — (XLSX) [file pcbi.1013724.s008.xlsx]

## Sheet: A1
FDH (U)	1
2,3-BD	0
Acetoin	0
NAD+	1
Na-Formate	50
NADH	0
CO2	0
Time (min)	NADH
0	0
3	0.237
6	0.36
9	0.447
12	0.513
15	0.568
18	0.612
21	0.648
24	0.679
27	0.706
30	0.729
33	0.75
36	0.769
39	0.783
42	0.795
45	0.808
48	0.82
51	0.83
54	0.838
57	0.844
60	0.851
63	0.857
66	0.863
69	0.867
72	0.872
75	0.876
78	0.879
81	0.88
84	0.882

## Sheet: A2
FDH (U)	1
2,3-BD	0
Acetoin	0
NAD+	1
Na-Formate	500
NADH	0
CO2	0
Time (min)	NADH
0	0
1.8	0.286
3.6	0.482
5.4	0.622
7.2	0.709
9	0.779
10.8	0.824
12.6	0.857
14.4	0.878
16.2	0.896
18	0.908
19.8	0.914
21.6	0.92
23.4	0.923
25.2	0.925
27	0.926
28.8	0.928
30.6	0.928
32.4	0.928
34.2	0.927
36	0.927
37.8	0.927
39.6	0.926
41.4	0.926
43.2	0.925
45	0.924
46.8	0.924
48.6	0.924
50.4	0.923
52.2	0.922
54	0.921

## Sheet: A3
FDH (U)	1
2,3-BD	0
Acetoin	0
NAD+	1
Na-Formate	1500
NADH	0
CO2	0
Time (min)	NADH
0	0
1.8	0.289
3.6	0.523
5.4	0.67
7.2	0.765
9	0.818
10.8	0.85
12.6	0.867
14.4	0.878
16.2	0.884
18	0.887
19.8	0.888
21.6	0.888
23.4	0.888
25.2	0.888
27	0.888
28.8	0.887
30.6	0.887
32.4	0.886
34.2	0.885
36	0.884
37.8	0.883
39.6	0.883
41.4	0.882
43.2	0.881
45	0.88
46.8	0.879
48.6	0.878
50.4	0.878
52.2	0.877
54	0.877
55.8	0.877
57.6	0.876
59.4	0.875
61.2	0.874
63	0.873
64.8	0.872

## Sheet: A4
FDH (U)	1
2,3-BD	0
Acetoin	0
NAD+	5
Na-Formate	50
NADH	0
CO2	0
Time (min)	NADH
0	0
14.4	1.64
21.6	2.02
28.8	2.33
36	2.59
43.2	2.79
50.4	2.97
57.6	3.13
64.8	3.27
72	3.39
79.2	3.5
86.4	3.6
93.6	3.69
100.8	3.78
108	3.85
115.2	3.92
122.4	3.99
129.6	4.05
136.8	4.09
144	4.14
151.2	4.19
158.4	4.23
165.6	4.26
172.8	4.29
180	4.32
187.2	4.35
194.4	4.38
201.6	4.4
208.8	4.42
216	4.44
223.2	4.46
230.4	4.48
237.6	4.49

## Sheet: A5
FDH (U)	1
2,3-BD	0
Acetoin	0
NAD+	5
Na-Formate	500
NADH	0
CO2	0
Time (min)	NADH
0	0
4.8	1.31
9.6	2.13
14.4	2.73
19.2	3.25
24	3.61
28.8	3.95
33.6	4.21
38.4	4.42
43.2	4.59
48	4.72
52.8	4.82
57.6	4.9
62.4	4.97
67.2	5.03
72	5.08
76.8	5.11
81.6	5.13
86.4	5.14
91.2	5.15
96	5.16
100.8	5.16
105.6	5.16
110.4	5.16
115.2	5.15

## Sheet: A6
FDH (U)	1
2,3-BD	0
Acetoin	0
NAD+	5
Na-Formate	1500
NADH	0
CO2	0
Time (min)	NADH
0	0
4.8	1.14
9.6	2.14
14.4	2.91
19.2	3.45
24	3.89
28.8	4.2
33.6	4.38
38.4	4.55
43.2	4.67
48	4.76
52.8	4.82
57.6	4.85
62.4	4.87
67.2	4.88
72	4.88
76.8	4.88
81.6	4.87
86.4	4.86
91.2	4.85
96	4.84
100.8	4.83
105.6	4.82
110.4	4.8
115.2	4.79
120	4.77

## Sheet: A7
FDH (U)	1
2,3-BD	0
Acetoin	0
NAD+	10
Na-Formate	50
NADH	0
CO2	0
Time (min)	NADH
0	0
24	2.48
48	3.84
72	4.77
96	5.42
120	5.93
144	6.34
168	6.67
192	6.94
216	7.16
240	7.34
264	7.48
288	7.6
312	7.69
336	7.78
360	7.87
384	7.94
408	7.99
432	8.01
456	8.01
480	8.02
504	8.01
528	7.99
552	7.97
576	7.92

## Sheet: A8
FDH (U)	1
2,3-BD	0
Acetoin	0
NAD+	10
Na-Formate	500
NADH	0
CO2	0
Time (min)	NADH
0	0
24	4.25
48	6.75
72	8.18
96	8.95
120	9.38
144	9.56
168	9.62
192	9.61
216	9.57
240	9.51
264	9.4
288	9.31
312	9.2
336	9.07
360	8.95
384	8.83
408	8.7
432	8.58
456	8.45
480	8.34
504	8.21
528	8.1
552	8

## Sheet: A9
FDH (U)	1
2,3-BD	0
Acetoin	0
NAD+	10
Na-Formate	1500
NADH	0
CO2	0
Time (min)	NADH
0	0
24	4.75
48	7.45
72	8.71
96	9.23
120	9.4
144	9.39
168	9.31
192	9.21
216	9.09
240	8.95
264	8.81
288	8.68
312	8.54
336	8.41
360	8.29
384	8.17
408	8.03
432	7.91
456	7.78
480	7.66
504	7.54
528	7.42
552	7.3
576	7.18
