# Supplementary material for: Parameterization of cell-free systems with time-series data using KETCHUP
Source: PLoS Comput Biol. 2025 Nov 21;21(11):e1013724. doi: 10.1371/journal.pcbi.1013724 (PMC12637948; doi:10.1371/journal.pcbi.1013724)
Supplement: S9 Data — (XLSX) [file pcbi.1013724.s009.xlsx]

## Sheet: A1
FDH	1
2,3-BD	0
Acetoin	0
NAD+	1.66667
Na-Formate	333.333
NADH	0
CO2	0
Time (min)	NADH
0	0.0616071
7.51667	0.15949
8.88333	0.178997
12.9833	0.240252
14.35	0.259131
17.0833	0.299536
26.65	0.443338
30.75	0.500872
34.85	0.556237
38.95	0.607242
40.3167	0.623287
41.6833	0.642408
45.7833	0.696571
51.25	0.763124
55.35	0.809709
58.0833	0.839331
63.55	0.895428
67.65	0.934629
73.1167	0.984033
78.5833	1.02897
82.6833	1.06011
88.15	1.0984
90.8833	1.11655
94.9833	1.14337
100.45	1.17652
105.917	1.20771
111.383	1.23627
116.85	1.2612
122.317	1.28314
123.683	1.28943
127.783	1.30449
135.983	1.33229
145.55	1.36252
153.75	1.38359
161.95	1.39942
166.05	1.40625
172.883	1.42003
183.817	1.4371
190.65	1.44895
204.317	1.46376
211.15	1.47288
219.35	1.47945
223.45	1.4845
231.65	1.48979
238.483	1.4911
243.95	1.49361
257.617	1.50178
269.917	1.50762
274.017	1.50878
278.117	1.50803
282.217	1.50907
283.583	1.5082
289.05	1.50811
294.517	1.509
304.083	1.51336
310.917	1.51361
319.117	1.51188
323.217	1.51301
331.417	1.51267
332.783	1.51341
334.15	1.51245
338.25	1.51304
343.717	1.51211
345.083	1.51319
351.917	1.5127
356.017	1.51356
366.95	1.51071
371.05	1.51187
376.517	1.51191
388.817	1.50774
395.65	1.50807
402.483	1.50698
409.317	1.50456
420.25	1.50353
440.75	1.49535
451.683	1.49222
453.05	1.49269
466.717	1.48771
469.45	1.48784
476.283	1.48465
479.017	1.48516
484.483	1.48178
491.317	1.47949
492.683	1.47756
500.883	1.47621
506.35	1.47687
511.817	1.47501
515.917	1.47485
529.583	1.46931
544.617	1.46539
556.917	1.45861
563.75	1.45702
570.583	1.45394
571.95	1.45216
581.517	1.45035
586.983	1.44779
589.717	1.44544
593.817	1.44422

## Sheet: A2
FDH	1
2,3-BD	0
Acetoin	0
NAD+	1.66667
Na-Formate	333.333
NADH	0
CO2	0
Time (min)	NADH
0	0.0530754
7.51667	0.149244
8.88333	0.168832
11.6167	0.209563
17.0833	0.293301
25.2833	0.421011
28.0167	0.461709
30.75	0.504383
34.85	0.566175
40.3167	0.643566
45.7833	0.718244
49.8833	0.769851
55.35	0.83584
58.0833	0.865877
66.2833	0.951184
73.1167	1.0158
77.2167	1.05127
78.5833	1.06144
84.05	1.10535
90.8833	1.15499
96.35	1.19017
101.817	1.22261
107.283	1.25306
116.85	1.29937
126.417	1.33713
134.617	1.36682
141.45	1.38984
144.183	1.39755
145.55	1.40235
151.017	1.41747
155.117	1.42672
157.85	1.4339
164.683	1.44903
172.883	1.46391
179.717	1.47507
183.817	1.48391
187.917	1.4906
193.383	1.49785
197.483	1.50094
201.583	1.50642
212.517	1.51868
215.25	1.52049
217.983	1.52381
227.55	1.53199
235.75	1.53645
238.483	1.5388
241.217	1.53932
249.417	1.54525
252.15	1.54589
254.883	1.54868
258.983	1.55133
265.817	1.552
267.183	1.55127
272.65	1.55149
280.85	1.55534
291.783	1.55694
297.25	1.55923
304.083	1.55938
308.183	1.56062
310.917	1.56018
316.383	1.56171
323.217	1.56005
336.883	1.56293
346.45	1.56263
350.55	1.5615
356.017	1.56187
376.517	1.56043
401.117	1.55704
413.417	1.55307
417.517	1.55083
420.25	1.55057
424.35	1.55181
431.183	1.55133
432.55	1.54999
433.917	1.55009
438.017	1.54778
453.05	1.54365
461.25	1.54034
468.083	1.53923
469.45	1.53822
474.917	1.53794
480.383	1.53543
483.117	1.53576
488.583	1.53338
494.05	1.53284
500.883	1.52896
509.083	1.52726
515.917	1.52697
524.117	1.52351
533.683	1.52168
536.417	1.51945
547.35	1.51444
554.183	1.5132
563.75	1.50942
566.483	1.50944
576.05	1.50635
589.717	1.49797
592.45	1.49776
593.817	1.49661

## Sheet: B1
FDH	1
2,3-BD	0
Acetoin	0
NAD+	0.333333
Na-Formate	333.333
NADH	0
CO2	0
Time (min)	NADH
0	0.0411706
7.51667	0.111504
10.25	0.135508
11.6167	0.147011
12.9833	0.158157
14.35	0.168679
15.7167	0.178562
17.0833	0.18773
18.45	0.1962
19.8167	0.205074
21.1833	0.21325
22.55	0.221012
23.9167	0.228265
25.2833	0.234954
26.65	0.24116
29.3833	0.252274
30.75	0.257379
32.1167	0.262163
33.4833	0.26649
34.85	0.270537
36.2167	0.27424
38.95	0.280804
41.6833	0.286588
45.7833	0.293236
48.5167	0.296674
51.25	0.299592
56.7167	0.304034
59.45	0.305549
63.55	0.307345
69.0167	0.30909
78.5833	0.311182
90.8833	0.312138
103.183	0.3121
105.917	0.312329
122.317	0.312599
131.883	0.312263
133.25	0.311999
138.717	0.311773
152.383	0.3116
163.317	0.311038
167.417	0.311029
170.15	0.310643
172.883	0.310806
181.083	0.310531
183.817	0.310817
189.283	0.310519
197.483	0.309493
204.317	0.309346
208.417	0.30954
216.617	0.308753
220.717	0.308701
227.55	0.308124
230.283	0.308148
233.017	0.307797
241.217	0.307536
243.95	0.307204
279.483	0.305743
284.95	0.305221
287.683	0.304714
295.883	0.304491
298.617	0.30409
304.083	0.303973
308.183	0.30335
313.65	0.30325
319.117	0.302538
323.217	0.302413
324.583	0.302055
330.05	0.301792
332.783	0.302064
339.617	0.302129
353.283	0.301
365.583	0.300902
377.883	0.299405
387.45	0.299196
401.117	0.297946
414.783	0.297341
425.717	0.296269
428.45	0.295637
429.817	0.295814
442.117	0.295147
443.483	0.294816
448.95	0.294277
463.983	0.293607
465.35	0.293271
472.183	0.292951
477.65	0.292224
479.017	0.292293
485.85	0.291385
495.417	0.29107
502.25	0.290429
513.183	0.290229
517.283	0.289888
526.85	0.288609
537.783	0.287923
545.983	0.287086
562.383	0.28654
563.75	0.286305
566.483	0.286359
571.95	0.285509
573.317	0.28559
578.783	0.284912
581.517	0.284365
593.817	0.283884

## Sheet: B2
FDH	1
2,3-BD	0
Acetoin	0
NAD+	0.333333
Na-Formate	333.333
NADH	0
CO2	0
Time (min)	NADH
0	0.0330357
7.51667	0.100291
11.6167	0.136248
12.9833	0.147783
14.35	0.158971
15.7167	0.170054
17.0833	0.180591
18.45	0.190677
21.1833	0.21014
22.55	0.219586
23.9167	0.228403
25.2833	0.236785
26.65	0.244743
28.0167	0.252354
30.75	0.265565
32.1167	0.271696
33.4833	0.27732
34.85	0.282505
37.5833	0.291733
38.95	0.295891
40.3167	0.299619
43.05	0.306265
45.7833	0.31183
49.8833	0.318738
51.25	0.320652
55.35	0.32552
58.0833	0.328188
60.8167	0.330463
64.9167	0.333343
67.65	0.335003
75.85	0.338417
85.4167	0.340277
100.45	0.340716
101.817	0.341144
105.917	0.341299
114.117	0.341159
115.483	0.34082
131.883	0.340233
137.35	0.339493
141.45	0.339473
145.55	0.338827
151.017	0.33844
155.117	0.337596
163.317	0.336969
166.05	0.336987
176.983	0.336075
179.717	0.335329
197.483	0.335818
200.217	0.335596
207.05	0.335959
211.15	0.335853
213.883	0.336265
217.983	0.336201
226.183	0.335441
241.217	0.334902
257.617	0.3333
261.717	0.333208
264.45	0.333423
278.117	0.332185
287.683	0.331932
291.783	0.331429
316.383	0.330353
330.05	0.328959
342.35	0.328565
346.45	0.328129
372.417	0.326773
386.083	0.325602
398.383	0.325202
412.05	0.323354
432.55	0.322288
435.283	0.322532
438.017	0.321949
442.117	0.321523
448.95	0.320059
468.083	0.319364
469.45	0.319018
474.917	0.31855
483.117	0.318314
494.05	0.317166
495.417	0.316832
502.25	0.316576
514.55	0.315529
521.383	0.315229
522.75	0.315454
526.85	0.314875
528.217	0.314907
536.417	0.313458
548.717	0.312556
561.017	0.312127
574.683	0.310264
577.417	0.310429
585.617	0.309704
589.717	0.309577
592.45	0.309008
593.817	0.309033

## Sheet: C1
FDH	1
2,3-BD	0
Acetoin	0
NAD+	0.0666667
Na-Formate	333.333
NADH	0
CO2	0
Time (min)	NADH
0	0.0286706
7.51667	0.0541964
8.88333	0.0575397
10.25	0.0604415
11.6167	0.062877
12.9833	0.0649157
14.35	0.0665675
15.7167	0.0679167
17.0833	0.068998
18.45	0.0698909
19.8167	0.0706101
21.1833	0.0711806
22.55	0.0716369
23.9167	0.071994
25.2833	0.0723016
28.0167	0.0727083
29.3833	0.0728423
32.1167	0.0730258
34.85	0.07313
37.5833	0.0731895
45.7833	0.0731944
52.6167	0.0730556
70.3833	0.0726141
73.1167	0.0725198
88.15	0.0721677
94.9833	0.0720635
103.183	0.0718651
118.217	0.0714187
122.317	0.0713442
134.617	0.0709573
142.817	0.0708036
145.55	0.0707044
153.75	0.0705159
159.217	0.0704266
172.883	0.0700347
185.183	0.0698065
189.283	0.0696925
194.75	0.0696081
216.617	0.0690923
223.45	0.0689831
237.117	0.0686954
241.217	0.068631
243.95	0.068631
246.683	0.0685417
250.783	0.0684821
252.15	0.0684276
258.983	0.0682688
268.55	0.0681399
278.117	0.0678919
286.317	0.0677381
291.783	0.0675794
294.517	0.0675595
298.617	0.0674554
305.45	0.0673562
308.183	0.0672718
316.383	0.0671627
320.483	0.0670734
324.583	0.0669296
327.317	0.0668899
330.05	0.0668105
342.35	0.0666865
351.917	0.066498
354.65	0.0664137
365.583	0.0661756
376.517	0.0659871
381.983	0.0658433
394.283	0.0656944
403.85	0.0654266
407.95	0.0653472
413.417	0.0652877
427.083	0.0649554
431.183	0.0649157
442.117	0.0647073
444.85	0.0646181
450.317	0.0645635
455.783	0.0644147
458.517	0.06438
462.617	0.0642361
472.183	0.0640079
485.85	0.0637847
492.683	0.0635962
496.783	0.0635466
499.517	0.0634623
507.717	0.0633978
515.917	0.0632589
521.383	0.0631101
526.85	0.0630456
529.583	0.0629563
536.417	0.0628323
540.517	0.0627083
545.983	0.0626339
550.083	0.0625248
565.117	0.0622371
570.583	0.0620933
585.617	0.0618601
591.083	0.0616865
593.817	0.0616468

## Sheet: C2
FDH	1
2,3-BD	0
Acetoin	0
NAD+	0.0666667
Na-Formate	333.333
NADH	0
CO2	0
Time (min)	NADH
0	0.0264881
7.51667	0.0532639
8.88333	0.0570437
10.25	0.0603621
11.6167	0.063254
12.9833	0.0657292
14.35	0.0678175
15.7167	0.0695437
17.0833	0.0709623
18.45	0.0721329
19.8167	0.0730704
21.1833	0.0738194
22.55	0.0744147
23.9167	0.0749107
25.2833	0.0752778
26.65	0.0755903
28.0167	0.0758433
29.3833	0.0760169
32.1167	0.0762599
36.2167	0.0764038
38.95	0.0764335
51.25	0.0763294
56.7167	0.076255
60.8167	0.0761508
70.3833	0.0758284
82.6833	0.0755308
88.15	0.0753423
99.0833	0.0750843
100.45	0.0750149
103.183	0.0749603
111.383	0.0746776
114.117	0.074628
116.85	0.0745139
122.317	0.0743998
127.783	0.0742262
133.25	0.0741022
135.983	0.073998
157.85	0.0734921
163.317	0.0733135
167.417	0.0732292
171.517	0.0731052
182.45	0.0729315
205.683	0.0722966
215.25	0.0721677
219.35	0.0720982
222.083	0.0720188
226.183	0.0719692
228.917	0.07188
235.75	0.071756
237.117	0.0716915
239.85	0.0716319
250.783	0.0714385
283.583	0.0707688
286.317	0.070754
291.783	0.0706151
294.517	0.0705952
299.983	0.0704365
302.717	0.0704067
308.183	0.0702877
310.917	0.0702679
319.117	0.0701091
330.05	0.0698462
334.15	0.0698065
336.883	0.0697272
345.083	0.0696081
347.817	0.0695337
350.55	0.0695437
354.65	0.0694296
361.483	0.0693105
362.85	0.069256
371.05	0.0690625
373.783	0.0689484
380.617	0.0688095
388.817	0.0687847
390.183	0.0687351
394.283	0.0686706
395.65	0.0686161
398.383	0.0685764
410.683	0.0682837
435.283	0.0678026
451.683	0.0673661
455.783	0.0673115
461.25	0.0671726
474.917	0.0669345
488.583	0.0665923
492.683	0.0665327
506.35	0.0662153
507.717	0.0662153
513.183	0.0661062
520.017	0.0660417
524.117	0.0659375
529.583	0.0658532
535.05	0.0656895
540.517	0.0656052
545.983	0.0654712
550.083	0.0654216
554.183	0.0653026
559.65	0.0652133
563.75	0.0650992
570.583	0.0649901
576.05	0.0648363
585.617	0.0646379
586.983	0.0646379
593.817	0.0644841

## Sheet: D1
FDH	1
2,3-BD	0
Acetoin	0
NAD+	0.0133333
Na-Formate	333.333
NADH	0
CO2	0
Time (min)	NADH
0	0.0125992
7.51667	0.0156845
8.88333	0.0159127
10.25	0.0160565
11.6167	0.0161508
15.7167	0.0163095
25.2833	0.0164286
26.65	0.0164633
29.3833	0.0164534
32.1167	0.016498
37.5833	0.0165228
45.7833	0.0164683
59.45	0.0164831
64.9167	0.0163988
69.0167	0.016369
88.15	0.0161161
97.7167	0.0160714
100.45	0.0160268
103.183	0.0160119
105.917	0.0159474
110.017	0.0159028
112.75	0.0158482
115.483	0.0158333
116.85	0.0158036
120.95	0.0157937
123.683	0.0157391
126.417	0.0157242
129.15	0.0156597
133.25	0.01563
140.083	0.0155357
142.817	0.0155258
146.917	0.0154415
149.65	0.0154365
156.483	0.0153423
168.783	0.0152183
178.35	0.0151885
183.817	0.0151389
186.55	0.0151488
192.017	0.0150694
194.75	0.0150645
200.217	0.014995
208.417	0.0149454
213.883	0.0149603
219.35	0.0148958
234.383	0.014881
241.217	0.0147817
252.15	0.0147768
264.45	0.0147073
269.917	0.0147421
272.65	0.0147024
283.583	0.0146379
284.95	0.0146329
286.317	0.0146627
293.15	0.0145883
304.083	0.0145833
313.65	0.014494
321.85	0.014494
332.783	0.0143899
336.883	0.0143899
345.083	0.0144692
350.55	0.0144841
358.75	0.01437
365.583	0.0143105
380.617	0.0143056
383.35	0.0142659
386.083	0.0142758
394.283	0.0142262
395.65	0.014251
399.75	0.0142063
401.117	0.0142212
407.95	0.0141369
422.983	0.0140675
432.55	0.0141071
436.65	0.0140675
446.217	0.0138839
447.583	0.0139087
450.317	0.0138889
457.15	0.0139087
459.883	0.0139038
461.25	0.013879
470.817	0.0138839
479.017	0.0138194
484.483	0.0137401
491.317	0.0137153
492.683	0.0136756
502.25	0.0136756
506.35	0.0137153
514.55	0.0137202
522.75	0.0136607
533.683	0.0135466
544.617	0.0135516
545.983	0.0135268
550.083	0.0135367
554.183	0.013497
559.65	0.0135069
571.95	0.0133829
574.683	0.0133879
576.05	0.0133681
584.25	0.0133929
593.817	0.0133532

## Sheet: D2
FDH	1
2,3-BD	0
Acetoin	0
NAD+	0.0133333
Na-Formate	333.333
NADH	0
CO2	0
Time (min)	NADH
0	0.0108135
7.51667	0.0140377
8.88333	0.0142857
10.25	0.0144494
11.6167	0.0145635
14.35	0.0146825
19.8167	0.0147371
26.65	0.0147371
36.2167	0.0148363
37.5833	0.0148165
43.05	0.0148313
51.25	0.014881
56.7167	0.0148859
60.8167	0.0148413
64.9167	0.0148512
71.75	0.0148165
77.2167	0.014747
81.3167	0.0146478
88.15	0.0145883
90.8833	0.0145387
94.9833	0.0145437
101.817	0.0144544
111.383	0.01438
114.117	0.0143304
119.583	0.0143155
129.15	0.0142113
131.883	0.0141567
133.25	0.0141022
137.35	0.0140526
148.283	0.0139881
155.117	0.0138839
160.583	0.0138591
166.05	0.0137798
168.783	0.0137897
172.883	0.013745
178.35	0.0137401
187.917	0.0136409
193.383	0.013621
196.117	0.0135764
202.95	0.0135764
207.05	0.0135119
211.15	0.0135268
216.617	0.0134772
220.717	0.0134821
228.917	0.0134077
237.117	0.0134375
254.883	0.0133085
256.25	0.0133433
264.45	0.0132788
268.55	0.0132788
271.283	0.0132391
275.383	0.0132242
278.117	0.013249
291.783	0.0131349
304.083	0.0131746
313.65	0.0131052
321.85	0.0131052
332.783	0.0129613
336.883	0.0129613
345.083	0.0130804
358.75	0.0129018
364.217	0.0129315
371.05	0.0129117
379.25	0.0128323
381.983	0.0128671
394.283	0.0128571
405.217	0.0127976
407.95	0.012748
410.683	0.012748
413.417	0.0127083
414.783	0.0127232
422.983	0.0126786
427.083	0.0126935
428.45	0.0126587
432.55	0.0126786
442.117	0.0125843
446.217	0.0125149
453.05	0.0124851
470.817	0.012495
473.55	0.0124554
476.283	0.0124554
483.117	0.0123562
487.217	0.0123611
489.95	0.0123264
496.783	0.0123562
500.883	0.0123264
507.717	0.0123264
520.017	0.0123909
524.117	0.0123065
530.95	0.0122371
533.683	0.0121776
539.15	0.0121974
545.983	0.0121577
551.45	0.0121925
552.817	0.0121677
559.65	0.0121776
565.117	0.0120982
566.483	0.012123
586.983	0.0119792
588.35	0.012004
593.817	0.0119841

## Sheet: E1
FDH	1
2,3-BD	0
Acetoin	0
NAD+	1.66667
Na-Formate	66.6667
NADH	0
CO2	0
Time (min)	NADH
0	0.0481151
7.51667	0.1061
12.9833	0.151829
18.45	0.1997
29.3833	0.300278
36.2167	0.353903
43.05	0.4035
48.5167	0.444652
52.6167	0.473465
58.0833	0.509508
66.2833	0.559864
75.85	0.615857
88.15	0.681328
96.35	0.722483
108.65	0.778426
123.683	0.839463
127.783	0.854659
144.183	0.911834
159.217	0.959671
182.45	1.02707
190.65	1.04686
205.683	1.07981
211.15	1.0938
216.617	1.10646
217.983	1.11046
227.55	1.12961
228.917	1.13309
231.65	1.1374
234.383	1.14389
253.517	1.17984
257.617	1.18603
264.45	1.19789
269.917	1.20603
272.65	1.21134
278.117	1.21841
280.85	1.22332
289.05	1.23547
291.783	1.2405
294.517	1.24303
295.883	1.24585
306.817	1.26172
309.55	1.2638
310.917	1.26626
315.017	1.27057
319.117	1.27608
323.217	1.28283
324.583	1.28361
332.783	1.29359
342.35	1.30329
345.083	1.30748
350.55	1.31333
356.017	1.32163
357.383	1.32224
368.317	1.33269
372.417	1.33763
373.783	1.33811
387.45	1.35041
401.117	1.36033
403.85	1.36159
418.883	1.37347
420.25	1.37347
424.35	1.37644
427.083	1.37719
439.383	1.38609
444.85	1.38665
447.583	1.38902
453.05	1.39197
455.783	1.39452
469.45	1.39977
473.55	1.40245
476.283	1.4027
484.483	1.40805
491.317	1.41104
492.683	1.41078
499.517	1.413
504.983	1.41635
506.35	1.418
513.183	1.42143
515.917	1.42196
517.283	1.42325
520.017	1.42267
521.383	1.42396
524.117	1.42469
526.85	1.42446
528.217	1.42568
541.883	1.42809
545.983	1.43054
551.45	1.43014
558.283	1.4315
559.65	1.4307
565.117	1.43239
571.95	1.43133
576.05	1.43353
580.15	1.43276
585.617	1.43505
589.717	1.43517
591.083	1.4369
593.817	1.43772

## Sheet: E2
FDH	1
2,3-BD	0
Acetoin	0
NAD+	1.66667
Na-Formate	66.6667
NADH	0
CO2	0
Time (min)	NADH
0	0.0431548
7.51667	0.0975298
11.6167	0.129801
15.7167	0.164856
21.1833	0.21298
29.3833	0.290488
33.4833	0.324173
38.95	0.366279
43.05	0.395754
47.15	0.42826
51.25	0.458735
58.0833	0.504294
63.55	0.536974
67.65	0.56296
77.2167	0.619315
79.95	0.633865
86.7833	0.672587
89.5167	0.686983
93.6167	0.707933
103.183	0.753223
114.117	0.801534
130.517	0.866124
134.617	0.879906
141.45	0.904522
144.183	0.913281
151.017	0.937506
157.85	0.958448
159.217	0.96147
163.317	0.973272
164.683	0.976222
170.15	0.992201
174.25	1.00542
175.617	1.00856
178.35	1.01703
183.817	1.03153
185.183	1.03431
189.283	1.04528
197.483	1.06539
198.85	1.06951
222.083	1.12284
238.483	1.15289
242.583	1.16137
245.317	1.16568
254.883	1.1848
256.25	1.18636
258.983	1.19266
265.817	1.20405
269.917	1.21055
271.283	1.21141
278.117	1.22111
291.783	1.24327
302.717	1.25906
331.417	1.29409
334.15	1.29595
336.883	1.30077
338.25	1.30099
342.35	1.30501
347.817	1.3128
349.183	1.31365
351.917	1.31889
356.017	1.32455
362.85	1.33102
364.217	1.33131
369.683	1.33543
373.783	1.34004
388.817	1.35369
398.383	1.35907
409.317	1.36699
413.417	1.369
414.783	1.36889
429.817	1.38165
433.917	1.38319
436.65	1.3854
457.15	1.39123
461.25	1.39346
462.617	1.39497
465.35	1.39593
469.45	1.39969
481.75	1.40461
484.483	1.40706
489.95	1.40846
494.05	1.41127
498.15	1.41182
504.983	1.41577
509.083	1.41646
510.45	1.41795
515.917	1.41979
518.65	1.4196
522.75	1.42138
529.583	1.42168
537.783	1.42382
539.15	1.42523
540.517	1.425
541.883	1.42661
543.25	1.42693
548.717	1.42678
554.183	1.42918
556.917	1.42866
562.383	1.43081
580.15	1.43143
581.517	1.43053
593.817	1.43198

[truncated: 22 more sheets: F1, F2, G1, G2, H1, H2, I1, I2, J1, J2, K1, K2, L1, L2, M1, M2, N1, N2, O1, O2 …]
