# Supplementary material for: Parameterization of cell-free systems with time-series data using KETCHUP
Source: PLoS Comput Biol. 2025 Nov 21;21(11):e1013724. doi: 10.1371/journal.pcbi.1013724 (PMC12637948; doi:10.1371/journal.pcbi.1013724)
Supplement: S10 Data — (XLSX) [file pcbi.1013724.s010.xlsx]

## Sheet: A1
FDH	0.1
2,3-BD	0
Acetoin	0
NAD+	5
Na-Formate	100
NADH	0
CO2	0
Time (min)	NADH
0.516667	0.271581
4.74167	0.653169
7.99167	0.936857
10.5917	1.1483
12.5417	1.30097
15.7917	1.54343
17.7417	1.67816
19.6917	1.80763
25.5417	2.17215
29.4417	2.3983
33.9917	2.63733
35.9417	2.72825
37.8917	2.80619
43.7417	3.0092
46.3417	3.10935
50.2417	3.24735
52.8417	3.32023
54.1417	3.36303
56.7417	3.43035
58.6917	3.47402
65.8417	3.59411
76.2417	3.7535
83.3917	3.84165
89.8917	3.91019
99.6417	4.02315
110.042	4.11414
113.942	4.15375
116.542	4.17359
124.342	4.22546
126.292	4.23133
130.842	4.26237
132.792	4.28089
135.392	4.28898
138.642	4.3063
142.542	4.33461
160.092	4.40927
168.542	4.42881
181.542	4.49706
188.042	4.50511
197.142	4.53254
203.642	4.53631
212.742	4.5654
230.292	4.59515
241.342	4.62071
247.842	4.62654
254.342	4.64933
258.892	4.6509
263.442	4.66324
268.642	4.66242
271.892	4.66743
278.392	4.65658
286.842	4.65705
291.392	4.66219
299.842	4.65411
312.842	4.68807
317.392	4.6862
323.892	4.69254
337.542	4.66257
341.442	4.66554
347.292	4.65654
355.092	4.66183
361.592	4.65275
371.992	4.65215
379.792	4.66149
381.742	4.65216
388.892	4.65021
390.842	4.64525
401.892	4.65371
408.392	4.6452
420.092	4.64771
423.342	4.63917
429.192	4.63421
432.442	4.63872
438.292	4.63409
442.842	4.63981
448.692	4.62713
466.892	4.61836
468.842	4.61354
470.792	4.61687
473.392	4.61003
484.442	4.59952
491.592	4.61206
499.392	4.60535
503.942	4.59381
509.792	4.59231
518.892	4.57989
526.692	4.58597
528.642	4.58088
532.542	4.58485
544.242	4.56028
550.742	4.55503
557.892	4.5383
561.792	4.5382
563.742	4.53259
570.242	4.53789
584.542	4.52074
594.292	4.50373
597.542	4.504

## Sheet: A2
FDH	0.02
2,3-BD	0
Acetoin	0
NAD+	5
Na-Formate	100
NADH	0
CO2	0
Time (min)	NADH
0.516667	0.10297
7.99167	0.274486
11.8917	0.375385
18.3917	0.521465
21.6417	0.601063
28.7917	0.784337
35.2917	0.942776
37.8917	0.999681
43.7417	1.11503
50.2417	1.25554
56.7417	1.37686
58.6917	1.40952
61.2917	1.4483
65.1917	1.49965
66.4917	1.52153
69.0917	1.55632
76.2417	1.6618
81.4417	1.72658
87.2917	1.80507
92.4917	1.86622
98.9917	1.95307
102.242	1.98765
108.742	2.06604
117.192	2.16117
123.692	2.22699
126.292	2.24931
132.142	2.31527
135.392	2.34143
142.542	2.41208
152.942	2.50436
160.092	2.56224
166.592	2.60823
180.242	2.73246
197.142	2.86194
203.642	2.90232
211.442	2.96118
215.342	2.98347
232.892	3.10087
234.842	3.11057
241.342	3.1611
247.842	3.19057
251.092	3.21195
254.342	3.23846
258.892	3.26177
263.442	3.29066
271.242	3.32677
277.742	3.34737
283.592	3.37801
287.492	3.3898
293.992	3.42179
299.842	3.44425
314.142	3.52765
324.542	3.57226
331.042	3.58255
342.092	3.6183
348.592	3.63247
354.442	3.66164
365.492	3.69091
379.142	3.74284
381.092	3.74368
388.242	3.76752
390.842	3.77272
400.592	3.81181
409.692	3.82719
420.742	3.86246
423.342	3.8645
429.192	3.87745
435.692	3.90247
442.842	3.91986
449.342	3.92821
453.242	3.9425
459.742	3.94482
466.242	3.96427
475.342	3.98367
484.442	3.98991
491.592	4.01873
493.542	4.0179
500.042	4.03121
503.292	4.03211
511.092	4.0487
520.192	4.05816
527.342	4.0781
529.942	4.08117
531.892	4.0899
536.442	4.0896
538.392	4.08518
551.392	4.09754
553.992	4.09241
557.242	4.09394
561.142	4.10038
563.092	4.09946
569.592	4.11461
577.392	4.12292
586.492	4.12397
589.742	4.12906
597.542	4.13126

## Sheet: A3
FDH	0.004
2,3-BD	0
Acetoin	0
NAD+	5
Na-Formate	100
NADH	0
CO2	0
Time (min)	NADH
0.516667	0.0550525
5.39167	0.0776692
19.0417	0.147012
26.1917	0.179729
32.6917	0.200002
41.1417	0.232348
54.1417	0.274694
76.2417	0.330125
96.3917	0.376632
108.742	0.402869
138.642	0.461997
141.892	0.462854
145.792	0.460054
157.492	0.480524
185.442	0.51835
193.242	0.533214
197.142	0.543182
202.342	0.55137
209.492	0.566056
225.742	0.589908
232.892	0.603971
236.142	0.60762
240.042	0.617794
242.642	0.627498
246.542	0.634665
247.842	0.633939
249.792	0.636207
254.992	0.647622
256.292	0.64924
258.242	0.648293
280.342	0.683259
284.242	0.68612
285.542	0.689162
286.842	0.68881
291.392	0.696077
292.042	0.695557
295.292	0.702269
299.842	0.705807
300.492	0.708141
306.992	0.715319
312.842	0.727043
316.742	0.730404
323.242	0.740154
330.392	0.743164
334.942	0.748804
337.542	0.754165
338.842	0.753556
342.092	0.757915
344.042	0.75836
347.942	0.76649
349.242	0.766111
352.492	0.772867
353.792	0.772499
355.742	0.776395
358.342	0.776932
360.292	0.780297
370.042	0.789423
373.942	0.796936
375.242	0.797648
376.542	0.801978
378.492	0.805102
379.792	0.804564
381.742	0.8083
382.392	0.807246
386.942	0.813472
391.492	0.814642
395.392	0.821919
407.742	0.833497
411.642	0.841656
425.942	0.851601
433.742	0.864167
439.592	0.868833
442.842	0.877263
445.442	0.879671
448.692	0.877555
455.192	0.886041
461.692	0.888507
466.242	0.893374
470.792	0.90219
477.292	0.904114
481.192	0.91083
488.342	0.915463
496.142	0.926574
502.642	0.92959
509.792	0.936861
511.742	0.936252
516.292	0.941457
518.242	0.946515
520.842	0.946685
526.692	0.954332
531.242	0.955748
537.742	0.964671
540.342	0.962259
542.292	0.963138
548.142	0.971292
554.642	0.972287
576.092	0.994506
581.942	0.994706
588.442	1.00278
592.342	1.00356
597.542	1.00812

## Sheet: A7
FDH	0.1
2,3-BD	0
Acetoin	0
NAD+	1
Na-Formate	100
NADH	0
CO2	50
Time (min)	NADH
0.516667	0.178119
4.09167	0.352004
5.39167	0.403308
7.34167	0.469602
7.99167	0.489181
9.29167	0.523434
11.8917	0.588751
13.1917	0.617944
13.8417	0.632184
15.7917	0.666509
17.0917	0.685241
19.0417	0.711085
24.8917	0.781974
28.7917	0.824277
32.6917	0.859176
34.6417	0.872865
37.2417	0.886784
41.7917	0.899939
46.3417	0.919045
48.9417	0.924769
50.2417	0.930657
56.0917	0.944028
61.2917	0.943399
69.7417	0.936032
76.2417	0.939161
91.1917	0.92959
97.6917	0.935305
102.242	0.93214
116.542	0.934878
126.292	0.930081
137.342	0.934304
143.842	0.931405
146.442	0.933072
154.892	0.929506
158.792	0.931774
165.292	0.929469
180.892	0.939159
189.992	0.933102
202.342	0.937014
204.942	0.940235
206.242	0.938304
212.092	0.938947
217.942	0.934434
222.492	0.937953
228.342	0.937137
231.592	0.941095
240.042	0.941465
242.642	0.944969
249.142	0.94079
254.992	0.947358
258.242	0.94696
259.542	0.943769
272.542	0.946897
282.292	0.940984
284.242	0.943503
293.342	0.941811
295.942	0.943911
301.792	0.940657
307.642	0.946408
322.592	0.951034
337.542	0.942263
342.742	0.945136
349.242	0.938864
351.192	0.942609
355.742	0.945662
362.242	0.939989
370.042	0.94305
376.542	0.942219
379.792	0.944731
382.392	0.942619
394.092	0.941952
400.592	0.94528
408.392	0.942954
410.992	0.945054
413.592	0.942802
420.092	0.944471
425.292	0.939142
434.392	0.943288
437.642	0.94164
442.192	0.94393
448.692	0.941433
452.592	0.944814
459.742	0.937493
470.792	0.942516
476.642	0.940064
483.142	0.943342
490.942	0.941114
497.442	0.944379
500.042	0.943822
503.942	0.937859
515.642	0.94094
520.192	0.938432
527.342	0.942602
536.442	0.938257
537.742	0.940224
545.542	0.93711
551.392	0.938565
555.942	0.933486
570.892	0.934503
572.192	0.936581
578.692	0.933902
597.542	0.934244

## Sheet: A8
FDH	0.1
2,3-BD	0
Acetoin	0
NAD+	1
Na-Formate	100
NADH	0
CO2	50
Time (min)	NADH
0.516667	0.169478
4.09167	0.345804
5.39167	0.396813
6.69167	0.44043
8.64167	0.4944
11.8917	0.570951
14.4917	0.623284
16.4417	0.652118
19.0417	0.680327
20.9917	0.697488
27.4917	0.766603
32.6917	0.805726
35.2917	0.822098
37.2417	0.8301
43.7417	0.84308
48.2917	0.8556
50.2417	0.863421
55.4417	0.872834
61.2917	0.871726
80.7917	0.858884
90.5417	0.859933
102.242	0.857337
109.392	0.860773
113.292	0.859125
117.842	0.861173
126.292	0.854922
129.542	0.858302
134.742	0.855827
137.342	0.859145
141.242	0.859786
143.842	0.856884
150.342	0.859137
162.042	0.852049
165.942	0.853834
167.242	0.851236
169.842	0.854802
180.892	0.859114
187.392	0.856304
193.892	0.860676
199.742	0.858884
202.992	0.85511
209.492	0.858499
220.542	0.855749
230.942	0.861604
236.792	0.860854
242.642	0.863604
247.842	0.861908
254.992	0.866453
259.542	0.862969
266.042	0.86295
271.892	0.866751
276.442	0.863397
284.242	0.864692
300.492	0.859927
314.142	0.868664
320.642	0.866334
323.892	0.867974
329.742	0.863073
333.642	0.866309
339.492	0.859344
343.392	0.861798
356.392	0.861033
361.592	0.856539
368.092	0.861426
372.642	0.859412
378.492	0.861382
381.742	0.85897
392.792	0.860832
397.342	0.858525
399.942	0.86179
403.192	0.861983
407.092	0.858532
410.992	0.859786
414.892	0.856762
421.392	0.859809
424.642	0.857512
429.842	0.858462
434.392	0.862844
453.242	0.86008
459.092	0.856455
470.792	0.860931
475.992	0.857127
486.392	0.859413
492.242	0.857216
496.142	0.862641
504.592	0.854856
526.042	0.859042
528.642	0.855939
533.192	0.855876
537.742	0.858712
540.992	0.857361
544.242	0.852385
551.392	0.854322
553.342	0.850355
555.942	0.849242
559.842	0.852126
566.342	0.850297
570.242	0.853975
597.542	0.848724

## Sheet: B1
FDH	0.1
2,3-BD	0
Acetoin	0
NAD+	1
Na-Formate	100
NADH	0
CO2	0
Time (min)	NADH
0.516667	0.196311
4.09167	0.381344
4.74167	0.408972
6.04167	0.45857
6.69167	0.481159
7.99167	0.521582
9.94167	0.575312
11.8917	0.624566
12.5417	0.637592
15.7917	0.696782
20.3417	0.764026
25.5417	0.831211
28.7917	0.867549
33.9917	0.913882
35.2917	0.923153
38.5417	0.936965
43.7417	0.950145
50.2417	0.977268
56.7417	0.9911
59.3417	0.990537
64.5417	0.983273
66.4917	0.984368
72.9917	0.981121
75.5917	0.983787
78.8417	0.983624
80.1417	0.98146
89.2417	0.981411
91.8417	0.979433
98.9917	0.985668
107.442	0.983761
113.292	0.986328
135.392	0.984213
145.142	0.989501
152.292	0.98615
158.142	0.987701
167.242	0.98543
178.292	0.993201
189.992	0.992045
196.492	0.994528
202.992	0.991367
212.092	0.996362
217.292	0.991883
230.942	0.998113
236.792	0.997006
241.342	1.00348
249.792	0.999678
254.992	1.00523
263.442	1.00744
273.192	1.00342
286.192	1.00308
300.492	0.998424
303.742	0.999374
310.242	1.00715
316.742	1.00441
319.342	1.00698
325.192	1.00577
327.792	1.00208
332.342	1.00065
341.442	1.00359
346.642	0.998473
351.842	1.00181
361.592	0.996595
368.092	1.00123
371.992	0.99818
377.842	1.00065
381.092	0.99772
386.292	0.997434
398.642	1.00128
407.742	0.996042
412.292	0.9988
418.792	0.997413
423.992	0.999992
431.142	0.994804
442.842	0.996285
449.992	0.992077
454.542	0.993477
461.692	0.990182
466.892	0.992777
469.492	0.99094
470.792	0.99324
473.392	0.989815
479.892	0.989527
483.792	0.986544
492.242	0.987181
495.492	0.990346
503.942	0.985527
514.992	0.985827
521.492	0.982269
523.442	0.986418
526.692	0.987109
529.942	0.983427
535.792	0.985906
541.642	0.983495
544.242	0.980036
548.142	0.979241
550.092	0.98208
559.842	0.973246
566.342	0.977058
570.242	0.97453
576.092	0.97616
589.092	0.970464
597.542	0.970231

## Sheet: B2
FDH	0.02
2,3-BD	0
Acetoin	0
NAD+	1
Na-Formate	100
NADH	0
CO2	0
Time (min)	NADH
0.516667	0.0613368
6.04167	0.155738
9.94167	0.210431
17.0917	0.305072
19.0417	0.328904
21.6417	0.359419
27.4917	0.422721
30.0917	0.448745
35.2917	0.491141
50.8917	0.605306
54.1417	0.624441
59.3417	0.648205
61.9417	0.656409
63.8917	0.658833
69.0917	0.671199
75.5917	0.696334
80.1417	0.709322
83.3917	0.721694
89.8917	0.739077
93.1417	0.749966
95.0917	0.753753
98.9917	0.767083
106.792	0.781335
109.392	0.791457
114.592	0.802898
118.492	0.806228
132.142	0.832742
138.642	0.841687
149.042	0.860233
153.592	0.864859
160.092	0.875321
165.292	0.876136
169.842	0.884436
173.092	0.887545
175.042	0.892613
180.892	0.899802
189.992	0.903303
193.892	0.907061
195.842	0.911673
202.342	0.913254
204.942	0.918746
206.892	0.920133
213.392	0.920639
220.542	0.926888
223.792	0.932068
230.942	0.93243
234.192	0.938697
236.142	0.938923
241.992	0.946006
247.842	0.94563
253.692	0.95242
256.942	0.95144
262.142	0.956827
267.992	0.956631
270.592	0.959611
279.042	0.957881
295.292	0.964845
301.792	0.961593
306.992	0.970536
311.542	0.97398
326.492	0.975933
329.092	0.971558
333.642	0.970464
340.142	0.973611
346.642	0.969177
353.142	0.972123
359.642	0.969054
370.692	0.975312
383.692	0.972218
388.892	0.974672
397.342	0.972476
403.842	0.974705
405.142	0.97193
407.092	0.973091
409.692	0.971069
414.892	0.975255
425.292	0.973926
433.742	0.977044
440.242	0.974405
442.842	0.977214
448.692	0.970859
453.892	0.972881
455.192	0.975293
463.642	0.969422
470.792	0.974778
487.692	0.969939
494.192	0.973783
498.742	0.973977
506.542	0.966473
508.492	0.967883
514.342	0.965787
522.792	0.97076
531.242	0.967153
537.742	0.968864
539.042	0.966326
541.642	0.966456
544.242	0.963458
550.742	0.962359
554.642	0.957261
563.742	0.961981
580.642	0.957912
582.592	0.955356
597.542	0.955641

## Sheet: B3
FDH	0.004
2,3-BD	0
Acetoin	0
NAD+	1
Na-Formate	100
NADH	0
CO2	0
Time (min)	NADH
0.516667	0.0204892
10.5917	0.0605512
14.4917	0.0751555
19.6917	0.0925812
25.5417	0.109424
32.0417	0.125456
37.8917	0.13809
45.6917	0.151862
54.7917	0.165518
62.5917	0.175631
69.0917	0.182983
74.2917	0.186618
75.5917	0.186555
80.1417	0.18928
80.7917	0.189137
82.0917	0.190758
88.5917	0.195022
98.9917	0.204941
107.442	0.210348
115.242	0.216785
120.442	0.219938
123.692	0.220735
127.592	0.223057
132.142	0.226959
134.742	0.228062
140.592	0.232074
145.792	0.233933
150.342	0.236297
162.042	0.243496
168.542	0.245634
182.192	0.252781
189.342	0.254651
192.592	0.256962
193.892	0.256938
197.142	0.258586
199.092	0.258399
200.392	0.259438
203.642	0.260545
206.242	0.262739
209.492	0.263879
212.092	0.263894
217.292	0.265942
223.792	0.267406
230.292	0.270625
238.742	0.273497
244.592	0.274727
248.492	0.276591
250.442	0.276654
263.442	0.280165
266.042	0.280318
268.642	0.281473
270.592	0.281132
271.892	0.281842
275.142	0.281769
277.092	0.282613
287.492	0.284633
293.992	0.287118
300.492	0.287475
306.992	0.28978
316.092	0.290286
325.192	0.292358
330.392	0.29221
332.342	0.291568
342.092	0.293028
344.692	0.294053
350.542	0.29427
356.392	0.295849
358.342	0.295665
364.842	0.296791
366.792	0.296518
383.692	0.3008
387.592	0.300578
394.092	0.302472
399.942	0.302341
404.492	0.303276
409.042	0.305071
414.242	0.305863
418.142	0.305757
421.392	0.306427
427.892	0.30591
436.992	0.308616
440.892	0.309191
453.242	0.308694
455.192	0.309356
460.392	0.309603
462.992	0.310781
469.492	0.309924
472.092	0.311051
481.842	0.311129
488.342	0.312249
490.292	0.311744
501.342	0.313483
528.642	0.313469
535.142	0.314905
542.292	0.314164
559.842	0.31579
566.992	0.314003
570.242	0.314865
578.692	0.314824
583.892	0.315572
586.492	0.315115
592.992	0.315855
594.292	0.315496
597.542	0.316213

## Sheet: B5
FDH	0.1
2,3-BD	0
Acetoin	0
NAD+	5
Na-Formate	20
NADH	1.2
CO2	0
Time (min)	NADH
0.516667	1.26968
8.64167	1.46133
12.5417	1.5627
15.7917	1.65929
22.2917	1.841
29.4417	2.06984
35.2917	2.23795
37.2417	2.28315
42.4417	2.3871
46.3417	2.48427
51.5417	2.60607
55.4417	2.68515
58.0417	2.72994
64.5417	2.81258
73.6417	2.94678
77.5417	2.99921
87.2917	3.11453
97.6917	3.25336
102.242	3.30231
115.892	3.46797
126.292	3.57076
132.142	3.63875
137.342	3.68297
142.542	3.73921
147.742	3.78083
156.842	3.86842
169.192	3.96538
183.492	4.0994
186.742	4.11853
197.142	4.19763
203.642	4.23559
209.492	4.28713
223.142	4.37609
228.992	4.4234
235.492	4.46629
241.342	4.51474
247.842	4.5485
255.642	4.61225
258.892	4.628
265.392	4.66991
270.592	4.69535
276.442	4.71143
282.942	4.74629
290.092	4.77157
295.292	4.80044
299.192	4.81541
314.792	4.91033
326.492	4.96229
331.692	4.9758
336.242	4.98069
342.742	5.00448
345.992	5.00878
355.742	5.05417
357.692	5.05665
364.192	5.08123
366.792	5.08557
376.542	5.13035
390.842	5.17069
399.942	5.21262
403.192	5.22329
407.742	5.22898
420.092	5.27622
430.492	5.29333
435.042	5.31444
439.592	5.32604
443.492	5.3447
448.692	5.34876
454.542	5.36406
457.142	5.36383
461.042	5.3715
468.192	5.40264
472.092	5.41129
473.392	5.40925
477.942	5.41942
484.442	5.42401
487.042	5.4368
500.042	5.4777
503.942	5.47892
512.392	5.48946
514.992	5.49667
520.192	5.50039
526.692	5.52519
529.292	5.52812
533.842	5.54309
536.442	5.54562
539.042	5.54138
540.992	5.54794
543.592	5.54685
544.892	5.55238
548.792	5.5555
551.392	5.55421
553.992	5.54521
557.892	5.54414
561.792	5.55744
565.692	5.564
570.242	5.58079
579.342	5.59258
581.942	5.58837
587.792	5.5967
592.342	5.59525
597.542	5.60518

## Sheet: B6
FDH	0.1
2,3-BD	0
Acetoin	0
NAD+	5
Na-Formate	20
NADH	1.2
CO2	0
Time (min)	NADH
0.516667	1.22279
4.09167	1.28434
9.29167	1.3943
12.5417	1.47157
19.0417	1.64785
22.2917	1.72993
28.7917	1.91479
35.2917	2.08641
37.8917	2.14018
43.0917	2.23259
51.5417	2.41736
57.3917	2.51945
61.2917	2.5666
64.5417	2.5994
71.6917	2.69456
76.2417	2.75013
92.4917	2.92741
97.0417	2.98879
99.6417	3.01785
103.542	3.05294
114.592	3.17458
124.342	3.26857
126.942	3.28749
130.842	3.32364
132.142	3.3405
135.392	3.36706
142.542	3.43521
147.742	3.47388
151.642	3.50955
168.542	3.63501
182.842	3.75801
186.742	3.77598
197.142	3.85398
203.642	3.88657
208.192	3.92368
225.092	4.02418
241.342	4.13178
247.842	4.16193
255.642	4.21743
260.192	4.23765
266.042	4.27288
269.942	4.28825
276.442	4.30386
284.242	4.33887
300.492	4.40223
308.292	4.4444
314.142	4.48208
320.642	4.50306
323.892	4.52024
326.492	4.52771
336.242	4.53815
338.842	4.54385
342.742	4.56024
345.992	4.56088
349.892	4.5761
352.492	4.5939
366.792	4.63181
377.842	4.67456
382.392	4.68049
388.892	4.70652
391.492	4.71022
400.592	4.74186
408.392	4.7556
415.542	4.78045
417.492	4.78325
420.092	4.79624
426.592	4.80457
435.042	4.83011
438.292	4.83414
443.492	4.85707
447.392	4.86319
449.342	4.86121
455.192	4.87286
458.442	4.87066
469.492	4.89629
472.092	4.90818
484.442	4.92281
496.142	4.95925
509.792	4.97931
520.192	4.98532
522.792	4.99964
526.692	5.01187
529.292	5.01054
531.892	5.0201
535.142	5.02224
538.392	5.01775
540.992	5.02482
546.842	5.02383
551.392	5.0334
555.942	5.02253
557.892	5.02369
561.792	5.03582
568.292	5.03868
575.442	5.05597
583.242	5.05688
588.442	5.06705
592.342	5.06183
597.542	5.06965

[truncated: 78 more sheets: B7, B8, C1, C2, C3, C5, C6, C7, C8, D2, D3, D5, D6, E1, E2, E3, E7, E8, F1, F2 …]
