# Supplementary material for: Parameterization of cell-free systems with time-series data using KETCHUP
Source: PLoS Comput Biol. 2025 Nov 21;21(11):e1013724. doi: 10.1371/journal.pcbi.1013724 (PMC12637948; doi:10.1371/journal.pcbi.1013724)
Supplement: S11 Data — (XLSX) [file pcbi.1013724.s011.xlsx]

## Sheet: A1
BDH	1.1499
2,3-BD	0
Acetoin	150
NAD+	0
Na-Formate	0
NADH	0.45
Pyruvate	0
Time (mins)	NADH
13.5287	0.312
32.0537	0.2352
42.4537	0.1955
53.5037	0.159
61.3037	0.1371
66.5037	0.124
79.5037	0.0967
92.5037	0.0755
101.604	0.0636
107.454	0.0572
123.054	0.043
139.304	0.0323
160.104	0.023
182.854	0.0168
215.354	0.0119
249.154	0.01
301.804	0.01
419.454	0.0136

## Sheet: A2
BDH	1.1499
2,3-BD	0
Acetoin	30
NAD+	0
Na-Formate	0
NADH	0.45
Pyruvate	0
Time (mins)	NADH
0.528667	0.434
23.6037	0.3557
37.9037	0.3044
50.9037	0.2618
65.2037	0.2202
74.3037	0.1966
82.7537	0.1768
102.254	0.1376
123.704	0.1039
145.154	0.0777
154.254	0.0683
171.804	0.0534
199.754	0.0355
225.754	0.0242
256.304	0.0157
291.404	0.01
338.854	0.0061
397.354	0.004
597.554	0.003

## Sheet: A3
BDH	1.1499
2,3-BD	0
Acetoin	6
NAD+	0
Na-Formate	0
NADH	0.45
Pyruvate	0
Time (mins)	NADH
11.5787	0.449
17.1037	0.4341
33.3537	0.3955
57.4037	0.3418
74.3037	0.306
106.804	0.2426
129.554	0.2038
157.504	0.1621
186.104	0.1257
214.704	0.0961
243.304	0.072
274.504	0.0516
294.654	0.0411
333.654	0.0263
372.654	0.0167
410.354	0.011
474.704	0.006
597.554	0.0036

## Sheet: A4
BDH	1.1499
2,3-BD	0
Acetoin	1.2
NAD+	0
Na-Formate	0
NADH	0.45
Pyruvate	0
Time (mins)	NADH
22.6287	0.45
110.704	0.3644
197.154	0.2855
259.554	0.2348
314.154	0.1951
382.404	0.1516
452.604	0.1135
522.154	0.083
565.054	0.0671
597.554	0.0568

## Sheet: A5
BDH	1.1499
2,3-BD	0
Acetoin	0.24
NAD+	0
Na-Formate	0
NADH	0.45
Pyruvate	0
Time (mins)	NADH
33.6787	0.45
63.9037	0.4318
241.354	0.3173
301.804	0.2805
353.154	0.2507
418.154	0.2159
479.904	0.186
531.254	0.1631
597.554	0.1369

## Sheet: A6
BDH	1.1499
2,3-BD	0
Acetoin	0
NAD+	0
Na-Formate	0
NADH	0.45
Pyruvate	0
Time (mins)	NADH
51.2287	0.449
85.3537	0.4276
119.154	0.4031
148.404	0.3795
206.904	0.3272
358.354	0.1807
398.654	0.1443
441.554	0.1098
481.854	0.0812
520.854	0.0588
551.404	0.0447
597.554	0.029

## Sheet: A7
BDH	0.11499
2,3-BD	0
Acetoin	150
NAD+	0
Na-Formate	0
NADH	0.45
Pyruvate	0
Time (mins)	NADH
0.528667	0.434
4.10367	0.41
8.00367	0.3912
12.5537	0.3763
20.3537	0.3572
37.9037	0.321
45.0537	0.3077
69.1037	0.2674
81.4537	0.2483
111.354	0.2085
143.204	0.1733
165.954	0.1508
170.504	0.1479
177.004	0.1404
223.804	0.1058
273.854	0.0777
295.954	0.0679
335.604	0.0538
377.854	0.0421
413.604	0.0347
476.654	0.025
541.004	0.0188
597.554	0.0157

## Sheet: A8
BDH	0.11499
2,3-BD	0
Acetoin	30
NAD+	0
Na-Formate	0
NADH	0.45
Pyruvate	0
Time (mins)	NADH
0.528667	0.417
8.65367	0.409
34.6537	0.3894
70.4037	0.3595
128.904	0.3088
182.204	0.2659
235.504	0.2257
308.954	0.1776
348.604	0.1547
383.054	0.1365
461.054	0.102
519.554	0.0814
597.554	0.0596

## Sheet: A10
BDH	0.11499
2,3-BD	0
Acetoin	1.2
NAD+	0
Na-Formate	0
NADH	0.45
Pyruvate	0
Time (mins)	NADH
0.528667	0.448
11.2537	0.4417
49.6037	0.4256
99.0037	0.4018
146.454	0.3775
316.104	0.2868
423.354	0.2335
513.054	0.194
597.554	0.1618

## Sheet: A11
BDH	0.11499
2,3-BD	0
Acetoin	0.24
NAD+	0
Na-Formate	0
NADH	0.45
Pyruvate	0
Time (mins)	NADH
0.528667	0.44
54.8037	0.4203
87.3037	0.4068
116.554	0.3934
174.404	0.366
311.554	0.2976
375.254	0.2675
432.454	0.2418
536.454	0.1998
597.554	0.178

[truncated: 68 more sheets: A12, B1, B2, B3, B4, B5, B6, B7, B8, B9, B10, B11, B12, C3, C4, C9, C15, D3, D4, D9 …]
