# Supplementary material for: Parameterization of cell-free systems with time-series data using KETCHUP
Source: PLoS Comput Biol. 2025 Nov 21;21(11):e1013724. doi: 10.1371/journal.pcbi.1013724 (PMC12637948; doi:10.1371/journal.pcbi.1013724)
Supplement: S6 File — (JSON) [file pcbi.1013724.s020.json]

{	"kp": {
		"Kconsts": {
			"NADH_decomp+nadh": 0.00011179126414373578
		},
		"Ki": {
			"FDH+nad": 0.5645487444734567,
			"FDH+nadh": 0.11347124256180095
		},
		"Km": {
			"FDH+hco2": 81.51739648445881,
			"FDH+nad": 0.6571387889334808
		},
		"kcat": {
			"FDH+f": 4.356612716532998
		}
	}
}
