# Supplementary material for: Parameterization of cell-free systems with time-series data using KETCHUP
Source: PLoS Comput Biol. 2025 Nov 21;21(11):e1013724. doi: 10.1371/journal.pcbi.1013724 (PMC12637948; doi:10.1371/journal.pcbi.1013724)
Supplement: S8 File — (JSON) [file pcbi.1013724.s022.json]

{	"kp": {
		"Kconsts": {
			"NADH_decomp+nadh": 0.00011179126495484509
		},
		"Ki": {
			"FDH+nad": 0.5645436996161692,
			"FDH+nadh": 0.1134618230976598
		},
		"Km": {
			"FDH+hco2": 81.51661416977173,
			"FDH+nad": 0.6570897247969838
		},
		"kcat": {
			"FDH+f": 4.356659175172618
		}
	}
}
