# Supplementary material for: Parameterization of cell-free systems with time-series data using KETCHUP
Source: PLoS Comput Biol. 2025 Nov 21;21(11):e1013724. doi: 10.1371/journal.pcbi.1013724 (PMC12637948; doi:10.1371/journal.pcbi.1013724)
Supplement: S12 File — (JSON) [file pcbi.1013724.s026.json]

{
	"kp": {
		"Kconsts": {
			"NADH_decomp+nadh": 0.00011179125983454449
		},
		"Ki": {
			"FDH+nad": 0.5645754364627272,
			"FDH+nadh": 0.11352138565352664
		},
		"Km": {
			"FDH+hco2": 81.52160520659173,
			"FDH+nad": 0.6574001740068212
		},
		"kcat": {
			"FDH+f": 4.356366767054517
		}
	}
}
