# Supplementary material for: Parameterization of cell-free systems with time-series data using KETCHUP
Source: PLoS Comput Biol. 2025 Nov 21;21(11):e1013724. doi: 10.1371/journal.pcbi.1013724 (PMC12637948; doi:10.1371/journal.pcbi.1013724)
Supplement: S13 File — (JSON) [file pcbi.1013724.s027.json]

{
	"kp": {
		"K_decomp": {
			"null": 0.0012866740130718255
		},
		"Ki": {},
		"Km_p": {
			"BDH+23bd": 2907.5889173462338,
			"BDH+nad": 3.482772880054937e-08
		},
		"Km_r": {
			"BDH+acetoin": 0.8786010304986978,
			"BDH+nadh": 20.57158483713348,
			"NADH_decomp+nadh": 64825.23235050998
		},
		"kcat_f": {
			"BDH": 19637.586575613986,
			"NADH_decomp": null
		},
		"kcat_r": {
			"BDH": 0.0017768735899190988,
			"NADH_decomp": null
		}
	}
}
