# Supplementary material for: Parameterization of cell-free systems with time-series data using KETCHUP
Source: PLoS Comput Biol. 2025 Nov 21;21(11):e1013724. doi: 10.1371/journal.pcbi.1013724 (PMC12637948; doi:10.1371/journal.pcbi.1013724)
Supplement: S14 File — (JSON) [file pcbi.1013724.s028.json]

{
	"kp": {
		"K_decomp": {
			"null": 0.0012866760835634431
		},
		"Ki": {},
		"Km_p": {
			"BDH+23bd": 1.1166063329499438e-07,
			"BDH+nad": 63303.46751407231
		},
		"Km_r": {
			"BDH+acetoin": 0.2854756687401961,
			"BDH+nadh": 270.45009979080186,
			"NADH_decomp+nadh": 5103.02568647063
		},
		"kcat_f": {
			"BDH": 23849.048976486796,
			"NADH_decomp": null
		},
		"kcat_r": {
			"BDH": 0.6651520576589065,
			"NADH_decomp": null
		}
	}
}
