# Supplementary material for: Parameterization of cell-free systems with time-series data using KETCHUP
Source: PLoS Comput Biol. 2025 Nov 21;21(11):e1013724. doi: 10.1371/journal.pcbi.1013724 (PMC12637948; doi:10.1371/journal.pcbi.1013724)
Supplement: S15 File — (JSON) [file pcbi.1013724.s029.json]

{
	"kp": {
		"K_decomp": {
			"null": 0.0012866746573625524
		},
		"Ki": {},
		"Km_p": {
			"BDH+23bd": 228.60161673893165,
			"BDH+nad": 4.6206985714772653e-08
		},
		"Km_r": {
			"BDH+acetoin": 1.1493001086299062,
			"BDH+nadh": 22.53728810049006,
			"NADH_decomp+nadh": 69806.87997241979
		},
		"kcat_f": {
			"BDH": 21459.88437091297,
			"NADH_decomp": null
		},
		"kcat_r": {
			"BDH": 0.00029101462886847756,
			"NADH_decomp": null
		}
	}
}
