# Supplementary material for: Parameterization of cell-free systems with time-series data using KETCHUP
Source: PLoS Comput Biol. 2025 Nov 21;21(11):e1013724. doi: 10.1371/journal.pcbi.1013724 (PMC12637948; doi:10.1371/journal.pcbi.1013724)
Supplement: S16 File — (JSON) [file pcbi.1013724.s030.json]

{
	"kp": {
		"K_decomp": {
			"null": 0.0012866746573625524
		},
		"Ki": {},
		"Km_p": {
			"BDH+23bd": 228.6016167389408,
			"BDH+nad": 4.6206985207145755e-08
		},
		"Km_r": {
			"BDH+acetoin": 1.1493000955681634,
			"BDH+nadh": 22.537288351218066,
			"NADH_decomp+nadh": 22447.320963474183
		},
		"kcat_f": {
			"BDH": 21459.884601531037,
			"NADH_decomp": null
		},
		"kcat_r": {
			"BDH": 0.0002910146288684834,
			"NADH_decomp": null
		}
	}
}
