# Supplementary material for: Parameterization of cell-free systems with time-series data using KETCHUP
Source: PLoS Comput Biol. 2025 Nov 21;21(11):e1013724. doi: 10.1371/journal.pcbi.1013724 (PMC12637948; doi:10.1371/journal.pcbi.1013724)
Supplement: S17 File — (PY) [file pcbi.1013724.s031.py]

#!/usr/bin/env python3
#
# Example KETCHUP script
#
# This file only uses info from the YAML options file.
# To run FDH, command <python KETCHUP_dynamic_yaml.py -po options_dynamic_FDH.yml>
# To run BDH, command <python KETCHUP_dynamic_yaml.py -po options_dynamic_BDH.yml>

def main() -> None:
    """
        Main function to set up, generate, solve, and output KETCHUP models.
    """
    import os
    import sys
    
    # add path to ktools if not installed
    sys.path.insert(0, f"{os.getcwd()}/../src/")
    
    import ktools
    from ktools.ketchup import (ketchup_generate_model, solve_ketchup_model,
                                ketchup_output_write,
                                ketchup_argument_parser)
    from ktools.ketchup.ketchup import ketchup_model_options
    from ktools.ketchup.analysis import evaluate_stability
    from timeit import default_timer as timer

    # parse command line arguments
    args = ketchup_argument_parser()

    # only use program options yaml file passed through command line arguments
    ketchup_options = ketchup_model_options({}, args)

    # create the model
    ketchup_model = ketchup_generate_model(ketchup_options)

    # solve the ketchup model
    time_start = timer();
    results = solve_ketchup_model(ketchup_model, ketchup_options)
    time_end = timer()

    # output results
    ketchup_output_write(results, ketchup_model, ketchup_options, time_start, time_end)

    return
    # end of main


if __name__ == '__main__':
    main()

# end of example
