# Supplementary material for: Parameterization of cell-free systems with time-series data using KETCHUP
Source: PLoS Comput Biol. 2025 Nov 21;21(11):e1013724. doi: 10.1371/journal.pcbi.1013724 (PMC12637948; doi:10.1371/journal.pcbi.1013724)
Supplement: S19 File — (YML) [file pcbi.1013724.s033.yml]

---
# KETCHUP options file for KETCHUP_example.py
## Primary options
input_format: kfit # flag for kind of input files
directory_model: "./data/" # location of model files
filename_model: FDH_model.xlsx
filename_mechanism: FDH_mechanism.xlsx
directory_data: "./data/" # location of data files
filename_data: FDH_dataset_series_A1.xlsx
data_type: dynamic # static or dynamic data
data_format: strainer # Systematically processing TRAINing expERimental datasets 
data_strainer_header: {"t_0": ["fdh", "23bdo", "actn", "nad", "formate", "nadh", "co2"], "time": ["nadh"],
                        "type": ["e", "c", "c", "c", "c", "c", "c", "c"],
                        "status": ["i", "g", "g", "i", "i", "i", "i", "d"]}
directory_output: "." # location of output files
model_name: FDH
## Secondary options
debug: False # change to True for additional runtime output
flag_output_sbml: False # flag to output results to SBML file
mechanism_type: custom
seedvalue: 0 # integer or "time" to use clock time 
distribution: uniform
filename_solver_opt: ipopt.opt
...
